# Supplementary material for: Crystallographic and spectroscopic characterization of two 1-phenyl-1H-imidazoles: 4-(1H-imidazol-1-yl)benzaldehyde and 1-(4-meth­oxy­phen­yl)-1H-imidazole
Source: Acta Crystallogr E Crystallogr Commun. 2023 Jun 30;79(Pt 7):678–81. doi: 10.1107/S2056989023005480 (PMC10439435; doi:10.1107/S2056989023005480)
Supplement: Supplementary file 1 [file e-79-00678-sup1.cif]

##############################################################################
#                                                                            #
# This CIF contains the data in a paper accepted for publication in          #
# Acta Crystallographica Section E. It conforms to the requirements of       #
# Notes for Authors for Acta Crystallographica Section E, and has been       #
# peer reviewed under the auspices of the IUCr Commission on Journals.       #
#                                                                            #
# Full details of the Crystallographic Information File format               #
# are given in the paper "The Crystallographic Information File (CIF):       #
# a New Standard Archive File for Crystallography" by S. R. Hall, F. H.      #
# Allen and I. D. Brown [Acta Cryst. (1991), A47, 655-685].                  #
#                                                                            #
# The current version of the core CIF dictionary is obtainable from          #
# ftp://ftp.iucr.org/pub/cif_core.dic.                                       #
#                                                                            #
# Software is freely available for graphical display of the structure(s)     #
# in this CIF. For information consult the CIF software page                 #
# http://www.iucr.org/resources/cif/software.                                #
#                                                                            #
# This file may be used for bona fide research purposes within the           #
# scientific community so long as proper attribution is given to the journal # 
# article from which it was obtained.                                        #
#                                                                            #
##############################################################################
data_global
_audit_creation_method     'APEX3 v2019.11-0'
_journal_date_recd_electronic     2023-06-08
_journal_date_accepted     2023-06-21
_journal_name_full     'Acta Crystallographica, Section E'
_journal_year     2023
_journal_volume     79
_journal_issue      7
_journal_page_first     678
_journal_page_last     681
_journal_paper_category     GO
_journal_paper_doi     10.1107/S2056989023005480
_journal_coeditor_code     JY2032
_publ_contact_author_name     'Joseph M. Tanski'
_publ_contact_author_address
;
Department of Chemistry
Vassar College
Poughkeepsie
NY 12604
USA
;
_publ_contact_author_email     jotanski@vassar.edu
_publ_contact_author_fax     '845-437-5747'
_publ_contact_author_phone     '845-437-5731'
_publ_section_title
;
Crystallographic and spectroscopic characterization of two
1-phenyl-1<i>H</i>-imidazoles: 4-(1<i>H</i>-imidazol-1-yl)benzaldehyde and
1-(4-methoxyphenyl)-1<i>H</i>-imidazole
;
loop_
    _publ_author_name
    _publ_author_footnote
    _publ_author_address
    'McClements, Isobelle F.' .
;
Department of Chemistry
Vassar College
Poughkeepsie
NY 12604
USA
;
    'Wiesler, Clara R.' .
;
Department of Chemistry
Vassar College
Poughkeepsie
NY 12604
USA
;
    'Tanski, Joseph M.' .
;
Department of Chemistry
Vassar College
Poughkeepsie
NY 12604
USA
;
_publ_section_synopsis
;
Two 1-phenyl-1<i>H</i>-imidazoles, 4-(1<i>H</i>-imidazol-1-yl)benzaldehyde and
1-(4-methoxyphenyl)-1<i>H</i>-imidazole, differ in the substituent <i>para</i>
to the imidazole group on the arene ring. Both molecules pack with different
motifs <i>via</i> similar weak C---H...N/O interactions and differ with
respect to the angles between the mean planes of the imidazole and arene
rings.
;
data_I
_chemical_name_systematic
;
4-(1<i>H</i>-Imidazol-1-yl)benzaldehyde
;
_chemical_name_common     ?
_chemical_formula_moiety     'C10 H8 N2 O'
_chemical_formula_sum     'C10 H8 N2 O'
_chemical_formula_iupac     'C10 H8 N2 O'
_chemical_formula_weight     172.18
_chemical_melting_point     ?
_chemical_absolute_configuration     ?
_space_group_crystal_system     monoclinic
_space_group_name_H-M_alt     'P 1 21 1'
_space_group_name_Hall     'P 2yb'
loop_
    _space_group_symop_operation_xyz
    'x, y, z'
    '-x, y+1/2, -z'
_cell_length_a     3.7749(2)
_cell_length_b     7.3711(5)
_cell_length_c     14.4524(9)
_cell_angle_alpha     90
_cell_angle_beta     91.096(2)
_cell_angle_gamma     90
_cell_volume     402.07(4)
_cell_formula_units_Z     2
_cell_measurement_reflns_used     5426
_cell_measurement_theta_min     3.0583
_cell_measurement_theta_max     71.5659
_cell_measurement_temperature     125.(2)
_exptl_crystal_description     plate
_exptl_crystal_colour     'clear colourless'
_exptl_crystal_size_max     0.370
_exptl_crystal_size_mid     0.200
_exptl_crystal_size_min     0.050
_exptl_crystal_density_diffrn     1.422
_exptl_crystal_density_meas     ?
_exptl_crystal_density_method     'not measured'
_exptl_crystal_F_000     180
_exptl_absorpt_coefficient_mu     0.773
_exptl_absorpt_correction_type     multi-scan
_exptl_absorpt_process_details
;
(SADABS; Bruker, 2016)
;
_exptl_absorpt_correction_T_min     0.80
_exptl_absorpt_correction_T_max     0.96
_exptl_special_details
;
;
_diffrn_ambient_temperature     125.(2)
_diffrn_source     'Cu IuS micro-focus source'
_diffrn_source_power     0.03
_diffrn_source_voltage     45
_diffrn_source_current     0.65
_diffrn_radiation_type     CuK\a
_diffrn_radiation_wavelength     1.54178
_diffrn_radiation_source     'Cu IuS micro-focus source'
_diffrn_measurement_device_type     'Bruker APEXII CCD'
_diffrn_measurement_device     'three-circle diffractometer'
_diffrn_measurement_method     '\f and \w scans'
_diffrn_detector_area_resol_mean     8.3333
_diffrn_reflns_number     5673
_diffrn_reflns_av_R_equivalents     0.0293
_diffrn_reflns_av_unetI/netI     0.0290
_diffrn_reflns_theta_min     3.06
_diffrn_reflns_theta_max     71.56
_diffrn_reflns_theta_full     67.68
_diffrn_measured_fraction_theta_max     0.971
_diffrn_measured_fraction_theta_full     0.971
_diffrn_reflns_limit_h_min     -4
_diffrn_reflns_limit_h_max     4
_diffrn_reflns_limit_k_min     -8
_diffrn_reflns_limit_k_max     7
_diffrn_reflns_limit_l_min     -17
_diffrn_reflns_limit_l_max     16
_diffrn_radiation_probe     x-ray
_refine_special_details
;
;
_reflns_number_total     1482
_reflns_number_gt     1466
_reflns_threshold_expression     'I > 2\s(I)'
_refine_ls_structure_factor_coef     Fsqd
_refine_ls_matrix_type     full
_refine_ls_R_factor_all     0.0273
_refine_ls_R_factor_gt     0.0271
_refine_ls_wR_factor_gt     0.0788
_refine_ls_wR_factor_ref     0.0790
_refine_ls_goodness_of_fit_ref     1.139
_refine_ls_restrained_S_all     1.139
_refine_ls_number_reflns     1482
_refine_ls_number_parameters     119
_refine_ls_number_restraints     1
_refine_ls_number_constraints     ?
_refine_ls_hydrogen_treatment     constr
_refine_ls_weighting_scheme     calc
_refine_ls_weighting_details
              'w=1/[\s^2^(Fo^2^)+(0.0495P)^2^+0.0471P] where P=(Fo^2^+2Fc^2^)/3'
_atom_sites_solution_hydrogens     geom
_atom_sites_solution_primary     dual
_atom_sites_solution_secondary     difmap
_refine_ls_shift/su_max     0.000
_refine_ls_shift/su_mean     0.000
_refine_diff_density_max     0.188
_refine_diff_density_min     -0.146
_refine_ls_extinction_method
;
SHELXL2017 (Sheldrick, 2015b)
;
_refine_ls_extinction_coef     0.021(6)
_refine_ls_abs_structure_details
;
Flack <i>x</i> determined using 652 quotients
[(I+)-(I-)]/[(I+)+(I-)] (Parsons <i>et al.</i>,  2013);
Hooft <i>y</i> = 0.11(6) calculated with OLEX2 (Dolomanov <i>et al.</i>,
2009).
;
_refine_ls_abs_structure_Flack     0.09(7)
loop_
    _atom_type_symbol
    _atom_type_description
    _atom_type_scat_dispersion_real
    _atom_type_scat_dispersion_imag
    _atom_type_scat_source
    C C 0.0181 0.0091 'International Tables Vol C Tables 4.2.6.8 and 6.1.1.4'
    H H 0.0000 0.0000 'International Tables Vol C Tables 4.2.6.8 and 6.1.1.4'
    N N 0.0311 0.0180 'International Tables Vol C Tables 4.2.6.8 and 6.1.1.4'
    O O 0.0492 0.0322 'International Tables Vol C Tables 4.2.6.8 and 6.1.1.4'
_computing_data_collection
;
APEX3 (Bruker, 2013)
;
_computing_cell_refinement
;
SAINT (Bruker, 2013)
;
_computing_data_reduction
;
SAINT (Bruker, 2013)
;
_computing_structure_solution
;
SHELXT2018 (Sheldrick, 2015a)
;
_computing_structure_refinement
;
SHELXL2017 (Sheldrick, 2015b)
;
_computing_molecular_graphics
;
SHELXTL2014 (Sheldrick, 2008)
;
_computing_publication_material
;
SHELXTL2014 (Sheldrick, 2008), OLEX2 (Dolomanov <i>et al.</i>,
2009), and
Mercury (Macrae <i>et al.</i>,  2020)
;
loop_
    _atom_site_type_symbol
    _atom_site_label
    _atom_site_fract_x
    _atom_site_fract_y
    _atom_site_fract_z
    _atom_site_U_iso_or_equiv
    _atom_site_adp_type
    _atom_site_calc_flag
    _atom_site_occupancy
    _atom_site_disorder_assembly
    _atom_site_disorder_group
    O O1 0.8970(4) 0.9617(2) 0.09534(10) 0.0289(4) Uani d 1 . .
    N N1 0.3041(4) 0.2861(2) 0.33233(10) 0.0166(4) Uani d 1 . .
    N N2 0.2148(4) 0.1490(2) 0.46723(11) 0.0222(4) Uani d 1 . .
    C C1 0.8366(5) 0.8021(3) 0.07934(13) 0.0230(4) Uani d 1 . .
    H H1A 0.889378 0.758391 0.019326 0.028 Uiso calc 1 . .
    C C2 0.6890(5) 0.6719(3) 0.14516(12) 0.0185(4) Uani d 1 . .
    C C3 0.6418(5) 0.4920(3) 0.11753(13) 0.0203(4) Uani d 1 . .
    H H3A 0.698927 0.4571 0.056322 0.024 Uiso calc 1 . .
    C C4 0.5120(5) 0.3631(3) 0.17851(12) 0.0192(4) Uani d 1 . .
    H H4A 0.480518 0.240754 0.159434 0.023 Uiso calc 1 . .
    C C5 0.4286(4) 0.4165(3) 0.26824(12) 0.0169(4) Uani d 1 . .
    C C6 0.4704(4) 0.5971(3) 0.29652(12) 0.0183(4) Uani d 1 . .
    H H6A 0.409116 0.632564 0.357352 0.022 Uiso calc 1 . .
    C C7 0.6015(5) 0.7236(3) 0.23531(13) 0.0199(4) Uani d 1 . .
    H H7A 0.632366 0.846022 0.254394 0.024 Uiso calc 1 . .
    C C8 0.1451(4) 0.1207(3) 0.31214(12) 0.0191(4) Uani d 1 . .
    H H8A 0.086412 0.073743 0.25258 0.023 Uiso calc 1 . .
    C C9 0.0906(5) 0.0395(3) 0.39529(13) 0.0212(4) Uani d 1 . .
    H H9A -0.017271 -0.075833 0.403072 0.025 Uiso calc 1 . .
    C C10 0.3399(5) 0.2943(3) 0.42704(13) 0.0204(4) Uani d 1 . .
    H H10A 0.443164 0.393702 0.45957 0.025 Uiso calc 1 . .
loop_
    _atom_site_aniso_label
    _atom_site_aniso_U_11
    _atom_site_aniso_U_22
    _atom_site_aniso_U_33
    _atom_site_aniso_U_12
    _atom_site_aniso_U_13
    _atom_site_aniso_U_23
    O1 0.0395(9) 0.0225(9) 0.0249(7) -0.0053(6) 0.0026(6) 0.0022(6)
    N1 0.0195(7) 0.0148(9) 0.0154(7) 0.0001(6) -0.0004(5) 0.0002(6)
    N2 0.0268(8) 0.0210(10) 0.0188(7) -0.0002(6) 0.0009(6) 0.0014(6)
    C1 0.0245(9) 0.0236(12) 0.0209(9) -0.0008(8) -0.0004(7) 0.0000(8)
    C2 0.0179(8) 0.0201(11) 0.0175(8) 0.0005(7) -0.0013(7) 0.0002(7)
    C3 0.0212(9) 0.0230(11) 0.0166(9) 0.0020(7) 0.0012(7) -0.0018(7)
    C4 0.0230(9) 0.0166(11) 0.0180(8) -0.0005(7) -0.0001(7) -0.0021(7)
    C5 0.0151(8) 0.0176(10) 0.0180(8) 0.0009(7) -0.0018(6) 0.0007(7)
    C6 0.0212(8) 0.0175(10) 0.0164(8) 0.0015(7) 0.0006(7) -0.0021(7)
    C7 0.0213(9) 0.0162(10) 0.0221(10) 0.0002(7) -0.0015(7) -0.0017(7)
    C8 0.0202(8) 0.0168(10) 0.0203(8) -0.0005(7) -0.0009(6) -0.0027(7)
    C9 0.0219(9) 0.0187(11) 0.0229(9) 0.0004(7) 0.0007(7) 0.0016(7)
    C10 0.0243(9) 0.0207(11) 0.0163(9) 0.0005(7) -0.0013(7) -0.0012(7)
_geom_special_details
;
All esds (except the esd in the dihedral angle between two l.s. planes)
are estimated using the full covariance matrix.  The cell esds are taken
into account individually in the estimation of esds in distances, angles
and torsion angles; correlations between esds in cell parameters are only
used when they are defined by crystal symmetry.  An approximate (isotropic)
treatment of cell esds is used for estimating esds involving l.s. planes.
;
loop_
    _geom_bond_atom_site_label_1
    _geom_bond_atom_site_label_2
    _geom_bond_site_symmetry_2
    _geom_bond_distance
    _geom_bond_publ_flag
    O1 C1 . 1.219(3) ?
    N1 C10 . 1.374(2) ?
    N1 C8 . 1.388(2) ?
    N1 C5 . 1.421(2) ?
    N2 C10 . 1.311(2) ?
    N2 C9 . 1.391(2) ?
    C1 C2 . 1.469(2) ?
    C1 H1A . 0.9500 ?
    C2 C3 . 1.395(3) ?
    C2 C7 . 1.403(2) ?
    C3 C4 . 1.391(3) ?
    C3 H3A . 0.9500 ?
    C4 C5 . 1.397(2) ?
    C4 H4A . 0.9500 ?
    C5 C6 . 1.401(3) ?
    C6 C7 . 1.383(3) ?
    C6 H6A . 0.9500 ?
    C7 H7A . 0.9500 ?
    C8 C9 . 1.362(3) ?
    C8 H8A . 0.9500 ?
    C9 H9A . 0.9500 ?
    C10 H10A . 0.9500 ?
loop_
    _geom_angle_atom_site_label_1
    _geom_angle_atom_site_label_2
    _geom_angle_atom_site_label_3
    _geom_angle_site_symmetry_1
    _geom_angle_site_symmetry_3
    _geom_angle
    _geom_angle_publ_flag
    C10 N1 C8 . . 106.39(15) ?
    C10 N1 C5 . . 126.28(15) ?
    C8 N1 C5 . . 127.19(15) ?
    C10 N2 C9 . . 105.21(15) ?
    O1 C1 C2 . . 125.41(17) ?
    O1 C1 H1A . . 117.3 ?
    C2 C1 H1A . . 117.3 ?
    C3 C2 C7 . . 119.54(17) ?
    C3 C2 C1 . . 118.92(15) ?
    C7 C2 C1 . . 121.53(17) ?
    C4 C3 C2 . . 120.81(16) ?
    C4 C3 H3A . . 119.6 ?
    C2 C3 H3A . . 119.6 ?
    C3 C4 C5 . . 118.95(17) ?
    C3 C4 H4A . . 120.5 ?
    C5 C4 H4A . . 120.5 ?
    C4 C5 C6 . . 120.84(16) ?
    C4 C5 N1 . . 119.84(17) ?
    C6 C5 N1 . . 119.32(16) ?
    C7 C6 C5 . . 119.59(17) ?
    C7 C6 H6A . . 120.2 ?
    C5 C6 H6A . . 120.2 ?
    C6 C7 C2 . . 120.28(18) ?
    C6 C7 H7A . . 119.9 ?
    C2 C7 H7A . . 119.9 ?
    C9 C8 N1 . . 105.83(16) ?
    C9 C8 H8A . . 127.1 ?
    N1 C8 H8A . . 127.1 ?
    C8 C9 N2 . . 110.49(18) ?
    C8 C9 H9A . . 124.8 ?
    N2 C9 H9A . . 124.8 ?
    N2 C10 N1 . . 112.07(16) ?
    N2 C10 H10A . . 124.0 ?
    N1 C10 H10A . . 124.0 ?
loop_
    _geom_torsion_atom_site_label_1
    _geom_torsion_atom_site_label_2
    _geom_torsion_atom_site_label_3
    _geom_torsion_atom_site_label_4
    _geom_torsion_site_symmetry_1
    _geom_torsion_site_symmetry_2
    _geom_torsion_site_symmetry_3
    _geom_torsion_site_symmetry_4
    _geom_torsion
    _geom_torsion_publ_flag
    O1 C1 C2 C3 . . . . -178.55(18) ?
    O1 C1 C2 C7 . . . . 0.2(3) ?
    C7 C2 C3 C4 . . . . -0.6(3) ?
    C1 C2 C3 C4 . . . . 178.21(16) ?
    C2 C3 C4 C5 . . . . 0.1(3) ?
    C3 C4 C5 C6 . . . . 0.7(3) ?
    C3 C4 C5 N1 . . . . -178.42(15) ?
    C10 N1 C5 C4 . . . . 153.02(17) ?
    C8 N1 C5 C4 . . . . -22.3(2) ?
    C10 N1 C5 C6 . . . . -26.2(3) ?
    C8 N1 C5 C6 . . . . 158.54(16) ?
    C4 C5 C6 C7 . . . . -1.1(2) ?
    N1 C5 C6 C7 . . . . 178.08(15) ?
    C5 C6 C7 C2 . . . . 0.6(2) ?
    C3 C2 C7 C6 . . . . 0.2(3) ?
    C1 C2 C7 C6 . . . . -178.52(16) ?
    C10 N1 C8 C9 . . . . 0.62(19) ?
    C5 N1 C8 C9 . . . . 176.67(16) ?
    N1 C8 C9 N2 . . . . -0.6(2) ?
    C10 N2 C9 C8 . . . . 0.4(2) ?
    C9 N2 C10 N1 . . . . 0.0(2) ?
    C8 N1 C10 N2 . . . . -0.4(2) ?
    C5 N1 C10 N2 . . . . -176.52(16) ?
loop_
    _geom_hbond_atom_site_label_D
    _geom_hbond_atom_site_label_H
    _geom_hbond_atom_site_label_A
    _geom_hbond_site_symmetry_A
    _geom_hbond_distance_DH
    _geom_hbond_distance_HA
    _geom_hbond_distance_DA
    _geom_hbond_angle_DHA
    _geom_hbond_publ_flag
    C8 H8A O1 1_445 0.95 2.51 3.458(2) 176.4 y
    C10 H10A N2 2_656 0.95 2.51 3.449(2) 172.5 y
_shelx_hkl_file
;
   1   0   0 2162.58   88.29
   1   0   0 2340.67   87.29
  -2   0   0    5.30    1.10
   2   0   0    4.40    0.70
  -2   0   0    6.40    1.00
   3   0   0   44.20    2.90
  -3   0   0   48.50    3.20
  -4   0   0  179.18    7.50
   0  -1   0    0.30    0.20
   0  -1   0    0.20    0.10
   0   1   0    0.20    0.10
   0   1   0    0.30    0.10
   2  -1   0   60.69    3.20
  -2  -1   0   70.19    3.50
  -2   1   0   69.39    3.50
   2   1   0   62.09    3.20
  -2   1   0   68.89    3.80
   3  -1   0   75.79    4.10
  -3  -1   0   75.19    4.40
  -3   1   0   71.39    4.60
  -3   1   0   74.09    4.30
   3   1   0   78.59    4.10
  -4  -1   0   61.89    3.00
  -4   1   0   64.69    3.00
   0  -2   0  203.28    8.50
   0  -2   0  211.98    8.20
   0   2   0  213.58    8.20
  -1  -2   0 1349.16   53.89
  -1  -2   0 1408.46   53.39
   1   2   0 1393.16   53.39
   1   2   0 1303.67   53.49
  -1   2   0 1438.06   53.79
  -2  -2   0 1023.30   44.10
  -2  -2   0 1113.99   44.00
  -2  -2   0 1106.49   43.90
   2  -2   0 1124.59   43.90
   2  -2   0 1148.99   44.60
  -2   2   0 1131.99   44.70
   2   2   0 1113.39   43.20
  -2   2   0 1106.59   43.70
  -2   2   0 1097.39   43.50
   2   2   0 1100.39   44.00
   2   2   0 1180.78   43.80
  -2   2   0 1087.09   44.00
  -2   2   0 1130.99   43.20
   3  -2   0  135.29    6.10
  -3  -2   0  120.29    6.30
  -3   2   0  109.79    6.50
  -3   2   0  118.09    6.10
   3   2   0  125.09    5.80
  -3   2   0  113.19    4.80
  -4  -2   0   15.90    1.30
  -4   2   0   16.30    1.20
   4   2   0   15.60    1.30
   0  -3   0   -0.10    0.40
   0  -3   0    0.30    0.10
   0   3   0    0.40    0.20
  -1  -3   0   58.19    3.10
  -1  -3   0   58.19    3.00
  -1  -3   0   58.89    3.00
   1  -3   0   53.69    2.80
   1   3   0   58.59    2.30
  -1   3   0   56.89    2.50
  -1   3   0   59.69    2.30
   1   3   0   62.69    2.50
  -2  -3   0 1491.75   57.29
   2  -3   0 1396.56   56.79
  -2  -3   0 1376.46   56.89
   2  -3   0 1521.85   57.69
  -2  -3   0 1387.96   56.99
   2   3   0 1483.65   55.99
  -2   3   0 1515.35   56.39
  -2   3   0 1461.65   57.79
   2   3   0 1396.66   56.59
  -2   3   0 1434.56   55.99
   2   3   0 1353.96   56.99
  -2   3   0 1477.65   56.39
   2   3   0 1464.25   56.39
   2   3   0 1434.46   56.39
   3  -3   0   90.69    4.80
  -3  -3   0   82.59    3.90
  -3  -3   0   85.69    4.50
   3  -3   0   80.19    4.50
  -3  -3   0   88.39    4.80
  -3  -3   0   87.39    5.00
  -3  -3   0   83.09    4.00
   3   3   0   86.09    4.40
  -3   3   0   83.99    3.50
  -3   3   0   86.49    3.50
   3   3   0   86.49    3.50
   3   3   0   87.09    3.50
  -3   3   0   92.99    5.50
  -3   3   0   73.99    4.40
  -4  -3   0   49.40    2.40
  -4  -3   0   50.29    2.50
  -4  -3   0   48.60    2.80
   4   3   0   49.90    2.50
   0  -4   0    6.80    0.90
  -1  -4   0  127.89    6.00
   1  -4   0  118.99    6.30
  -1  -4   0  126.09    6.00
  -1  -4   0  127.79    6.10
   1  -4   0  125.29    5.80
   1   4   0  128.69    5.10
   1   4   0  135.99    5.30
  -1   4   0  131.49    5.10
  -1   4   0  136.39    5.20
   1   4   0  128.79    6.10
  -2  -4   0   97.39    5.00
   2  -4   0   85.69    4.00
   2  -4   0   89.79    5.40
  -2  -4   0   91.29    5.10
   2  -4   0   96.69    4.80
   2   4   0   88.89    3.60
  -2   4   0   89.09    5.50
   2   4   0   93.59    4.20
   2   4   0   86.39    3.70
  -2   4   0   94.09    4.10
  -2   4   0   89.29    4.10
  -2   4   0   88.29    3.70
  -3  -4   0  509.75   22.60
   3  -4   0  537.15   21.90
  -3  -4   0  538.45   21.40
  -3  -4   0  552.04   22.30
  -3  -4   0  524.45   21.40
   3  -4   0  550.94   21.30
  -3  -4   0  548.85   21.30
   3  -4   0  544.25   22.20
   3   4   0  529.15   20.90
   3   4   0  546.95   20.90
  -3   4   0  530.85   23.00
  -3   4   0  539.95   20.90
  -3   4   0  518.65   20.90
  -3   4   0  539.35   21.50
  -4  -4   0  182.38    8.00
  -4  -4   0  199.78    7.70
   4  -4   0  184.78    7.80
  -4  -4   0  187.48    7.60
   4   4   0  189.58    7.70
  -1  -5   0   99.59    5.30
   1  -5   0   97.19    5.70
  -1  -5   0  103.79    5.40
  -1   5   0  107.29    4.40
   1   5   0  103.49    4.20
  -1   5   0  109.59    4.20
   1   5   0  110.19    4.50
   1   5   0  116.89    5.60
   2  -5   0  518.55   22.30
  -2  -5   0  527.25   21.70
   2  -5   0  504.05   20.60
  -2   5   0  512.75   20.60
   2   5   0  530.75   20.70
  -2   5   0  525.65   20.20
   2   5   0  504.35   20.70
   2   5   0  508.25   20.10
   2   5   0  532.45   20.20
  -2   5   0  508.45   20.60
  -2   5   0  515.45   22.40
  -3  -5   0  487.55   19.00
  -3  -5   0  477.45   19.80
   3  -5   0  490.35   19.50
  -3  -5   0  468.45   19.00
   3  -5   0  493.95   19.00
  -3  -5   0  465.35   19.00
  -3  -5   0  489.95   19.00
  -3  -5   0  457.85   18.90
  -3   5   0  476.05   19.10
   3   5   0  468.55   18.60
  -3   5   0  490.05   18.60
  -3   5   0  476.25   18.60
   3   5   0  478.85   18.60
   3   5   0  451.55   19.20
   1  -6   0  156.98    6.90
  -1  -6   0  163.18    7.90
  -1   6   0  165.38    6.70
   1   6   0  171.78    6.50
  -2  -6   0  560.64   23.50
  -2  -6   0  547.45   22.60
   2  -6   0  585.84   22.60
  -2  -6   0  574.74   22.60
   2  -6   0  572.24   23.10
  -2  -6   0  535.45   23.50
  -2  -6   0  574.74   22.60
  -2  -6   0  572.04   22.70
   2   6   0  599.34   22.10
  -2   6   0  577.44   22.10
   2   6   0  580.24   22.60
   2   6   0  570.24   22.20
  -2   6   0  585.64   22.60
  -2   6   0  508.35   24.00
   3  -6   0   29.00    2.00
  -3  -6   0   28.20    1.50
  -3  -6   0   31.00    1.60
  -3  -6   0   28.70    1.70
   3  -6   0   26.30    1.60
  -3  -6   0   30.30    2.30
  -3  -6   0   29.70    1.60
   3   6   0   27.20    1.20
  -3   6   0   28.20    1.20
   3   6   0   28.40    1.20
  -3   6   0   28.30    1.20
  -1  -7   0  735.93   28.30
  -1  -7   0  691.03   28.10
  -2  -7   0   85.09    3.80
  -2  -7   0   84.09    4.40
   2  -7   0   82.49    4.10
  -2  -7   0   84.09    3.70
   2  -7   0   83.39    3.70
  -2  -7   0   78.79    3.70
   2   7   0   83.49    3.30
  -2  -8   0  227.38    9.20
  -2  -8   0  236.48    9.30
  -4   0   1   69.99    3.30
   3   0  -1    1.80    0.90
  -3   0   1    3.10    1.10
   2   0  -1  264.27   10.90
  -2   0   1  262.97   11.20
  -2   0   1  264.37   11.30
   1   0  -1  132.19    5.20
  -1   0   1  138.29    5.20
   1   0  -1  139.89    5.30
  -1   0   1  128.09    5.40
   0   0  -1   69.29    2.80
   0   0   1   72.39    2.80
  -1   0  -1   25.40    1.10
   1   0   1   26.80    1.30
   1   0   1   27.10    1.10
  -2   0  -1   22.90    1.60
   2   0   1   20.10    1.50
  -2   0  -1   21.10    1.80
   3   0   1   12.40    1.70
  -3   0  -1   15.20    2.70
  -3   0  -1   13.90    1.80
  -4   0  -1    0.50    0.70
  -4  -1   1  105.39    4.70
   4   1  -1  110.79    4.90
  -4   1   1  108.69    4.70
  -3  -1   1   56.19    3.80
   3  -1  -1   61.19    3.60
  -3   1   1   61.99    3.90
   3   1  -1   68.09    3.60
   2  -1  -1 1437.76   55.49
   2  -1  -1 1433.96   54.89
  -2  -1   1 1368.26   55.19
  -2   1   1 1414.56   55.49
  -2   1   1 1396.66   55.09
   2   1  -1 1351.36   54.79
  -1  -1   1 9802.02  383.56
  -1   1   1 9999.00  384.46
   0  -1  -1 1165.98   47.60
   0  -1   1 1260.67   48.40
   0  -1   1 1201.18   47.70
   0  -1  -1 1214.98   48.00
   0   1  -1 1264.17   47.70
   0   1   1 1280.77   47.70
   0   1   1 1248.38   47.70
   0   1   1 1188.98   47.90
  -1  -1  -1 6172.18  230.98
   1   1   1 5882.21  229.78
  -1   1  -1 5616.44  229.48
   1   1   1 5768.62  230.98
   1   1   1 6062.69  228.68
   2  -1   1 3073.79  117.49
  -2  -1  -1 2990.90  117.79
  -2  -1  -1 3081.09  117.99
  -2   1  -1 2712.93  117.59
  -2   1  -1 3238.78  120.89
   3  -1   1  140.69    6.80
  -3  -1  -1  146.89    7.30
  -3   1  -1  134.89    7.40
   3   1   1  163.38    6.90
  -3   1  -1  144.09    7.10
  -4  -1  -1   24.70    1.70
  -4   1  -1   26.70    1.60
  -4  -2   1  235.68    9.60
   4   2  -1  233.48    9.70
  -3  -2   1 1270.87   51.29
   3  -2  -1 1346.97   50.89
  -3   2   1 1270.77   49.60
   3   2  -1 1360.46   50.69
  -3   2   1 1222.58   51.09
  -3   2   1 1205.68   51.59
  -2  -2   1  999.10   41.60
   2  -2  -1 1005.10   42.10
  -2  -2   1 1057.69   41.50
  -2  -2   1 1119.39   41.90
   2  -2  -1 1038.80   41.50
  -2   2   1 1088.49   42.30
  -2   2   1 1118.19   41.20
   2   2  -1  930.01   41.50
   2   2  -1 1039.00   41.40
   2   2  -1 1062.49   40.80
  -2   2   1 1117.79   41.80
   2   2  -1 1041.10   41.20
  -2   2   1 1026.10   41.10
  -2   2   1 1062.29   40.80
  -1  -2   1  594.54   23.60
  -1  -2   1  610.64   23.10
  -1   2   1  596.14   23.20
   1   2  -1  571.74   23.10
   1   2  -1  595.94   23.20
   0  -2  -1 2437.86   99.99
   0  -2   1 2652.33   98.79
   0  -2   1 2539.65   99.79
   0   2   1 2545.55   98.69
  -1  -2  -1  710.33   27.20
   1   2   1  691.93   26.80
   1   2   1  684.23   27.20
  -1   2  -1  687.53   26.80
   1   2   1  663.33   26.70
   2  -2   1 1280.47   48.50
  -2  -2  -1 1096.29   48.50
  -2  -2  -1 1266.07   48.50
  -2  -2  -1 1320.47   48.90
   2   2   1 1285.57   48.20
  -2   2  -1 1264.87   49.30
  -2   2  -1 1274.47   47.80
   2   2   1 1120.79   48.20
   2   2   1 1293.57   47.80
  -2   2  -1 1177.58   48.10
   2   2   1 1171.28   48.50
  -2   2  -1 1191.68   48.50
  -2   2  -1 1260.47   48.10
  -3  -2  -1  258.57   11.60
   3  -2   1  255.47   11.10
   3   2   1  248.68   10.80
  -3   2  -1  259.57   12.00
  -3   2  -1  239.48   10.00
  -4  -2  -1   91.79    4.60
  -4  -2  -1   91.09    4.10
  -4   2  -1   92.69    4.00
   4   2   1   95.09    4.20
  -4  -3   1  520.25   20.70
   4   3  -1  527.15   20.80
  -3  -3   1  244.88   10.10
  -3  -3   1  247.68   10.20
   3  -3  -1  238.98   10.60
   3  -3  -1  249.78   11.00
  -3  -3   1  244.68   10.20
  -3  -3   1  248.38   11.40
  -3  -3   1  248.48   11.00
  -3   3   1  256.67    9.70
  -3   3   1  258.47   11.90
   3   3  -1  252.37    9.70
  -3   3   1  243.18    9.70
   3   3  -1  243.48   10.60
  -3   3   1  234.08   10.60
   3   3  -1  241.38    9.70
   2  -3  -1  330.27   14.30
  -2  -3   1  328.57   13.60
  -2  -3   1  325.67   13.70
   2  -3  -1  344.37   13.50
  -2  -3   1  304.87   13.70
   2   3  -1  314.77   13.60
   2   3  -1  326.97   13.00
  -2   3   1  335.87   13.00
  -2   3   1  322.87   14.30
   2   3  -1  318.67   12.60
   2   3  -1  306.27   13.00
  -2   3   1  318.77   13.60
  -2   3   1  312.37   12.90
   2   3  -1  314.17   13.30
  -2   3   1  319.87   12.60
  -1  -3   1  352.56   13.40
   1  -3  -1  316.97   13.60
   1  -3  -1  317.27   13.10
  -1  -3   1  319.17   12.90
  -1  -3   1  303.87   13.20
   1   3  -1  326.37   12.50
   1   3  -1  306.17   12.90
  -1   3   1  321.77   12.50
   1   3  -1  323.37   12.70
  -1   3   1  329.07   13.30
  -1   3   1  313.07   12.60
   0  -3   1 1713.83   65.49
   0  -3   1 1729.43   64.99
   0  -3  -1 1625.24   65.39
   0   3   1 1704.13   64.99
   0   3   1 1702.73   65.49
   0   3  -1 1586.84   64.99
  -1  -3  -1  294.27   12.90
  -1  -3  -1  329.37   12.90
   1  -3   1  308.97   12.80
  -1  -3  -1  303.37   13.00
   1  -3   1  302.67   13.20
  -1   3  -1  301.07   12.30
   1   3   1  316.77   12.20
  -1   3  -1  320.27   12.20
   1   3   1  339.57   13.00
   1   3   1  317.97   12.40
   2  -3   1  192.88    9.50
  -2  -3  -1  212.28    9.20
  -2  -3  -1  211.18    9.00
  -2  -3  -1  202.28    8.90
   2  -3   1  194.68    8.80
  -2   3  -1  214.48    9.70
  -2   3  -1  204.08    8.40
   2   3   1  187.28    9.00
   2   3   1  204.88    8.00
  -2   3  -1  196.38    8.00
  -2   3  -1  206.58    8.40
   2   3   1  199.68    8.40
   2   3   1  203.48    8.40
  -3  -3  -1   82.19    3.90
  -3  -3  -1   86.29    4.80
  -3  -3  -1   82.99    4.00
   3  -3   1   89.99    4.80
  -3  -3  -1   89.69    5.10
   3  -3   1   84.59    4.60
   3  -3   1   81.39    3.80
  -3   3  -1   87.59    3.50
  -3   3  -1   83.09    3.90
   3   3   1   82.59    3.50
   3   3   1   86.19    3.50
  -3   3  -1   86.99    5.40
  -3   3  -1   86.79    3.50
  -4  -3  -1   80.29    3.50
   4  -3   1   76.39    3.80
  -4  -3  -1   80.19    3.60
  -4  -3  -1   81.69    4.10
   4   3   1   82.99    3.60
  -4  -4   1  364.16   13.50
  -4  -4   1  343.67   13.80
   4  -4  -1  334.87   13.60
   4   4  -1  313.47   13.50
   3  -4  -1  539.05   23.90
  -3  -4   1  578.24   23.20
  -3  -4   1  593.44   23.20
   3  -4  -1  598.44   23.10
  -3  -4   1  587.74   23.20
  -3  -4   1  618.94   24.20
  -3  -4   1  565.74   24.40
   3   4  -1  592.34   22.70
  -3   4   1  585.84   22.70
   3   4  -1  589.64   22.70
  -3   4   1  597.34   23.40
  -3   4   1  578.04   24.90
  -3   4   1  562.44   22.70
  -2  -4   1   94.69    5.10
   2  -4  -1   96.49    4.80
   2  -4  -1   93.99    5.50
  -2  -4   1   91.49    5.00
   2  -4  -1   88.69    4.10
  -2   4   1   90.39    5.50
   2   4  -1   97.59    4.20
   2   4  -1   93.59    3.70
   2   4  -1   92.79    4.20
   2   4  -1   81.69    4.40
  -2   4   1   93.19    4.10
  -2   4   1   90.89    3.70
   2   4  -1   89.69    3.80
  -2   4   1   92.39    4.10
  -1  -4   1  630.44   26.20
  -1  -4   1  652.23   26.70
   1  -4  -1  654.93   27.10
  -1  -4   1  679.23   26.80
   1   4  -1  663.23   25.90
  -1   4   1  668.03   25.80
   1   4  -1  628.64   26.30
  -1   4   1  690.13   25.70
   1   4  -1  685.03   25.70
   0  -4   1 1182.48   46.20
   0  -4   1 1180.78   46.00
   0  -4  -1 1171.68   46.20
   0  -4  -1 1186.28   46.30
   0  -4  -1 1143.89   46.10
   0   4  -1 1157.08   45.50
   0   4   1 1189.38   46.20
  -1  -4  -1  922.61   37.30
  -1  -4  -1  920.41   37.20
  -1  -4  -1  911.91   37.20
   1  -4   1  942.81   37.60
   1  -4   1  892.91   37.00
   1   4   1  941.71   36.20
   1   4   1  951.90   37.30
  -1   4  -1  938.41   36.20
  -1   4  -1  955.10   36.40
   1   4   1  964.40   36.50
   2  -4   1   28.10    1.80
   2  -4   1   27.90    2.60
  -2  -4  -1   30.10    2.60
   2  -4   1   27.00    2.30
  -2  -4  -1   30.90    2.40
   2   4   1   29.20    1.80
   2   4   1   28.50    1.80
  -2   4  -1   26.90    2.70
  -2   4  -1   28.60    1.70
  -2   4  -1   28.20    1.30
   2   4   1   28.10    1.30
  -2   4  -1   27.30    1.70
   2   4   1   28.70    1.30
   3  -4   1  299.27   13.10
   3  -4   1  316.77   12.50
  -3  -4  -1  318.67   12.60
  -3  -4  -1  277.77   13.70
  -3  -4  -1  325.37   13.60
  -3  -4  -1  302.27   12.50
  -3  -4  -1  309.37   12.60
   3  -4   1  296.67   13.40
   3   4   1  323.37   12.10
   3   4   1  310.87   12.10
  -3   4  -1  299.47   12.70
  -3   4  -1  328.17   12.10
  -3   4  -1  315.87   12.10
  -3   4  -1  302.07   14.20
  -4  -4  -1  269.37   10.40
   4  -4   1  252.17   10.60
  -4  -4  -1  249.78   10.80
  -4  -4  -1  265.27   10.40
   4   4   1  269.27   10.50
  -3  -5   1  366.36   15.80
  -3  -5   1  398.96   16.60
  -3  -5   1  409.26   15.80
   3  -5  -1  402.46   16.30
  -3  -5   1  408.26   15.70
   3  -5  -1  403.86   15.70
  -3  -5   1  398.66   15.80
  -3  -5   1  398.26   15.90
  -3   5   1  408.46   15.90
  -3   5   1  388.06   15.40
   3   5  -1  361.96   15.90
   3   5  -1  392.46   15.40
   3   5  -1  389.46   15.40
  -3   5   1  391.96   15.40
  -2  -5   1 1928.81   73.09
   2  -5  -1 1787.92   71.79
   2  -5  -1 1827.62   73.69
  -2   5   1 1852.11   71.39
  -2   5   1 1835.42   73.79
   2   5  -1 1798.92   71.39
  -2   5   1 1817.22   71.79
   2   5  -1 1871.81   71.89
   2   5  -1 1850.11   71.49
  -1  -5   1  212.58   10.00
  -1  -5   1  229.18   10.10
   1  -5  -1  218.68   10.50
   1   5  -1  218.68   10.10
  -1   5   1  222.88    8.90
  -1   5   1  225.98    8.80
   1   5  -1  225.28    8.80
   1   5  -1  240.78    9.10
   0  -5   1   95.69    4.70
   0   5  -1   99.09    3.90
   1  -5   1   41.60    2.70
  -1  -5  -1   39.90    2.90
  -1  -5  -1   43.10    2.80
  -1  -5  -1   46.10    3.00
  -1   5  -1   45.20    1.80
   1   5   1   44.50    1.80
  -1   5  -1   43.70    2.00
   1   5   1   41.70    2.90
   2  -5   1   12.80    1.20
   2  -5   1   16.10    1.90
  -2  -5  -1   15.30    2.00
  -2  -5  -1   13.00    1.90
   2   5   1   14.00    0.80
  -2   5  -1   13.90    1.20
  -2   5  -1   13.60    0.80
  -2   5  -1   13.80    1.30
   2   5   1   14.30    0.80
   2   5   1   13.20    1.30
  -2   5  -1   16.40    2.30
   2   5   1   14.50    1.30
  -3  -5  -1  596.94   24.40
  -3  -5  -1  615.14   24.50
  -3  -5  -1  620.24   24.40
  -3  -5  -1  632.34   24.40
   3  -5   1  629.44   24.40
  -3  -5  -1  647.04   24.50
   3  -5   1  641.94   25.00
  -3  -5  -1  639.64   25.30
   3   5   1  645.14   24.00
   3   5   1  588.64   24.60
  -3   5  -1  597.54   24.00
  -3   5  -1  571.54   24.50
   3   5   1  624.84   24.00
  -3   5  -1  598.24   24.00
  -3  -6   1   44.90    2.70
  -3  -6   1   39.90    2.10
  -3  -6   1   42.60    2.00
  -3  -6   1   40.70    2.10
   3  -6  -1   45.30    2.10
   3  -6  -1   45.30    2.60
  -3  -6   1   45.80    2.20
  -3  -6   1   42.90    2.10
   3   6  -1   42.20    2.20
   3   6  -1   42.80    1.80
  -3   6   1   42.90    1.80
   3   6  -1   41.90    1.80
  -3   6   1   41.40    1.80
   2  -6  -1  170.88    9.10
   2  -6  -1  177.58    7.40
  -2  -6   1  179.28    8.50
  -2  -6   1  172.38    7.40
  -2  -6   1  184.68    8.40
  -2  -6   1  171.38    7.50
   2  -6  -1  172.58    7.90
  -2  -6   1  175.68    7.50
  -2  -6   1  175.48    7.40
   2   6  -1  167.68    7.00
  -2   6   1  178.68    7.40
   2   6  -1  183.38    7.50
  -2   6   1  167.18    7.00
   2   6  -1  187.68    6.90
  -2   6   1  167.98    9.10
   1  -6  -1 1098.29   44.50
  -1  -6   1 1139.29   45.60
   1   6  -1 1149.19   44.30
   1   6  -1 1157.88   44.10
   1  -6   1   69.09    3.20
  -1  -6  -1   66.39    4.00
  -1   6  -1   66.79    2.90
   1   6   1   70.29    2.80
  -1   6  -1   68.29    2.70
   1   6   1   65.79    3.00
  -2  -6  -1  502.15   20.00
  -2  -6  -1  503.85   21.00
   2  -6   1  502.85   20.50
  -2  -6  -1  512.05   20.90
  -2  -6  -1  494.65   20.10
   2  -6   1  508.75   20.00
  -2  -6  -1  494.95   19.90
  -2  -6  -1  491.15   20.00
  -2   6  -1  506.25   19.90
  -2   6  -1  478.35   19.50
   2   6   1  510.45   19.50
   2   6   1  491.85   20.00
   3  -6   1   82.99    4.10
  -3  -6  -1   89.69    3.70
  -3  -6  -1   86.09    3.70
  -3  -6  -1   85.39    3.80
  -3  -6  -1   81.69    4.30
   3  -6   1   88.69    3.70
  -3  -6  -1   81.19    3.70
  -3   6  -1   83.89    3.40
  -3   6  -1   87.39    3.40
   3   6   1   84.59    3.40
   3   6   1   82.99    3.40
   2  -7  -1   35.00    1.90
  -2  -7   1   37.10    2.60
  -2  -7   1   37.40    1.90
   2  -7  -1   37.80    2.40
  -2  -7   1   36.20    1.90
  -2  -7   1   38.40    2.10
   2   7  -1   33.60    1.50
  -1  -7   1   87.39    4.10
  -1  -7  -1  159.78    7.00
  -1  -7  -1  166.08    6.90
  -2  -7  -1  106.59    4.70
  -2  -7  -1  107.49    4.70
  -2  -7  -1  110.79    4.70
  -2  -7  -1  105.29    5.30
   2  -7   1  115.39    4.70
  -2  -7  -1  110.99    4.80
   2   7   1  107.19    4.30
  -2  -8   1  204.18    8.10
  -2  -8   1  200.88    8.10
  -2  -8  -1  106.49    4.30
  -2  -8  -1   94.09    4.40
  -2  -8  -1  104.99    4.20
  -4   0   2   95.09    4.20
  -3   0   2  230.68   10.20
   3   0  -2  211.48    9.70
   2   0  -2  761.32   33.20
  -2   0   2  922.41   33.60
  -1   0   2 2317.67   99.69
  -1   0   2 2813.72   99.49
   0   0   2 1956.00   72.29
   0   0  -2 1783.72   72.19
   0   0   2 1847.22   73.19
   2   0   2  957.90   38.50
  -2   0  -2 1031.80   39.20
  -2   0  -2  945.41   38.70
  -3   0  -2  362.96   16.20
   3   0   2  374.16   15.50
  -3   0  -2  369.76   15.80
  -4   0  -2   71.29    3.40
  -4  -1   2  219.58    8.80
   4   1  -2  205.98    8.90
   3  -1  -2   48.80    3.20
  -3  -1   2   51.69    3.60
   3   1  -2   53.29    3.20
  -3   1   2   54.89    3.60
   2  -1  -2  773.42   29.20
   2  -1  -2  682.23   28.50
  -2  -1   2  723.23   28.90
  -2   1   2  696.03   28.80
  -2   1   2  691.03   29.10
   2   1  -2  751.12   28.60
  -1  -1   2  307.57   13.00
  -1  -1   2  338.57   13.40
  -1   1   2  338.77   13.10
   1   1  -2  335.97   13.20
  -1   1   2  349.37   12.90
   0  -1   2 6903.11  299.17
   0   1  -2 8548.64  299.27
   1  -1   2  423.66   16.40
   1  -1   2  421.46   16.60
  -1   1  -2  425.76   16.60
   1   1   2  449.36   16.50
   1   1   2  406.86   16.60
   1   1   2  404.26   16.80
  -1   1  -2  428.66   16.40
   2  -1   2 2593.84  113.59
  -2  -1  -2 2674.63  116.69
  -2  -1  -2 3093.89  115.49
  -2   1  -2 3335.67  116.69
   2   1   2 2831.72  113.59
  -2   1  -2 2988.10  113.79
   3  -1   2  407.26   16.50
  -3  -1  -2  396.86   16.90
  -3   1  -2  411.16   17.40
  -3   1  -2  338.97   16.50
   3   1   2  409.06   16.30
  -4  -1  -2   65.79    3.10
  -4   1  -2   65.59    3.10
  -4  -2   2   61.89    3.00
   4   2  -2   62.59    3.10
   3  -2  -2   99.89    5.20
  -3  -2   2  102.39    5.60
   3   2  -2  111.49    5.20
  -3   2   2  100.49    4.20
  -3   2   2   97.99    5.90
  -3   2   2  109.09    5.70
   2  -2  -2  382.46   15.90
  -2  -2   2  351.36   15.40
  -2  -2   2  392.86   15.60
   2  -2  -2  365.56   15.20
  -2  -2   2  390.66   15.40
   2   2  -2  360.86   14.90
  -2   2   2  377.86   14.90
  -2   2   2  385.36   16.00
   2   2  -2  343.57   15.20
  -2   2   2  356.56   14.50
  -2   2   2  357.16   14.90
   2   2  -2  369.46   14.60
  -2   2   2  388.36   15.60
   2   2  -2  385.86   15.20
  -1  -2   2  319.37   13.10
  -1  -2   2  323.67   12.50
   1   2  -2  324.57   12.60
  -1   2   2  313.27   12.60
   0  -2   2  110.59    4.20
   0  -2  -2  106.29    4.50
   0  -2   2  104.19    4.50
   0   2  -2  105.49    4.20
   0   2   2  104.39    4.50
   0   2   2  105.29    4.20
  -1  -2  -2  203.48    8.30
   1   2   2  192.98    7.80
  -1   2  -2  194.28    7.90
   1   2   2  205.88    8.40
  -2  -2  -2  372.86   15.50
   2  -2   2  384.36   15.40
  -2  -2  -2  380.06   15.80
   2   2   2  355.36   15.50
  -2   2  -2  374.66   15.10
   2   2   2  380.46   15.10
  -2   2  -2  374.66   16.10
   2   2   2  385.36   15.10
  -2   2  -2  381.86   15.10
  -2   2  -2  378.56   14.70
  -3  -2  -2  779.82   31.10
   3  -2   2  747.63   30.60
  -3   2  -2  740.93   31.60
  -4  -2  -2   68.09    3.20
  -4  -2  -2   65.09    3.60
  -4   2  -2   65.69    3.00
  -4  -3   2   52.19    2.50
   4   3  -2   49.50    2.50
  -3  -3   2  416.56   16.70
   3  -3  -2  369.96   17.30
   3  -3  -2  398.56   17.10
  -3  -3   2  437.36   18.00
  -3  -3   2  406.56   17.50
  -3  -3   2  425.56   16.70
  -3  -3   2  425.86   16.60
  -3   3   2  421.86   16.20
   3   3  -2  449.36   16.20
   3   3  -2  406.16   16.20
  -3   3   2  426.46   16.20
  -3   3   2  413.06   18.30
   3   3  -2  419.96   17.20
   3   3  -2  428.86   16.80
  -3   3   2  373.86   17.50
  -2  -3   2  103.19    5.20
   2  -3  -2   94.39    4.90
   2  -3  -2  106.89    5.70
  -2  -3   2  106.59    5.30
  -2  -3   2   98.99    5.10
  -2   3   2  102.89    4.10
   2   3  -2   99.49    4.80
   2   3  -2  103.39    4.20
  -2   3   2  105.59    4.50
  -2   3   2  105.59    4.50
  -2   3   2   98.49    5.10
   2   3  -2  100.29    4.50
   2   3  -2  102.29    4.60
  -2   3   2  101.09    5.70
  -1  -3   2 1383.06   56.89
  -1  -3   2 1509.25   56.99
   1  -3  -2 1432.56   56.79
   1  -3  -2 1535.05   57.29
  -1  -3   2 1412.66   56.59
   1   3  -2 1425.06   56.59
   1   3  -2 1450.25   56.59
  -1   3   2 1492.95   56.39
   1   3  -2 1403.86   56.19
  -1   3   2 1429.76   56.09
   0  -3  -2  140.69    6.10
   0  -3   2  143.99    6.20
   0  -3   2  144.69    5.70
   0   3   2  144.09    5.70
   0   3   2  148.09    6.20
   0   3  -2  144.19    5.70
  -1  -3  -2 1088.49   41.70
  -1  -3  -2 1021.10   41.70
  -1  -3  -2 1048.80   41.90
   1  -3   2 1065.19   41.60
   1  -3   2 1037.60   42.00
   1   3   2 1083.89   41.80
  -1   3  -2 1060.29   41.00
   1   3   2 1041.30   41.00
  -1   3  -2 1074.19   42.10
  -1   3  -2 1056.39   41.20
  -2  -3  -2  134.59    6.40
   2  -3   2  139.09    6.40
  -2  -3  -2  135.99    6.70
   2   3   2  140.09    6.50
   2   3   2  140.39    5.90
  -2   3  -2  134.99    5.90
   2   3   2  144.29    6.00
  -2   3  -2  133.79    5.90
   2   3   2  138.19    5.50
  -2   3  -2  135.49    7.00
  -2   3  -2  138.69    5.50
  -3  -3  -2   47.30    2.50
   3  -3   2   48.40    2.40
  -3  -3  -2   48.80    3.50
   3  -3   2   48.30    3.30
  -3  -3  -2   50.39    3.40
   3  -3   2   41.20    3.00
  -3  -3  -2   46.10    2.60
   3   3   2   46.00    2.00
  -3   3  -2   44.90    3.80
  -3   3  -2   49.99    2.00
  -3   3  -2   46.70    2.40
   3   3   2   48.30    2.00
  -3   3  -2   46.40    2.00
  -4  -3  -2  125.89    5.20
   4  -3   2  126.29    5.50
  -4  -3  -2  123.09    5.10
  -4  -3  -2  123.69    5.70
   4   3   2  113.89    5.20
  -4   3  -2  124.29    5.10
  -4  -4   2  185.98    7.40
   4   4  -2  180.48    7.50
   3  -4  -2  219.98    9.00
   3  -4  -2  206.88    9.60
  -3  -4   2  222.88    9.20
  -3  -4   2  222.08    9.10
  -3  -4   2  217.78   10.00
  -3  -4   2  220.78    9.20
  -3   4   2  238.38    8.70
   3   4  -2  218.68    8.70
  -3   4   2  205.98   10.70
   3   4  -2  223.78    9.90
  -3   4   2  215.58    8.70
  -3   4   2  225.58    9.30
   3   4  -2  226.48    8.70
   2  -4  -2  333.67   13.70
  -2  -4   2  346.77   14.80
   2  -4  -2  361.06   15.40
  -2   4   2  335.77   13.80
  -2   4   2  328.17   14.60
  -2   4   2  349.67   15.50
  -2   4   2  342.17   13.40
   2   4  -2  329.37   13.30
  -2   4   2  341.77   13.80
   2   4  -2  336.47   13.90
   2   4  -2  341.27   14.20
   2   4  -2  339.17   13.40
   2   4  -2  352.16   13.90
  -1  -4   2  437.86   17.60
  -1  -4   2  467.15   18.10
  -1  -4   2  435.06   18.00
   1  -4  -2  425.56   17.80
   1  -4  -2  412.76   18.40
   1   4  -2  435.06   17.00
   1   4  -2  437.26   17.20
  -1   4   2  445.86   16.90
   1   4  -2  429.26   17.60
  -1   4   2  429.46   17.10
   0  -4  -2  307.67   12.70
   0  -4  -2  297.97   13.00
   0  -4  -2  294.67   12.40
   0  -4   2  295.47   12.60
   0  -4  -2  286.67   12.40
   0  -4   2  309.97   12.40
   0   4  -2  309.67   11.80
   0   4   2  305.87   12.50
   0   4   2  307.27   11.80
   1  -4   2   89.99    4.80
   1  -4   2   89.79    4.40
  -1  -4  -2   90.39    4.50
  -1  -4  -2   90.69    4.70
  -1  -4  -2   92.99    4.60
   1   4   2   97.19    3.70
  -1   4  -2   89.39    4.90
  -1   4  -2   94.19    3.90
   1   4   2   96.59    4.70
  -1   4  -2   93.59    3.70
  -2  -4  -2  127.19    6.30
   2  -4   2  117.19    5.40
  -2  -4  -2  130.39    6.50
   2  -4   2  118.09    6.00
  -2   4  -2  132.79    5.10
   2   4   2  118.79    5.00
   2   4   2  121.99    5.50
   2   4   2  129.39    5.50
  -2   4  -2  127.19    5.50
  -2   4  -2  131.39    6.80
  -2   4  -2  119.69    5.00
   2   4   2  125.59    5.10
  -2   4  -2  127.69    5.50
  -3  -4  -2   48.60    3.60
  -3  -4  -2   48.30    2.50
   3  -4   2   48.90    3.10
   3  -4   2   46.60    2.40
   3  -4   2   44.70    3.30
  -3  -4  -2   49.60    2.60
   3  -4   2   48.80    2.50
  -3  -4  -2   48.60    2.50
  -3  -4  -2   49.50    3.40
  -3   4  -2   47.50    2.00
  -3   4  -2   50.89    2.10
  -3   4  -2   48.90    2.40
   3   4   2   48.40    2.10
  -3   4  -2   45.90    3.80
  -3   4  -2   48.30    2.70
   3   4   2   46.60    2.00
  -4  -4  -2  136.59    5.70
  -4  -4  -2  122.29    5.20
  -4  -4  -2  132.09    5.20
   4  -4   2  128.99    5.50
   4   4   2  118.79    5.20
   3  -5  -2   19.50    1.90
  -3  -5   2   17.10    1.40
  -3  -5   2   19.70    1.30
  -3  -5   2   18.40    1.30
  -3  -5   2   19.70    2.10
  -3  -5   2   20.00    1.40
   3  -5  -2   21.00    1.40
  -3  -5   2   18.90    1.50
  -3   5   2   18.60    1.40
   3   5  -2   20.00    0.90
   3   5  -2   19.00    0.90
  -3   5   2   20.60    1.00
   3   5  -2   18.70    2.00
   3   5  -2   19.60    1.50
  -3   5   2   18.80    0.90
   2  -5  -2  948.51   38.30
  -2  -5   2 1094.79   38.60
  -2  -5   2  941.81   39.50
   2  -5  -2  963.50   40.20
  -2   5   2  982.90   37.90
   2   5  -2  997.80   38.00
   2   5  -2  962.30   37.90
  -2   5   2  952.10   40.30
  -2   5   2  942.51   38.30
   2   5  -2  964.90   38.40
   1  -5  -2  365.36   17.30
  -1  -5   2  414.36   17.00
  -1  -5   2  390.16   16.40
  -1   5   2  418.46   15.80
   1   5  -2  398.06   15.90
   1   5  -2  383.56   16.40
   1   5  -2  420.16   15.60
  -1   5   2  410.36   15.60
   0  -5  -2  338.17   14.60
   0  -5   2  345.57   14.40
   0   5   2  349.37   13.60
   0   5  -2  353.96   13.60
   1  -5   2  187.28    8.20
  -1  -5  -2  186.08    8.50
  -1  -5  -2  181.48    8.60
  -1   5  -2  183.88    7.20
   1   5   2  184.48    7.20
   1   5   2  183.08    7.50
  -1   5  -2  181.98    7.40
   2  -5   2   19.20    2.00
  -2  -5  -2   19.50    2.20
  -2  -5  -2   15.10    1.50
   2  -5   2   18.80    1.50
  -2  -5  -2   19.70    3.70
  -2  -5  -2   23.70    2.60
  -2  -5  -2   12.60    1.50
   2  -5   2   28.20    2.60
  -2  -5  -2   20.10    2.30
   2   5   2   19.60    1.50
  -2   5  -2   19.70    1.00
  -2   5  -2   19.80    1.50
  -2   5  -2   21.10    2.50
   2   5   2   19.40    0.90
  -3  -5  -2  275.57   10.90
  -3  -5  -2  269.77   10.90
   3  -5   2  278.57   10.90
  -3  -5  -2  252.47   10.80
  -3  -5  -2  268.17   10.90
  -3  -5  -2  264.37   11.70
   3  -5   2  266.47   11.50
   3   5   2  273.07   10.50
  -3   5  -2  262.37   10.50
  -3   5  -2  267.57   10.50
   3   5   2  266.97   10.50
  -3   5  -2  267.07   11.10
  -3  -6   2   12.80    1.10
  -3  -6   2   11.40    1.50
   3  -6  -2   10.80    0.90
   3  -6  -2   11.50    1.40
  -3  -6   2   10.90    0.90
  -3  -6   2   10.70    0.90
  -3  -6   2   11.20    1.00
  -3  -6   2   12.60    1.00
   3   6  -2   10.30    0.90
   3   6  -2   10.40    0.60
  -3   6   2   11.00    0.60
   3   6  -2   10.70    0.60
  -3   6   2   10.70    0.60
  -2  -6   2   31.10    2.10
  -2  -6   2   32.60    2.00
  -2  -6   2   30.60    1.90
   2  -6  -2   31.50    1.90
   2  -6  -2   31.90    3.60
  -2  -6   2   31.70    1.90
   2  -6  -2   32.80    2.40
  -2  -6   2   35.00    3.10
  -2  -6   2   33.90    2.80
  -2   6   2   31.50    1.80
   2   6  -2   29.30    1.50
   2   6  -2   32.10    1.40
  -2   6   2   29.90    3.70
   2   6  -2   30.30    1.90
  -2   6   2   32.40    1.50
  -1  -6   2 1102.89   43.60
   1  -6  -2 1079.09   44.30
   1  -6  -2 1059.99   42.40
   1   6  -2 1102.49   42.10
   1   6  -2 1087.39   42.50
  -1   6   2 1090.89   42.10
  -1   6   2 1065.79   42.20
  -1  -6  -2  251.87   10.80
   1  -6   2  228.78   10.40
  -1   6  -2  228.28    9.70
  -1   6  -2  241.78    9.30
   1   6   2  248.58    9.40
   1   6   2  232.18    9.70
  -2  -6  -2    2.00    0.70
  -2  -6  -2    1.90    1.20
  -2  -6  -2    2.20    0.90
   2  -6   2    3.40    0.80
  -2  -6  -2    2.20    0.70
   2  -6   2    1.60    1.00
  -2  -6  -2    1.60    0.80
  -2  -6  -2    4.20    1.70
  -2   6  -2    1.90    0.60
   2   6   2    2.00    0.30
   2   6   2    2.00    0.60
   2   6   2    1.50    0.50
  -3  -6  -2   61.59    2.80
  -3  -6  -2   59.89    3.30
   3  -6   2   59.89    2.80
  -3  -6  -2   62.49    2.80
   3  -6   2   60.79    3.20
  -3  -6  -2   61.49    2.80
  -3  -6  -2   55.39    2.70
   3   6   2   58.79    2.40
   3   6   2   57.69    2.40
  -3   6  -2   59.39    2.40
  -3   6  -2   62.89    2.40
  -2  -7   2   62.59    3.00
   2  -7  -2   68.99    3.50
  -2  -7   2   67.09    3.00
   2  -7  -2   63.49    3.00
  -2  -7   2   66.39    3.20
  -2  -7   2   68.39    3.70
   2   7  -2   64.39    2.70
  -1  -7   2  159.48    7.50
  -1  -7   2  161.08    6.80
  -1  -7  -2  240.18    9.80
  -1  -7  -2  241.18    9.80
  -1  -7  -2  230.08    9.90
  -2  -7  -2   49.30    2.40
  -2  -7  -2   50.09    2.40
   2  -7   2   53.79    2.50
  -2  -7  -2   47.20    2.40
  -2  -7  -2   47.90    2.60
   2   7   2   48.50    2.00
  -2  -8   2   22.90    1.30
  -2  -8   2   25.70    1.40
  -2  -8  -2   16.10    1.20
  -2  -8  -2   14.90    1.00
  -2  -8  -2   20.20    1.10
   4   0  -3    6.50    0.90
  -3   0   3  169.68    8.10
   3   0  -3  163.38    7.60
  -2   0   3  171.68    7.30
   2   0  -3  152.28    6.90
  -1   0   3   13.00    0.90
  -1   0   3   12.00    0.60
   0   0   3  110.19    4.20
   0   0   3  103.29    4.40
   1   0   3 1727.33   65.29
   1   0   3 1564.44   63.89
  -2   0  -3  335.97   15.10
   2   0   3  382.46   14.60
  -2   0  -3  354.16   14.70
  -3   0  -3   22.10    2.10
   3   0   3   24.30    2.10
  -3   0  -3   21.40    2.40
  -4   0  -3  111.79    4.90
  -4  -1   3    7.60    0.90
   4   1  -3    9.80    1.10
   3  -1  -3  532.05   21.20
  -3  -1   3  514.55   21.70
  -3   1   3  496.55   21.60
   3   1  -3  515.75   21.10
  -2  -1   3  106.49    5.00
  -2  -1   3  111.79    5.10
   2  -1  -3  101.39    5.20
   2  -1  -3   97.49    4.80
  -2   1   3  108.49    5.10
  -2   1   3  101.49    5.30
   2   1  -3  111.29    4.80
  -1  -1   3 2085.89   80.79
   1   1  -3 2178.08   81.69
  -1   1   3 2284.47   80.99
  -1   1   3 1784.82   80.69
   0  -1   3 3443.06  134.59
   0  -1   3 3614.94  132.69
   0   1   3 3185.48  133.99
   0   1   3 3425.06  132.49
   1  -1   3 1014.60   38.80
   1  -1   3  963.00   38.40
   1   1   3  987.60   38.60
  -1   1  -3  974.70   38.60
   1   1   3  992.60   38.90
   1   1   3 1018.80   38.50
  -2  -1  -3 2146.49   83.99
   2  -1   3 2141.59   83.39
  -2  -1  -3 2013.50   83.59
   2   1   3 2124.79   83.29
  -2   1  -3 2251.97   84.19
   3  -1   3  364.66   15.70
  -3  -1  -3  378.36   16.20
  -3   1  -3  384.86   16.80
  -4  -1  -3    9.90    1.50
  -4  -1  -3   11.60    1.10
  -4   1  -3    8.00    1.00
  -4  -2   3   57.39    2.70
   4   2  -3   55.29    2.90
  -3  -2   3  540.85   21.90
   3  -2  -3  504.35   21.30
  -3   2   3  483.75   21.70
   3   2  -3  541.15   21.30
  -2  -2   3 3115.39  117.19
  -2  -2   3 2839.42  117.09
   2  -2  -3 2956.90  116.79
   2  -2  -3 2913.91  117.49
  -2   2   3 3053.09  116.49
   2   2  -3 3072.39  116.49
  -2   2   3 3023.10  117.69
  -2   2   3 3047.30  116.09
  -2   2   3 3034.70  116.49
  -2   2   3 3067.09  117.19
   2   2  -3 2840.12  116.09
  -1  -2   3 1201.98   47.60
  -1  -2   3 1222.08   47.00
   1   2  -3 1221.68   47.20
  -1   2   3 1201.18   47.10
   0  -2   3   85.99    3.40
   0  -2   3   85.69    3.80
   0   2   3   82.39    3.40
   0   2  -3   81.99    3.40
   0   2   3   83.39    3.70
   0   2   3   84.89    3.30
  -1   2  -3  951.70   39.40
   1   2   3 1067.39   39.50
   1   2   3 1007.00   39.40
   1   2   3  986.20   39.40
  -1   2  -3 1014.00   39.50
   1   2   3 1058.69   40.00
   2  -2   3  615.14   24.30
  -2  -2  -3  576.54   24.50
  -2  -2  -3  631.94   25.00
  -2   2  -3  619.74   23.90
   2   2   3  605.84   24.40
   2   2   3  612.24   23.50
   2   2   3  565.44   23.90
  -2   2  -3  612.04   23.90
  -2   2  -3  587.04   24.90
  -2   2  -3  612.94   23.50
   3  -2   3  754.82   27.50
  -3  -2  -3  636.34   28.00
   3  -2   3  667.63   27.60
  -3   2  -3  667.63   28.60
   4  -2   3   26.60    1.90
  -4  -2  -3   29.50    1.70
  -4  -2  -3   29.10    2.20
  -4   2  -3   30.80    1.70
  -4  -3   3  161.08    6.60
   4   3  -3  156.18    6.60
   3  -3  -3  334.67   15.10
  -3  -3   3  362.86   14.80
  -3  -3   3  354.76   14.80
  -3  -3   3  347.27   15.70
  -3  -3   3  369.36   14.70
  -3   3   3  377.06   14.30
  -3   3   3  379.46   16.50
  -3   3   3  365.96   14.30
   3   3  -3  370.66   14.30
  -3   3   3  364.16   15.80
   3   3  -3  367.36   14.90
   3   3  -3  388.36   15.40
  -2  -3   3  217.08    9.60
   2  -3  -3  203.78   10.00
  -2  -3   3  206.48    9.40
  -2   3   3  202.58    9.50
   2   3  -3  217.78    8.90
   2   3  -3  215.18    9.20
  -2   3   3  231.08    8.80
   2   3  -3  210.88    8.90
  -2   3   3  211.78    8.40
   2   3  -3  206.68    8.40
  -2   3   3  213.18    8.80
   1  -3  -3  306.47   12.60
  -1  -3   3  317.67   12.70
  -1  -3   3  301.07   12.30
  -1  -3   3  292.97   12.60
   1  -3  -3  270.17   12.90
  -1   3   3  316.67   12.00
   1   3  -3  299.87   12.00
   1   3  -3  314.97   12.40
  -1   3   3  297.57   11.80
   1   3  -3  298.77   11.80
   0  -3   3  518.65   21.50
   0  -3   3  550.94   21.70
   0  -3  -3  593.74   22.30
   0  -3  -3  517.75   21.80
   0  -3   3  547.25   21.10
   0   3   3  546.65   21.60
   0   3  -3  540.15   21.20
   0   3   3  566.04   21.10
   0   3   3  501.05   21.10
  -1  -3  -3 1784.42   77.79
   1  -3   3 2096.99   77.79
   1  -3   3 1974.40   78.09
  -1  -3  -3 2026.30   78.09
  -1  -3  -3 1996.50   78.29
  -1   3  -3 1974.20   78.09
  -1   3  -3 1938.21   78.09
   1   3   3 1967.60   77.09
   1   3   3 2079.09   77.99
  -1   3  -3 2054.69   77.39
   1   3   3 2005.10   77.29
  -2  -3  -3    2.10    0.80
   2  -3   3    2.10    0.70
  -2  -3  -3    2.80    1.00
  -2   3  -3    3.20    0.30
  -2   3  -3    1.60    0.60
   2   3   3    2.00    0.60
  -2   3  -3    4.60    1.70
  -2   3  -3    2.30    0.60
   2   3   3    2.60    0.60
   2   3   3    2.60    0.90
  -3  -3  -3    1.00    1.00
  -3  -3  -3    0.80    0.50
   3  -3   3   -0.40    1.00
   3  -3   3    0.90    1.00
  -3  -3  -3    0.20    1.10
  -3  -3  -3    0.80    0.70
  -3   3  -3    0.50    0.30
  -3   3  -3    0.90    0.30
  -3   3  -3    1.30    1.90
   3   3   3   -0.20    0.30
  -4  -3  -3   11.40    1.50
  -4  -3  -3   12.60    1.00
   4  -3   3   12.90    1.40
  -4   3  -3   13.30    1.00
  -4  -4   3  175.88    6.70
   4   4  -3  151.68    6.70
   3  -4  -3  339.27   12.90
  -3  -4   3  320.17   13.80
  -3  -4   3  318.27   12.90
   3  -4  -3  302.57   13.40
  -3  -4   3  329.77   13.10
  -3  -4   3  320.77   13.00
  -3  -4   3  330.17   13.00
  -3   4   3  317.57   12.60
   3   4  -3  325.37   13.10
   3   4  -3  321.97   12.60
  -3   4   3  307.47   13.10
   3   4  -3  319.57   12.60
  -3   4   3  314.97   12.50
   2  -4  -3  465.75   19.00
  -2  -4   3  506.35   20.20
   2  -4  -3  497.95   20.80
   2   4  -3  465.95   18.60
  -2   4   3  474.55   19.10
  -2   4   3  471.85   19.00
  -2   4   3  424.16   18.60
  -2   4   3  485.25   20.00
  -2   4   3  470.65   18.70
   2   4  -3  486.15   18.70
   2   4  -3  464.55   19.10
   2   4  -3  491.35   19.20
   2   4  -3  500.55   19.60
  -1  -4   3  113.89    5.20
  -1  -4   3  114.89    5.60
  -1  -4   3  114.49    5.60
   1  -4  -3  109.69    5.90
   1  -4  -3  110.19    5.40
  -1   4   3  114.99    4.50
  -1   4   3  117.19    4.70
   1   4  -3  108.39    4.70
   1   4  -3  109.69    5.20
   1   4  -3  117.69    4.80
   1   4  -3  114.89    4.50
   0  -4   3 1315.57   50.29
   0  -4   3 1226.08   50.49
   0  -4  -3 1427.46   51.19
   0  -4  -3 1311.67   50.59
   0  -4  -3 1202.38   50.29
   0   4   3 1279.87   49.70
   0   4  -3 1236.88   49.90
   0   4   3 1252.97   50.49
   0   4  -3 1266.27   49.60
  -1  -4  -3  128.89    6.30
  -1  -4  -3  130.69    6.10
   1  -4   3  127.19    6.00
   1   4   3  126.29    5.10
   1   4   3  126.69    6.10
  -1   4  -3  125.99    5.10
  -1   4  -3  142.99    5.40
   1   4   3  130.99    5.40
  -2  -4  -3   70.39    4.00
   2  -4   3   63.99    3.20
   2  -4   3   65.99    3.80
  -2  -4  -3   69.19    4.20
  -2   4  -3   68.19    2.80
  -2   4  -3   61.89    2.70
   2   4   3   67.29    2.70
  -2   4  -3   66.39    4.30
  -2   4  -3   68.79    3.30
   2   4   3   65.99    3.20
  -2   4  -3   63.29    3.20
   2   4   3   61.79    3.20
   3  -4   3   60.29    2.90
  -3  -4  -3   67.79    4.00
   3  -4   3   64.89    3.70
   3  -4   3   64.29    3.00
  -3  -4  -3   61.79    3.00
  -3   4  -3   56.79    2.60
   3   4   3   61.79    2.60
  -3   4  -3   60.89    3.20
  -3   4  -3   64.59    2.60
  -3   4  -3   57.39    2.90
   3   4   3   59.49    2.60
   4  -4   3  242.28    9.40
  -4  -4  -3  215.98    9.40
  -3  -5   3  374.36   15.60
  -3  -5   3  392.46   16.40
  -3  -5   3  410.66   15.60
  -3  -5   3  396.66   15.60
   3  -5  -3  384.86   15.60
  -3  -5   3  406.66   15.70
   3  -5  -3  371.26   16.00
   3   5  -3  388.26   15.20
   3   5  -3  393.36   15.70
  -3   5   3  403.36   15.30
  -3   5   3  375.76   15.70
  -3   5   3  390.36   15.30
   3   5  -3  392.76   15.30
   2  -5  -3   84.49    3.80
   2  -5  -3   79.59    4.30
  -2  -5   3   85.89    5.00
  -2  -5   3   80.29    4.00
  -2  -5   3   79.59    3.80
  -2  -5   3   81.79    4.80
  -2  -5   3   80.69    3.90
  -2  -5   3   75.79    3.80
   2  -5  -3   86.69    5.50
  -2   5   3   83.59    5.60
   2   5  -3   82.29    3.50
   2   5  -3   84.99    4.00
  -2   5   3   85.69    3.90
   2   5  -3   84.89    3.40
  -2   5   3   87.09    3.40
   2   5  -3   86.79    4.40
  -1  -5   3 1918.31   78.89
  -1  -5   3 1926.11   79.39
   1  -5  -3 1899.81   78.39
   1  -5  -3 2090.09   80.19
   1  -5  -3 1989.10   79.29
   1   5  -3 2013.00   78.89
  -1   5   3 2050.49   79.59
   1   5  -3 2055.39   78.39
   1   5  -3 2050.69   78.09
   1   5  -3 1979.00   78.99
  -1   5   3 2132.89   78.09
  -1   5   3 2068.99   78.29
   0  -5   3   27.60    2.00
   0  -5  -3   27.30    2.20
   0  -5  -3   27.30    2.40
   0   5  -3   24.70    1.30
   0   5  -3   25.00    1.10
   0   5   3   25.50    1.20
  -1  -5  -3   63.99    3.90
  -1  -5  -3   64.19    3.80
   1  -5   3   61.69    3.10
   1  -5   3   66.99    3.60
  -1   5  -3   63.49    2.90
  -1   5  -3   65.79    2.60
   1   5   3   63.79    2.60
   1   5   3   66.69    2.90
   2  -5   3   11.50    1.80
   2  -5   3   11.80    1.60
  -2  -5  -3   11.00    1.90
   2  -5   3   10.70    1.10
  -2  -5  -3   10.90    1.90
  -2  -5  -3   10.40    1.20
  -2  -5  -3   10.60    1.80
  -2  -5  -3   12.60    1.40
   2  -5   3    9.20    1.00
  -2  -5  -3   10.00    1.10
  -2  -5  -3   10.10    1.20
  -2   5  -3    9.20    1.10
   2   5   3    9.30    1.10
  -2   5  -3    9.10    0.70
  -2   5  -3    8.80    2.90
   2   5   3    9.00    0.60
   2   5   3    8.80    0.70
  -2   5  -3    8.60    0.60
  -3  -5  -3   33.00    2.00
  -3  -5  -3   36.60    2.00
  -3  -5  -3   39.90    2.00
   3  -5   3   34.90    2.50
   3  -5   3   36.60    2.00
  -3  -5  -3   36.20    2.70
  -3  -5  -3   35.40    1.90
   3  -5   3   33.80    1.80
  -3   5  -3   36.00    1.60
  -3   5  -3   35.90    2.10
  -3   5  -3   34.60    1.90
   3   5   3   36.90    1.60
   3   5   3   35.20    1.50
  -3   5  -3   36.70    1.60
   3  -6  -3  307.37   12.50
  -3  -6   3  279.77   12.20
  -3  -6   3  289.97   12.10
  -3  -6   3  322.47   12.20
   3  -6  -3  321.67   12.20
  -3  -6   3  310.77   12.80
  -3  -6   3  304.77   12.20
  -3   6   3  309.17   11.90
   3   6  -3  310.57   12.60
   3   6  -3  293.27   11.90
  -3   6   3  302.57   11.90
   3   6  -3  312.67   11.90
  -2  -6   3  158.38    7.60
  -2  -6   3  163.18    6.80
  -2  -6   3  156.68    6.70
   2  -6  -3  161.98    6.80
   2  -6  -3  159.18    7.30
  -2  -6   3  167.38    6.90
  -2  -6   3  156.68    6.90
   2   6  -3  164.88    6.30
  -2   6   3  154.68    6.70
   2   6  -3  158.38    6.90
   1  -6  -3  632.84   25.80
  -1  -6   3  514.35   24.30
   1  -6  -3  593.54   23.80
   1  -6  -3  606.84   24.40
  -1  -6   3  578.64   23.80
  -1  -6   3  599.64   24.80
  -1  -6   3  615.34   24.00
  -1  -6   3  617.84   25.00
  -1  -6   3  592.94   23.90
  -1   6   3  613.24   23.40
   1   6  -3  632.84   23.40
   1   6  -3  622.54   24.50
   0  -6   3  849.12   35.50
   0   6  -3  936.81   34.60
   0   6  -3  879.91   34.70
  -1  -6  -3  135.19    5.90
   1  -6   3  139.69    6.50
  -1  -6  -3  127.89    5.90
  -1  -6  -3  138.79    6.70
  -1  -6  -3  127.99    5.90
  -1  -6  -3  129.79    5.80
  -1  -6  -3  125.49    6.70
  -1   6  -3  134.39    5.30
   1   6   3  137.59    5.30
  -2  -6  -3  259.87   11.00
  -2  -6  -3  267.47   10.90
  -2  -6  -3  265.67   10.90
  -2  -6  -3  259.07   10.90
   2  -6   3  260.57   10.80
   2   6   3  267.87   10.40
  -2   6  -3  260.27   10.30
  -2   6  -3  267.27   10.90
   2   6   3  265.77   10.90
  -3  -6  -3  110.99    5.40
   3  -6   3  117.39    5.30
  -3  -6  -3  125.39    5.00
  -3  -6  -3  127.19    4.90
  -3  -6  -3  118.79    5.00
  -3  -6  -3  121.19    5.00
  -3   6  -3  115.89    4.70
   3   6   3  113.69    4.70
  -3   6  -3  120.59    4.70
   3   6   3  112.09    4.70
   2  -7  -3   34.60    2.20
  -2  -7   3   33.20    1.90
   2  -7  -3   35.30    1.80
  -2  -7   3   27.80    1.70
  -2  -7   3   30.60    1.70
  -2  -7   3   31.70    2.30
  -2  -7   3   35.10    1.90
   2   7  -3   30.60    1.40
  -1  -7   3   52.89    2.70
  -1  -7   3   52.29    2.70
  -1  -7   3   55.69    3.50
  -1  -7  -3  100.69    4.40
  -1  -7  -3   94.39    4.40
  -1  -7  -3   97.99    4.40
   2  -7   3   58.29    2.80
  -2  -7  -3   60.19    2.80
  -2  -7  -3   57.79    2.80
  -2  -7  -3   59.79    2.90
  -2  -7  -3   61.59    2.80
   2   7   3   60.29    2.40
  -2   7  -3   57.69    2.40
  -2  -8   3  189.08    7.90
  -1  -8   3   63.29    3.30
  -2  -8  -3   32.40    1.60
   4   0  -4   15.80    1.40
  -3   0   4  158.38    7.80
   3   0  -4  161.38    7.40
  -2   0   4  281.97   12.00
   2   0  -4  282.47   11.70
  -1   0   4 1672.43   62.79
  -1   0   4 1569.54   63.19
   0   0   4 1743.43   61.59
   0   0   4 1426.46   62.19
   1   0   4  343.17   14.00
   1   0   4  355.56   13.60
   2   0   4 1406.76   54.29
  -2   0  -4 1385.36   55.09
  -2   0  -4 1365.46   54.59
   3   0   4  267.07   11.40
  -3   0  -4  257.27   12.20
  -4   0  -4   99.19    4.90
  -4   0  -4  102.99    4.40
   4  -1  -4   78.19    3.80
  -4  -1   4   82.69    3.60
   4   1  -4   86.49    3.90
   3  -1  -4  103.49    5.30
  -3  -1   4  104.59    5.70
  -3   1   4  110.49    5.80
   3   1  -4  104.69    5.30
  -2  -1   4  632.44   25.10
  -2  -1   4  581.34   24.90
   2  -1  -4  574.24   24.70
   2   1  -4  660.13   24.80
  -2   1   4  646.24   25.20
  -1  -1   4  707.03   27.60
  -1  -1   4  756.22   28.20
  -1   1   4  698.63   27.80
   1   1  -4  683.13   27.80
   0  -1   4  827.02   33.80
   0  -1   4  871.91   34.20
   0   1   4  867.41   34.20
   0   1  -4  870.91   34.00
   0   1   4  934.81   33.80
   0   1   4  861.81   34.00
   1  -1   4  127.89    5.40
   1  -1   4  129.89    5.00
   1   1   4  124.19    5.20
  -1   1  -4  125.29    5.20
  -2  -1  -4  680.23   28.80
   2  -1   4  695.63   28.60
  -2  -1  -4  724.23   29.30
  -2   1  -4  773.12   29.40
   3  -1   4  739.13   28.00
  -3  -1  -4  614.24   28.60
  -3  -1  -4  703.33   28.30
  -3   1  -4  699.63   28.90
  -4  -1  -4  327.07   12.90
  -4  -1  -4  327.67   13.50
  -4   1  -4  306.37   12.80
  -4  -2   4    6.90    0.80
   4   2  -4    7.30    0.90
  -3  -2   4   11.60    1.30
   3  -2  -4   13.50    1.50
  -3  -2   4   14.30    1.20
  -3  -2   4   10.60    1.80
  -3  -2   4   11.00    1.10
   3  -2  -4   11.50    1.50
  -3   2   4   11.40    1.90
   3   2  -4   11.10    1.30
   3   2  -4   11.50    0.70
  -3   2   4   11.10    0.70
   3   2  -4   14.60    1.80
  -2  -2   4   75.59    4.00
   2  -2  -4   78.79    4.40
  -2  -2   4   74.09    4.10
  -2   2   4   71.09    3.50
   2   2  -4   77.29    3.80
  -2   2   4   76.59    3.40
   2   2  -4   70.59    3.50
  -2   2   4   77.29    4.10
  -2   2   4   72.19    3.10
  -1  -2   4 1230.68   48.30
   1  -2  -4 1267.37   48.50
   1  -2  -4 1230.18   48.80
  -1  -2   4 1197.98   47.90
  -1  -2   4 1235.78   48.60
  -1  -2   4 1280.57   48.60
   1   2  -4 1194.68   47.80
   1   2  -4 1225.78   48.30
   1   2  -4 1295.97   48.10
  -1   2   4 1225.98   47.80
  -1   2   4 1184.08   48.00
   0  -2   4  939.01   37.40
   0  -2   4  971.60   36.90
   0   2  -4  925.81   37.30
   0   2   4  960.10   36.90
   0   2   4  935.41   37.30
   0   2   4  974.00   37.00
  -1  -2  -4   70.29    3.30
   1  -2   4   60.99    3.10
  -1  -2  -4   65.39    3.60
  -1  -2  -4   64.29    3.10
   1   2   4   54.99    2.70
   1   2   4   64.89    2.60
   1   2   4   67.59    3.20
   1   2   4   64.39    2.80
  -1   2  -4   63.49    2.80
  -1   2  -4   66.89    2.60
  -2  -2  -4  200.48    8.60
  -2  -2  -4  197.18    9.00
   2  -2   4  189.88    8.20
   2   2   4  189.98    8.30
  -2   2  -4  181.98    7.40
   2   2   4  187.68    7.90
  -2   2  -4  174.68    7.80
  -2   2  -4  177.08    8.80
  -3  -2  -4  225.68   10.00
  -3  -2  -4  199.48    9.00
   3  -2   4  240.48    9.90
   3  -2   4  219.38    9.00
  -3  -2  -4  215.58   10.10
   3  -2   4  214.98    9.60
  -3   2  -4  218.08    9.00
   3   2   4  215.98    8.60
  -3   2  -4  208.88    8.60
  -3   2  -4  218.58   10.60
   4  -2   4  347.37   14.90
  -4  -2  -4  364.96   14.60
  -4  -2  -4  375.76   15.20
  -4   2  -4  378.96   14.60
  -4  -3   4   44.00    2.20
   4   3  -4   45.20    2.30
  -3  -3   4   96.99    4.50
  -3  -3   4  103.49    4.50
  -3  -3   4  100.19    4.50
  -3   3   4   96.69    5.40
   3   3  -4  102.49    5.10
  -3   3   4   99.29    4.00
  -3   3   4   97.59    5.90
   3   3  -4   97.89    4.00
   3   3  -4   99.19    4.60
  -3   3   4   98.29    4.00
  -2  -3   4  130.49    6.20
   2  -3  -4  120.49    6.50
  -2  -3   4  115.59    5.90
  -2   3   4  126.59    5.30
   2   3  -4  114.99    5.30
   2   3  -4  116.99    5.60
   2   3  -4  124.39    5.40
  -2   3   4  122.59    5.30
  -2   3   4  123.19    4.90
   2   3  -4  118.39    4.90
  -2   3   4  119.69    6.10
   1  -3  -4  854.11   33.10
  -1  -3   4  844.92   33.20
  -1  -3   4  844.42   32.80
  -1  -3   4  834.42   33.10
   1  -3  -4  796.22   33.50
  -1   3   4  856.31   32.20
   1   3  -4  777.32   32.80
   1   3  -4  833.72   32.20
  -1   3   4  866.51   32.40
   1   3  -4  780.22   32.40
   0  -3   4  730.93   28.80
   0  -3   4  748.53   29.50
   0  -3   4  709.73   29.20
   0  -3  -4  734.83   29.50
   0  -3  -4  746.03   29.30
   0  -3  -4  686.23   29.80
   0   3  -4  729.53   28.70
   0   3   4  750.32   29.30
   0   3   4  746.53   28.70
   0   3   4  749.23   28.80
   0   3  -4  786.52   28.90
   0   3   4  752.62   28.70
  -1  -3  -4  345.17   15.20
  -1  -3  -4  346.67   14.80
   1  -3   4  333.27   14.50
  -1  -3  -4  366.56   14.70
  -1   3  -4  350.16   13.90
   1   3   4  367.36   14.10
  -1   3  -4  356.66   14.10
   1   3   4  380.06   14.80
  -2  -3  -4  381.76   17.60
   2  -3   4  421.66   17.70
  -2  -3  -4  431.86   18.10
   2   3   4  436.26   17.20
   2   3   4  431.06   17.30
   2   3   4  405.86   17.80
  -2   3  -4  443.46   16.80
  -2   3  -4  445.46   17.30
  -2   3  -4  426.96   17.20
   2   3   4  432.96   16.80
  -2   3  -4  455.55   18.50
  -3  -3  -4   47.00    3.40
   3  -3   4   45.30    2.40
  -3  -3  -4   45.40    3.40
  -3  -3  -4   44.80    2.40
   3  -3   4   53.59    3.40
   3  -3   4   44.80    3.00
  -3   3  -4   47.50    3.80
  -3   3  -4   45.00    2.00
  -3   3  -4   44.90    2.40
   3   3   4   45.40    2.00
  -3   3  -4   47.40    2.00
  -4  -3  -4  194.98    8.60
  -4  -3  -4  194.88    8.10
   4  -3   4  208.28    8.50
  -4   3  -4  203.28    8.10
  -4  -4   4   38.00    1.80
   4   4  -4   38.60    1.90
  -3  -4   4  133.39    6.10
  -3  -4   4  141.89    6.00
  -3  -4   4  143.89    6.00
  -3  -4   4  139.49    5.90
  -3  -4   4  139.39    6.80
   3  -4  -4  145.09    6.50
   3  -4  -4  141.19    5.90
  -3   4   4  143.99    5.60
  -3   4   4  135.19    6.10
   3   4  -4  140.89    5.60
   3   4  -4  142.59    6.20
  -3   4   4  139.79    5.60
   3   4  -4  136.49    5.60
   2  -4  -4   33.90    2.00
  -2  -4   4   38.30    3.00
   2  -4  -4   35.90    3.20
   2   4  -4   36.60    1.60
  -2   4   4   33.70    1.60
  -2   4   4   37.80    1.70
   2   4  -4   34.90    2.40
  -2   4   4   34.40    2.00
  -2   4   4   37.50    2.10
   2   4  -4   38.60    2.30
   2   4  -4   37.10    2.10
   2   4  -4   41.60    1.70
  -2   4   4   36.70    2.90
  -1  -4   4  159.98    7.10
   1  -4  -4  154.48    7.90
  -1  -4   4  161.08    7.50
  -1  -4   4  161.68    7.60
   1  -4  -4  162.48    7.40
   1   4  -4  159.98    7.20
  -1   4   4  166.58    6.60
  -1   4   4  162.08    6.40
   1   4  -4  158.88    6.40
   1   4  -4  171.58    6.70
   1   4  -4  154.98    6.60
   0  -4  -4 1004.10   40.30
   0  -4  -4 1027.60   40.70
   0  -4   4  919.01   40.20
   0  -4   4 1012.20   40.60
   0  -4  -4 1064.49   41.30
   0   4  -4 1058.99   39.60
   0   4  -4 1047.40   39.80
   0   4   4 1030.40   39.50
   0   4   4 1015.10   39.70
   1  -4   4  109.89    5.20
  -1  -4  -4  105.29    5.90
  -1  -4  -4  112.59    5.40
  -1  -4  -4  111.29    5.60
  -1   4  -4  106.09    4.70
   1   4   4  109.59    5.40
   1   4   4  105.59    4.60
  -1   4  -4  118.89    4.70
  -1   4  -4  107.69    4.40
   1   4   4  113.89    4.70
  -2  -4  -4  128.29    6.00
   2  -4   4  125.69    6.00
  -2  -4  -4  120.89    6.30
   2  -4   4  119.09    5.30
   2   4   4  117.49    4.90
  -2   4  -4  117.39    5.30
   2   4   4  113.89    5.30
  -2   4  -4  116.79    6.40
  -2   4  -4  123.29    5.40
   2   4   4  114.59    5.30
   2   4   4  114.59    4.80
  -2   4  -4  125.69    4.80
  -2   4  -4  119.89    4.90
   3  -4   4  264.77   11.50
  -3  -4  -4  263.17   11.80
   3  -4   4  264.57   10.70
   3  -4   4  263.37   10.80
  -3  -4  -4  260.37   10.90
  -3   4  -4  266.87   10.40
   3   4   4  265.27   10.40
  -3   4  -4  267.07   10.40
  -3   4  -4  277.27   10.80
   3   4   4  257.37   10.40
  -4  -4  -4    4.70    0.90
   4  -4   4    9.10    1.30
   3  -5  -4   64.69    3.60
  -3  -5   4   66.29    3.80
   3  -5  -4   69.89    3.10
  -3  -5   4   71.19    3.30
  -3  -5   4   67.79    3.10
  -3  -5   4   72.39    3.10
  -3  -5   4   69.59    3.20
   3   5  -4   69.59    3.30
   3   5  -4   69.59    2.80
  -3   5   4   69.29    2.80
  -3   5   4   67.19    2.80
   3   5  -4   70.69    2.80
  -2  -5   4  375.06   15.10
  -2  -5   4  361.56   15.10
  -2  -5   4  352.96   15.10
  -2  -5   4  366.86   15.20
   2  -5  -4  370.06   15.60
  -2  -5   4  389.96   16.40
   2  -5  -4  389.26   15.10
  -2  -5   4  374.16   16.00
   2  -5  -4  366.96   16.90
  -2   5   4  388.16   15.20
  -2   5   4  354.96   17.00
  -2   5   4  369.16   16.20
   2   5  -4  394.86   15.30
   2   5  -4  381.16   14.80
   2   5  -4  371.46   15.70
  -2   5   4  374.56   14.60
   2   5  -4  386.66   14.70
  -2   5   4  377.06   14.70
   1  -5  -4  295.57   13.40
  -1  -5   4  284.77   12.70
  -1  -5   4  292.57   12.20
   1  -5  -4  284.57   12.60
   1  -5  -4  273.47   11.60
   1   5  -4  295.67   11.30
  -1   5   4  282.57   11.50
   1   5  -4  289.57   12.30
  -1   5   4  290.37   11.30
   1   5  -4  298.17   11.70
  -1   5   4  278.97   12.80
   1   5  -4  289.17   11.60
   0  -5  -4  132.59    6.30
   0  -5   4  128.09    5.90
   0  -5  -4  121.19    5.90
   0  -5  -4  123.39    6.80
   0   5   4  123.99    5.00
   0   5  -4  126.69    5.00
   0   5  -4  122.79    5.20
   0   5   4  126.99    5.20
  -1  -5  -4  576.24   23.40
   1  -5   4  556.94   23.20
   1  -5   4  549.95   22.60
  -1  -5  -4  555.94   23.60
   1   5   4  564.24   22.40
   1   5   4  572.34   22.20
  -1   5  -4  567.54   22.50
   1   5   4  589.44   22.50
  -1   5  -4  576.74   22.10
  -1   5  -4  575.54   22.50
   2  -5   4  338.57   14.70
  -2  -5  -4  343.07   14.20
  -2  -5  -4  373.26   15.10
  -2  -5  -4  360.66   15.50
  -2  -5  -4  345.37   14.30
  -2  -5  -4  350.06   14.20
   2  -5   4  326.47   14.00
   2  -5   4  345.67   14.90
  -2  -5  -4  348.47   14.20
   2  -5   4  357.26   14.20
   2   5   4  360.36   13.70
  -2   5  -4  347.17   13.70
  -2   5  -4  350.86   13.70
   2   5   4  349.77   13.80
   2   5   4  337.87   14.20
  -2   5  -4  350.66   14.20
  -3  -5  -4   23.80    1.60
   3  -5   4   22.60    1.50
   3  -5   4   23.30    1.40
  -3  -5  -4   24.10    2.20
  -3  -5  -4   23.70    1.50
  -3  -5  -4   25.50    1.50
   3  -5   4   23.80    2.10
  -3   5  -4   22.00    1.10
  -3   5  -4   23.70    1.50
   3   5   4   23.80    1.10
   3   5   4   24.20    1.10
  -3   5  -4   23.80    1.10
  -3  -6   4  121.09    4.90
  -3  -6   4  107.99    4.70
   3  -6  -4  109.49    5.10
  -3  -6   4  114.79    5.30
  -3  -6   4  109.69    4.80
  -3  -6   4  108.69    4.80
   3   6  -4  115.99    4.50
  -3   6   4  115.49    4.50
   3   6  -4  115.19    4.90
  -3   6   4  130.49    4.70
  -2  -6   4   32.30    2.00
  -2  -6   4   31.40    2.70
   2  -6  -4   30.30    1.80
  -2  -6   4   31.10    2.00
  -2  -6   4   31.70    1.80
  -2  -6   4   34.70    1.90
   2  -6  -4   29.60    2.30
  -2   6   4   31.10    1.80
   2   6  -4   31.90    1.40
  -2   6   4   30.10    1.40
   2   6  -4   31.40    1.90
  -1  -6   4   17.80    1.30
  -1  -6   4   21.50    2.20
  -1  -6   4   21.60    1.60
   1  -6  -4   19.90    2.60
  -1  -6   4   19.80    1.60
  -1  -6   4   18.00    1.90
   1  -6  -4   19.60    1.90
   1  -6  -4   19.90    1.40
  -1   6   4   20.50    0.90
   1   6  -4   18.70    1.90
   1   6  -4   20.40    1.00
   1   6  -4   19.50    1.40
   0  -6  -4  481.45   20.80
   0  -6   4  512.25   20.40
   0   6   4  504.45   19.30
   0   6   4  482.65   19.40
   0   6  -4  493.85   19.30
   0   6  -4  492.75   19.50
   1  -6   4  580.54   23.00
  -1  -6  -4  555.14   24.20
   1  -6   4  594.84   23.80
  -1  -6  -4  560.14   23.20
  -1  -6  -4  599.44   24.00
  -1  -6  -4  576.94   23.20
  -1  -6  -4  565.34   23.20
  -1  -6  -4  573.24   23.10
  -1   6  -4  577.44   23.10
  -1   6  -4  593.74   22.60
   1   6   4  584.54   22.60
   1   6   4  587.64   22.90
  -2  -6  -4   19.90    1.60
  -2  -6  -4   19.10    1.40
  -2  -6  -4   20.90    1.70
   2  -6   4   17.80    1.30
  -2  -6  -4   21.30    1.50
   2  -6   4   20.80    1.50
  -2   6  -4   19.10    1.40
  -2   6  -4   18.00    0.90
   2   6   4   18.80    0.90
   2   6   4   18.60    1.40
  -3  -6  -4   21.10    1.30
  -3  -6  -4   22.30    1.30
  -3  -6  -4   20.80    1.20
   3  -6   4   21.40    1.60
  -3  -6  -4   21.90    1.60
  -3  -6  -4   21.50    1.30
  -3   6  -4   22.80    1.00
   3   6   4   21.50    1.00
   2  -7  -4   63.59    3.30
  -2  -7   4   63.09    2.90
  -2  -7   4   60.89    3.40
  -2  -7   4   61.09    2.80
  -2  -7   4   61.09    2.90
   2  -7  -4   55.59    2.80
   2   7  -4   58.29    2.50
  -2   7   4   63.69    2.60
  -1  -7   4   13.30    1.30
   1  -7  -4   12.40    1.50
  -1  -7   4   15.20    1.90
  -1  -7   4   14.30    1.30
   1   7  -4   13.90    1.10
   0  -7   4  105.19    4.60
   0  -7   4  104.29    5.30
  -1  -7  -4  796.92   32.20
  -1  -7  -4  817.92   32.10
  -1  -7  -4  830.52   32.20
  -2  -7  -4  287.27   11.80
   2  -7   4  295.77   11.70
  -2  -7  -4  295.47   11.70
  -2  -7  -4  275.57   11.70
  -2  -7  -4  292.17   11.70
  -2   7  -4  288.97   11.30
   2   7   4  299.27   11.40
  -1  -8   4  116.89    5.40
  -1  -8  -4   24.50    1.40
   4   0  -5   22.60    1.60
  -3   0   5   66.89    4.10
   3   0  -5   63.69    3.70
  -1   0   5    5.90    0.40
  -1   0   5    5.60    0.80
   0   0   5 4277.47  157.08
   0   0   5 3818.22  158.28
   1   0   5  213.08    8.60
   1   0   5  223.58    9.10
  -2   0  -5  817.82   33.20
  -3   0  -5  211.48    9.80
  -3   0  -5  170.08   10.30
  -4   0  -5   24.40    1.60
  -4   0  -5   25.50    2.00
   4  -1  -5   15.80    1.30
   4   1  -5   13.70    1.30
   3  -1  -5  189.38    8.60
  -3  -1   5  190.28    9.00
  -3   1   5  192.58    9.10
   3   1  -5  188.78    8.60
   2  -1  -5  821.72   30.80
  -2  -1   5  792.72   31.10
  -2  -1   5  727.53   31.00
   2   1  -5  763.82   30.70
  -2   1   5  758.62   31.10
  -1  -1   5  632.74   25.90
  -1  -1   5  687.03   25.30
  -1  -1   5  668.43   25.90
   1   1  -5  633.54   25.50
  -1   1   5  628.24   25.50
   0  -1   5  437.46   17.10
   0  -1   5  452.95   17.70
   0   1   5  431.06   17.50
   0   1   5  446.96   17.30
   0   1  -5  439.16   17.30
   0   1   5  434.46   17.10
  -1  -1  -5  435.56   18.10
   1  -1   5  434.16   17.10
   1  -1   5  442.76   17.70
   1   1   5  439.06   17.40
   1   1   5  457.05   17.70
  -1   1  -5  435.76   17.40
   1   1   5  430.36   17.10
  -2  -1  -5  700.83   27.80
   2  -1   5  672.03   27.50
  -2  -1  -5  681.93   28.30
  -2   1  -5  701.73   28.30
   3  -1   5  447.56   18.80
  -3  -1  -5  465.95   18.20
  -3  -1  -5  431.66   19.80
  -3  -1  -5  455.95   19.90
   3  -1   5  457.25   18.20
  -3  -1  -5  447.66   19.10
   3  -1   5  412.96   18.80
  -3   1  -5  463.65   19.00
  -3   1  -5  479.75   18.20
  -3   1  -5  492.65   20.10
   4  -1   5   42.20    2.40
  -4  -1  -5   42.70    2.10
  -4  -1  -5   42.10    2.70
  -4   1  -5   41.10    2.10
  -4  -2   5    8.00    0.80
  -3  -2   5   31.60    2.00
   3  -2  -5   28.90    2.10
  -3  -2   5   32.00    1.90
  -3  -2   5   30.10    1.90
   3   2  -5   33.70    2.20
  -3   2   5   37.50    2.90
   3   2  -5   35.20    2.50
   3   2  -5   32.80    2.10
  -3   2   5   31.50    1.40
   2  -2  -5  495.25   21.70
  -2  -2   5  538.65   21.50
   2   2  -5  548.25   21.10
  -2   2   5  495.55   20.30
  -2   2   5  505.85   21.50
  -2   2   5  528.75   20.60
  -1  -2   5 2160.88   87.59
  -1  -2   5 2345.37   88.09
  -1  -2   5 2504.85   88.09
   1  -2  -5 2020.20   89.29
   1  -2  -5 2174.58   87.89
   1   2  -5 2193.58   88.19
  -1   2   5 2150.68   87.69
   1   2  -5 2342.67   88.29
   1   2  -5 2329.37   87.49
  -1   2   5 2277.37   87.19
  -1   2   5 2257.27   87.39
   0  -2   5  838.22   33.20
   0  -2   5  866.81   33.90
   0   2   5  831.32   33.20
   0   2   5  877.71   33.70
   0   2  -5  868.21   33.40
   0   2   5  863.71   33.40
   0   2   5  878.81   33.20
   0   2  -5  819.92   33.20
   1  -2   5   85.89    4.20
  -1  -2  -5   96.09    4.80
  -1  -2  -5   97.79    4.30
   1  -2   5   77.79    4.40
  -1  -2  -5   95.39    4.40
  -1   2  -5   93.19    4.50
  -1   2  -5   91.89    3.70
   1   2   5   91.89    4.00
   1   2   5   98.59    4.40
   1   2   5   89.49    3.70
  -1   2  -5   94.19    4.00
   2  -2   5  129.69    6.00
  -2  -2  -5  130.09    6.30
  -2  -2  -5  135.29    6.80
  -2   2  -5  126.19    6.60
   2   2   5  136.79    5.70
   2   2   5  122.39    6.10
  -2   2  -5  127.09    5.70
  -3  -2  -5  795.62   31.50
   3  -2   5  761.22   30.40
  -3  -2  -5  757.82   31.60
   3  -2   5  767.32   31.20
   3  -2   5  767.62   31.10
  -3   2  -5  745.43   30.00
  -3   2  -5  792.92   31.10
  -3   2  -5  799.52   32.20
  -3   2  -5  759.62   30.40
  -4  -2  -5  259.87   10.40
   4  -2   5  260.97   10.80
  -4  -2  -5  253.07   11.00
  -4   2  -5  267.57   10.50
  -4  -3   5  190.98    7.70
   4   3  -5  191.98    7.90
  -3  -3   5   50.59    2.50
  -3  -3   5   45.30    2.50
  -3  -3   5   43.10    2.40
  -3   3   5   42.60    3.20
   3   3  -5   45.00    1.90
   3   3  -5   48.10    2.60
   3   3  -5   45.90    3.00
  -3   3   5   47.40    2.00
  -3   3   5   44.50    1.90
   2  -3  -5   81.29    4.90
  -2  -3   5   65.39    4.30
  -2  -3   5   83.39    4.60
  -2   3   5   80.69    4.60
   2   3  -5   80.09    3.90
  -2   3   5   83.19    3.70
  -2   3   5   78.49    3.20
   2   3  -5   91.69    4.20
  -2   3   5   78.59    3.80
   2   3  -5   78.39    3.30
   2   3  -5   78.29    3.20
  -2   3   5   81.89    3.30
  -1  -3   5  120.99    5.70
  -1  -3   5  115.39    5.20
   1  -3  -5  119.19    6.00
   1  -3  -5  110.39    5.50
  -1  -3   5  109.19    5.50
  -1   3   5  120.09    4.90
   1   3  -5  116.19    4.60
  -1   3   5  115.79    4.60
   1   3  -5  110.09    5.20
   1   3  -5  115.39    4.90
   0  -3   5 1151.18   45.20
   0  -3   5 1114.79   44.90
   0  -3  -5 1053.59   45.20
   0  -3  -5 1151.58   45.00
   0  -3  -5 1168.28   45.80
   0   3   5 1231.58   44.60
   0   3   5 1137.89   44.30
   0   3  -5 1070.49   44.30
   0   3   5 1204.28   45.00
   0   3  -5 1174.48   44.60
   0   3   5 1119.39   45.10
   1  -3   5  446.36   18.70
  -1  -3  -5  453.75   19.10
  -1  -3  -5  447.66   18.80
  -1  -3  -5  483.85   19.60
  -1   3  -5  469.15   18.50
   1   3   5  478.25   19.00
  -1   3  -5  469.85   18.00
   1   3   5  456.75   18.00
   1   3   5  463.75   18.30
  -1   3  -5  472.45   18.40
   1   3   5  450.25   18.30
   2  -3   5 1142.29   44.70
   2  -3   5 1098.19   44.10
  -2  -3  -5 1102.59   44.70
  -2  -3  -5 1173.38   45.20
  -2  -3  -5  990.70   45.50
   2   3   5 1168.18   44.30
   2   3   5 1087.79   43.70
   2   3   5 1203.28   44.20
  -2   3  -5 1116.49   45.40
  -2   3  -5 1149.89   43.70
  -2   3  -5 1103.79   43.70
  -2   3  -5 1094.79   44.20
  -2   3  -5 1150.98   44.20
   2   3   5 1165.58   43.80
   3  -3   5   71.79    4.20
  -3  -3  -5   69.69    4.40
   3  -3   5   70.79    3.30
  -3  -3  -5   71.29    4.30
   3  -3   5   70.39    4.00
   3   3   5   72.89    2.90
  -3   3  -5   71.59    4.80
  -3   3  -5   74.09    3.40
  -3   3  -5   70.39    2.90
  -4  -3  -5   25.30    1.80
   4  -3   5   28.30    1.80
  -4   3  -5   25.70    1.40
  -3  -4   5  115.29    5.10
  -3  -4   5  115.79    5.20
  -3  -4   5  124.09    5.20
  -3  -4   5  120.29    5.30
   3  -4  -5  120.79    5.60
  -3   4   5  106.59    5.80
  -3   4   5  118.79    4.80
   3   4  -5  125.39    4.80
  -3   4   5  121.89    4.80
   3   4  -5  124.59    5.30
   2  -4  -5   39.70    2.10
   2  -4  -5   36.30    3.40
  -2  -4   5   42.70    3.20
  -2   4   5   40.70    2.20
  -2   4   5   38.50    1.80
  -2   4   5   40.10    3.00
  -2   4   5   39.90    2.20
   2   4  -5   37.70    2.30
   2   4  -5   39.70    2.70
   2   4  -5   38.70    1.70
   2   4  -5   38.70    2.40
  -2   4   5   38.00    1.70
   2   4  -5   39.00    1.80
   1  -4  -5  218.68    9.80
  -1  -4   5  213.88    9.40
   1  -4  -5  227.78   10.50
  -1  -4   5  212.98    9.80
  -1  -4   5  208.58    9.90
  -1   4   5  210.08    8.80
   1   4  -5  215.38    9.00
   1   4  -5  212.58    9.50
  -1   4   5  224.18    8.60
   1   4  -5  231.38    9.00
   1   4  -5  231.58    8.60
  -1   4   5  217.08    8.90
   0  -4  -5  265.67   11.40
   0  -4  -5  271.87   12.30
   0  -4   5  264.47   11.70
   0  -4  -5  278.67   11.80
   0  -4   5  289.87   11.40
   0   4  -5  282.67   10.90
   0   4  -5  251.27   10.80
   0   4   5  263.07   10.60
   0   4   5  268.87   11.60
   0   4   5  273.67   10.90
   0   4  -5  272.37   10.60
  -1  -4  -5  993.90   43.50
  -1  -4  -5 1073.69   43.00
  -1  -4  -5 1081.59   42.70
   1  -4   5 1098.99   42.60
  -1   4  -5 1164.58   42.00
  -1   4  -5 1055.79   42.00
  -1   4  -5 1046.90   41.60
   1   4   5 1036.50   42.70
   1   4   5 1085.89   42.00
   1   4   5 1097.59   41.90
   1   4   5 1058.29   41.60
   2  -4   5   22.00    1.70
   2  -4   5   26.10    2.30
  -2  -4  -5   23.90    2.20
  -2  -4  -5   24.00    2.40
   2   4   5   21.50    1.20
   2   4   5   19.90    1.60
   2   4   5   24.00    1.10
  -2   4  -5   22.60    1.70
  -2   4  -5   22.80    2.40
  -2   4  -5   21.90    1.60
  -2   4  -5   24.50    1.10
  -2   4  -5   22.40    1.20
   2   4   5   23.60    1.70
   3  -4   5   46.00    3.00
   3  -4   5   47.00    2.50
  -3  -4  -5   47.50    3.30
  -3  -4  -5   47.50    2.40
   3  -4   5   46.70    2.40
  -3   4  -5   47.90    2.00
  -3   4  -5   46.00    2.00
   3   4   5   47.60    2.00
  -3   4  -5   47.70    2.40
   3   4   5   43.90    2.00
   3  -5  -5   78.09    3.40
  -3  -5   5   76.49    3.40
  -3  -5   5   78.29    3.60
   3  -5  -5   77.19    3.80
  -3  -5   5   78.39    3.50
  -3  -5   5   77.69    4.00
  -3   5   5   80.09    3.10
   3   5  -5   78.19    3.60
   3   5  -5   75.29    3.10
  -3   5   5   76.69    3.10
   3   5  -5   77.99    3.10
   2  -5  -5  889.71   37.70
   2  -5  -5  911.51   36.20
  -2  -5   5  912.71   35.80
   2  -5  -5  952.40   35.70
  -2  -5   5  866.31   35.60
  -2  -5   5  882.61   35.70
  -2  -5   5  863.51   36.90
  -2  -5   5  923.61   35.70
  -2  -5   5  913.91   36.60
   2   5  -5  911.01   36.30
   2   5  -5  967.50   35.90
   2   5  -5  871.31   35.30
  -2   5   5  916.61   35.30
   2   5  -5  928.11   35.30
  -2   5   5  951.70   35.80
  -2   5   5  846.82   36.80
  -2   5   5  907.41   35.20
  -1  -5   5  142.49    7.10
   1  -5  -5  144.99    7.80
   1  -5  -5  133.69    6.00
   1  -5  -5  136.89    6.90
  -1  -5   5  141.79    6.60
  -1   5   5  138.69    7.20
  -1   5   5  141.59    5.90
  -1   5   5  142.49    6.00
   1   5  -5  141.69    6.70
   1   5  -5  140.79    6.10
  -1   5   5  142.09    5.70
   1   5  -5  150.48    5.70
   1   5  -5  149.29    6.10
   0  -5  -5  424.06   18.70
   0  -5  -5  463.75   19.20
   0  -5   5  463.55   18.80
   0  -5  -5  449.56   19.90
   0   5   5  460.85   17.70
   0   5   5  459.95   18.00
   0   5   5  451.35   18.90
   0   5  -5  455.55   18.10
   0   5  -5  466.95   17.80
  -1  -5  -5   68.19    4.10
   1  -5   5   62.89    3.20
   1  -5   5   66.89    3.80
  -1  -5  -5   62.49    3.90
  -1   5  -5   64.29    3.10
   1   5   5   65.89    3.10
  -1   5  -5   67.19    3.10
  -1   5  -5   68.79    2.80
   1   5   5   66.49    3.10
   1   5   5   67.09    2.80
  -2  -5  -5  354.06   14.60
   2  -5   5  364.46   15.30
  -2  -5  -5  365.16   15.90
  -2  -5  -5  352.36   14.60
  -2  -5  -5  360.36   14.80
  -2  -5  -5  365.96   15.50
  -2  -5  -5  360.76   14.60
   2  -5   5  375.96   14.60
   2  -5   5  346.07   14.40
   2   5   5  351.56   14.20
  -2   5  -5  359.36   14.10
   2   5   5  352.86   14.60
   2   5   5  362.76   14.10
  -2   5  -5  359.46   14.20
  -2   5  -5  362.56   14.70
  -3  -5  -5   32.50    1.80
  -3  -5  -5   33.60    1.90
   3  -5   5   32.90    1.70
   3  -5   5   34.50    1.90
   3  -5   5   31.70    2.30
  -3  -5  -5   34.10    2.40
  -3  -5  -5   33.30    1.90
  -3   5  -5   31.90    1.80
   3   5   5   31.10    1.40
  -3   5  -5   33.10    1.40
  -3   5  -5   33.30    1.40
   3   5   5   31.40    1.40
  -3  -6   5  373.76   14.20
  -3  -6   5  363.16   14.20
   3  -6  -5  364.56   14.40
  -3  -6   5  360.66   14.10
  -3  -6   5  315.27   14.50
  -3  -6   5  338.67   14.10
   3   6  -5  359.56   13.90
   3   6  -5  381.86   14.20
  -3   6   5  364.06   13.90
  -2  -6   5  159.98    6.90
  -2  -6   5  167.78    7.70
  -2  -6   5  158.98    6.90
   2  -6  -5  163.48    6.80
  -2  -6   5  157.48    6.80
   2  -6  -5  164.18    7.30
  -2  -6   5  160.98    6.80
   2   6  -5  159.78    7.00
  -2   6   5  160.48    6.40
  -2   6   5  165.28    6.80
   2   6  -5  162.58    6.40
  -1  -6   5  104.99    4.80
   1  -6  -5   99.79    5.60
   1  -6  -5  105.89    5.20
   1  -6  -5  105.29    6.40
  -1  -6   5  107.69    5.40
   1  -6  -5  104.69    4.60
  -1  -6   5  115.09    5.80
  -1  -6   5  107.29    4.80
   1   6  -5  108.39    5.40
  -1   6   5  101.39    5.90
   1   6  -5  113.09    4.80
  -1   6   5  109.59    4.30
   1   6  -5  107.59    4.30
   0  -6   5 1367.06   55.09
   0  -6   5 1349.56   54.29
   0  -6  -5 1412.76   56.29
   0  -6  -5 1376.36   54.49
   0  -6  -5 1349.56   55.39
   0  -6   5 1427.26   54.99
   0   6   5 1417.36   53.89
   0   6  -5 1407.16   53.89
  -1  -6  -5  380.06   15.50
  -1  -6  -5  365.26   15.50
  -1  -6  -5  385.46   16.60
  -1  -6  -5  380.46   15.50
  -1  -6  -5  386.16   16.30
  -1  -6  -5  376.06   15.50
   1  -6   5  392.76   16.20
   1  -6   5  375.26   15.30
   1   6   5  374.66   15.30
  -1   6  -5  389.06   14.90
   1   6   5  384.86   14.90
  -1   6  -5  384.46   15.40
  -2  -6  -5  228.38    9.30
  -2  -6  -5  221.58    9.40
   2  -6   5  220.58    9.30
  -2  -6  -5  217.78    9.30
  -2  -6  -5  226.28    9.30
   2  -6   5  224.78    9.10
  -2   6  -5  231.98    9.40
   2   6   5  227.98    8.80
   2   6   5  208.98    9.30
  -2   6  -5  228.28    8.80
  -3  -6  -5   86.29    3.50
  -3  -6  -5   86.09    3.60
   3  -6   5   73.99    3.40
   3  -6   5   83.59    3.80
  -3  -6  -5   81.89    3.50
  -3  -6  -5   84.19    3.60
   3   6   5   84.19    3.30
  -3   6  -5   84.19    3.50
  -3   6  -5   83.99    3.30
  -2  -7   5   30.30    1.70
  -2  -7   5   30.60    1.70
   2  -7  -5   30.30    2.00
   2  -7  -5   30.30    1.60
  -2  -7   5   28.60    2.10
  -2  -7   5   29.50    1.50
   2   7  -5   27.60    1.30
  -2   7   5   28.80    1.20
   1  -7  -5   12.80    1.50
  -1  -7   5   13.40    1.30
  -1  -7   5   12.20    1.80
  -1  -7   5   13.10    1.20
   1   7  -5   12.50    1.10
   0  -7  -5  241.18   10.00
   0  -7   5  234.88    9.70
   0  -7   5  232.78   10.40
   1  -7   5  733.23   28.30
  -1  -7  -5  719.93   28.40
  -1  -7  -5  733.33   28.50
  -1  -7  -5  730.03   28.50
   1   7   5  697.73   28.30
  -1   7  -5  702.33   28.30
  -2  -7  -5   41.50    2.10
  -2  -7  -5   41.20    2.10
  -2  -7  -5   40.50    2.10
   2  -7   5   41.20    2.10
  -2  -7  -5   41.70    2.20
   2  -7   5   38.00    1.90
   2   7   5   40.30    1.70
  -2   7  -5   42.60    1.70
  -1  -8   5  165.88    7.20
  -1  -8   5  167.88    6.80
   0  -8   5   33.90    1.70
  -1  -8  -5    2.20    0.50
  -1  -8  -5    1.80    0.40
   4   0  -6 1386.66   54.19
  -3   0   6    0.60    0.90
   3   0  -6    1.30    0.80
   3   0  -6    0.40    0.70
  -2   0   6  114.79    5.60
   2   0  -6  112.99    5.20
  -1   0   6  945.51   38.00
  -1   0   6  921.41   37.30
  -1   0   6 1018.90   38.00
   0   0   6  628.14   25.40
   0   0   6  654.33   24.90
  -1   0  -6   59.99    3.40
   1   0   6   65.49    3.20
  -2   0  -6  208.18    9.70
   3   0   6    1.50    1.20
  -3   0  -6    1.60    0.70
  -3   0  -6    1.20    1.90
  -3   0  -6    1.70    1.20
  -4   0  -6    2.40    1.00
  -4   0  -6    4.80    0.70
   4  -1  -6   20.20    1.40
   4   1  -6   19.00    1.40
   3  -1  -6  385.26   16.00
  -3  -1   6  373.96   16.80
  -3  -1   6  401.96   15.80
  -3   1   6  412.56   17.10
   3   1  -6  388.46   15.90
   3   1  -6  412.66   16.00
   3   1  -6  373.06   16.30
  -2  -1   6   83.49    4.30
  -2   1   6   73.19    4.20
   2   1  -6   78.09    3.90
   1  -1  -6 1882.91   72.59
  -1  -1   6 1776.22   72.69
  -1  -1   6 1822.62   72.69
  -1  -1   6 1796.22   72.29
  -1   1   6 1930.01   72.29
  -1   1   6 1989.10   72.79
  -1   1   6 1846.12   71.99
   1   1  -6 1739.83   72.39
  -1   1   6 1930.61   72.59
   0  -1   6  689.93   26.10
   0  -1   6  661.73   25.40
   0   1   6  642.04   25.90
   0   1   6  611.64   25.40
   0   1   6  637.44   25.60
   0   1  -6  678.73   25.70
  -1  -1  -6   72.39    4.10
  -1  -1  -6   78.49    3.60
  -1  -1  -6   76.79    3.70
   1  -1   6   75.49    3.70
   1  -1   6   73.39    3.30
   1   1   6   77.09    3.70
  -1   1  -6   80.49    4.00
   1   1   6   78.19    3.80
  -2  -1  -6  457.75   19.80
  -2   1  -6  469.35   19.70
   3  -1   6  385.36   16.40
  -3  -1  -6  378.76   17.50
   3  -1   6  418.46   15.80
  -3  -1  -6  405.16   16.70
  -3   1  -6  416.26   15.80
   3   1   6  371.36   16.20
  -3   1  -6  389.56   17.50
  -3   1  -6  378.66   16.50
  -4  -1  -6  288.27   11.60
   4  -1   6  297.67   11.90
  -4  -1  -6  301.77   12.20
  -4   1  -6  297.17   11.60
  -4   1  -6  269.87   12.00
   4  -2  -6    0.70    0.40
   4   2  -6    1.20    0.60
   3  -2  -6   21.50    1.80
  -3  -2   6   23.40    1.60
   3   2  -6   24.00    1.80
   3   2  -6   23.70    1.80
  -3   2   6   22.60    2.40
  -3   2   6   22.20    1.10
   3   2  -6   21.80    2.10
  -2  -2   6  474.45   22.50
  -2   2   6  573.44   22.80
   2   2  -6  571.84   22.30
  -2   2   6  573.54   21.80
  -1  -2   6   72.49    3.70
  -1  -2   6   70.09    3.30
  -1  -2   6   65.89    3.70
   1  -2  -6   72.09    4.00
   1  -2  -6   71.59    3.60
   1   2  -6   69.49    3.40
   1   2  -6   67.79    2.90
  -1   2   6   70.49    2.90
   1   2  -6   70.39    3.20
  -1   2   6   66.79    3.10
  -1   2   6   71.89    3.50
  -1   2   6   67.99    3.70
   0  -2   6 1799.72   68.69
   0  -2  -6 1761.02   68.39
   0  -2  -6 1824.32   69.09
   0  -2  -6 1648.44   68.49
   0  -2   6 1676.63   68.29
   0   2   6 1785.62   67.79
   0   2   6 1698.93   68.49
   0   2   6 1806.52   68.09
   0   2  -6 1867.11   68.19
   0   2   6 1743.63   68.39
   0   2  -6 1636.64   68.09
   0   2   6 1759.12   67.89
  -1  -2  -6 1179.88   50.49
   1  -2   6 1261.37   50.19
  -1  -2  -6 1288.37   50.39
  -1  -2  -6 1288.07   51.09
   1  -2   6 1284.47   50.49
  -1   2  -6 1265.07   49.99
  -1   2  -6 1329.77   49.70
   1   2   6 1268.27   49.99
   1   2   6 1214.38   50.49
   1   2   6 1370.16   50.49
   1   2   6 1330.97   49.70
  -2  -2  -6   27.30    2.20
   2  -2   6   28.40    2.10
  -2  -2  -6   27.10    2.50
   2   2   6   21.80    2.00
  -2   2  -6   22.90    2.30
   3  -2   6  155.68    6.20
  -3  -2  -6  144.59    7.10
  -3  -2  -6  132.19    7.10
   3  -2   6  151.18    6.90
  -3  -2  -6  130.59    7.60
   3  -2   6  139.99    6.90
  -3   2  -6  146.99    7.80
  -3   2  -6  149.99    6.20
  -3   2  -6  152.38    5.80
  -3   2  -6  148.39    6.90
   4  -2   6  263.67   10.40
  -4  -2  -6  225.38   10.50
  -4   2  -6  267.37   10.10
  -4  -3   6   57.59    2.50
   4   3  -6   53.19    2.50
   4   3  -6   50.59    2.40
  -3  -3   6   48.90    2.60
   3  -3  -6   50.89    2.80
  -3  -3   6   52.99    2.60
  -3   3   6   49.40    2.10
   3   3  -6   51.29    2.70
   3   3  -6   49.10    2.10
  -3   3   6   39.30    3.40
   3   3  -6   49.40    3.10
   3   3  -6   53.29    2.80
  -3   3   6   50.69    2.10
  -2  -3   6  128.19    6.40
   2  -3  -6  124.19    6.60
   2  -3  -6  117.39    5.10
  -2   3   6  128.39    6.40
  -2   3   6  123.89    5.30
  -2   3   6  113.29    5.30
   2   3  -6  126.29    5.80
   2   3  -6  113.89    5.40
  -2   3   6  112.09    4.90
   2   3  -6  116.79    4.80
  -2   3   6  117.39    4.80
   1  -3  -6  216.18    9.30
  -1  -3   6  216.18    8.90
   1  -3  -6  212.78    9.80
  -1  -3   6  217.38    9.50
  -1  -3   6  212.08    9.40
   1   3  -6  205.08    8.60
  -1   3   6  210.98    8.60
   1   3  -6  201.58    9.00
  -1   3   6  202.08    8.50
   1   3  -6  208.08    8.30
  -1   3   6  204.38    8.30
   1   3  -6  213.48    8.70
   0  -3   6  526.25   21.50
   0  -3  -6  534.55   22.00
   0  -3   6  527.25   21.10
   0  -3  -6  530.55   21.40
   0  -3  -6  520.75   21.20
   0   3   6  527.35   20.70
   0   3   6  516.55   21.30
   0   3  -6  517.45   20.40
   0   3   6  510.45   20.40
   0   3  -6  555.54   20.80
   0   3   6  506.15   21.10
  -1  -3  -6  270.47   12.30
   1  -3   6  288.77   12.00
  -1  -3  -6  286.77   12.10
  -1  -3  -6  286.87   12.90
  -1   3  -6  284.07   11.60
   1   3   6  289.87   11.60
  -1   3  -6  288.57   11.70
   1   3   6  301.57   12.30
   1   3   6  289.27   11.30
  -1   3  -6  288.87   11.30
   1   3   6  283.67   11.60
  -2  -3  -6   91.59    4.80
  -2  -3  -6   97.19    5.20
  -2  -3  -6   86.99    5.60
   2  -3   6   91.79    4.30
   2  -3   6   99.59    4.90
   2   3   6   89.59    3.80
  -2   3  -6   87.99    3.80
   2   3   6   94.79    3.70
  -2   3  -6   96.19    3.80
   2   3   6   90.49    4.30
  -2   3  -6   95.09    5.30
  -2   3  -6   91.29    4.40
   3  -3   6   43.50    3.00
  -3  -3  -6   43.70    3.20
   3  -3   6   46.50    2.40
   3   3   6   47.40    1.90
  -3   3  -6   42.90    2.90
  -3   3  -6   47.10    1.90
  -3   3  -6   46.10    2.40
  -4  -3  -6   10.10    1.10
   4  -3   6   10.80    1.10
  -4   3  -6    9.60    0.70
  -3  -4   6  201.98    8.60
  -3  -4   6  221.68    8.80
  -3  -4   6  210.68    8.80
   3   4  -6  214.18    8.40
   3   4  -6  217.08    8.90
  -3   4   6  214.88    8.40
   3   4  -6  220.38    8.90
  -3   4   6  203.98    8.40
   2  -4  -6  211.78    8.90
  -2  -4   6  219.28   10.20
   2  -4  -6  218.68   10.70
  -2   4   6  209.78    8.50
   2   4  -6  216.68    9.60
   2   4  -6  222.88    8.50
   2   4  -6  217.98    9.20
  -2   4   6  221.18    9.00
   2   4  -6  213.68    8.60
   2   4  -6  200.48    9.10
  -2   4   6  227.38   10.20
  -2   4   6  215.48    8.60
  -2   4   6  205.98    9.10
  -1  -4   6  314.57   14.60
  -1  -4   6  347.07   14.70
   1  -4  -6  316.27   15.10
  -1  -4   6  347.17   14.10
   1  -4  -6  351.06   14.60
   1   4  -6  337.37   13.30
   1   4  -6  331.17   13.70
  -1   4   6  325.37   13.50
   1   4  -6  350.56   14.20
  -1   4   6  342.47   13.30
  -1   4   6  355.96   13.60
   1   4  -6  343.77   13.70
   0  -4  -6  793.62   36.60
   0  -4   6  928.11   35.70
   0  -4   6  857.01   36.10
   0  -4  -6  837.92   36.00
   0  -4  -6  909.91   35.80
   0   4  -6  946.81   35.20
   0   4  -6  926.61   34.90
   0   4   6  917.81   34.80
   0   4   6  937.51   35.20
   0   4   6  897.01   35.10
   0   4   6  907.81   35.90
   0   4  -6  899.11   35.20
  -1  -4  -6  381.36   15.50
  -1  -4  -6  341.37   16.30
   1  -4   6  361.46   15.20
  -1  -4  -6  374.76   15.70
   1   4   6  374.96   14.30
  -1   4  -6  365.86   14.70
   1   4   6  348.77   14.60
   1   4   6  362.36   14.70
  -1   4  -6  369.46   14.70
  -1   4  -6  373.86   14.30
   2  -4   6  171.48    7.60
  -2  -4  -6  169.18    8.10
   2  -4   6  159.98    6.90
  -2  -4  -6  159.98    7.60
  -2   4  -6  165.88    7.10
   2   4   6  155.98    7.00
   2   4   6  155.18    6.40
   2   4   6  160.68    6.50
  -2   4  -6  163.18    6.40
  -2   4  -6  158.28    6.50
  -2   4  -6  153.88    7.10
   3  -4   6   11.70    1.20
  -3  -4  -6   12.60    1.10
  -3  -4  -6   12.40    1.80
   3  -4   6   11.50    1.20
  -3  -4  -6   11.70    1.30
   3  -4   6   11.10    1.60
  -3   4  -6   12.80    1.20
  -3   4  -6   12.00    0.70
  -3   4  -6   12.20    0.70
   3   4   6   11.20    0.70
  -3  -5   6  141.59    5.90
   3  -5  -6  136.89    6.10
   3  -5  -6  140.89    5.80
  -3  -5   6  140.39    5.80
  -3  -5   6  142.19    5.80
  -3  -5   6  137.39    6.30
   3   5  -6  136.49    5.50
  -3   5   6  137.59    5.50
  -3   5   6  136.39    5.50
   3   5  -6  144.29    5.90
  -2  -5   6  411.06   17.10
   2  -5  -6  438.46   19.10
  -2  -5   6  411.76   17.10
  -2  -5   6  419.46   18.40
  -2  -5   6  421.06   17.10
  -2  -5   6  409.66   17.20
  -2  -5   6  415.06   17.90
   2  -5  -6  427.96   17.60
   2  -5  -6  436.86   17.10
  -2   5   6  435.26   16.80
   2   5  -6  437.26   17.40
   2   5  -6  439.96   16.70
  -2   5   6  386.36   18.20
  -2   5   6  428.66   16.70
   2   5  -6  423.86   17.80
  -2   5   6  456.15   17.20
   2   5  -6  456.15   16.80
  -1  -5   6 1075.49   45.20
   1  -5  -6 1074.39   43.90
  -1  -5   6 1211.58   44.70
   1  -5  -6 1162.68   46.20
   1  -5  -6 1136.79   45.20
  -1   5   6 1089.39   43.90
   1   5  -6 1156.18   44.20
   1   5  -6 1095.69   44.10
   1   5  -6 1190.38   44.80
  -1   5   6 1115.49   43.70
  -1   5   6 1075.99   44.00
  -1   5   6 1100.59   45.40
   1   5  -6 1126.49   43.70
   0  -5   6   68.69    3.70
   0  -5  -6   59.39    3.60
   0  -5  -6   62.59    4.50
   0  -5  -6   69.19    4.10
   0   5   6   59.49    3.80
   0   5   6   62.29    2.90
   0   5   6   63.29    3.00
   0   5  -6   66.99    3.10
   0   5   6   63.99    2.70
   0   5  -6   71.59    3.10
   0   5  -6   64.29    2.70
  -1  -5  -6   63.19    4.00
  -1  -5  -6   66.69    3.90
  -1  -5  -6   60.09    4.50
   1  -5   6   58.99    3.10
   1  -5   6   68.09    3.80
  -1   5  -6   58.19    3.00
   1   5   6   59.19    3.00
   1   5   6   61.99    3.00
  -1   5  -6   63.69    3.10
  -1   5  -6   65.99    2.70
   1   5   6   63.79    2.60
  -2  -5  -6  147.69    6.50
  -2  -5  -6  153.38    6.50
   2  -5   6  148.29    6.30
   2  -5   6  150.28    7.10
  -2  -5  -6  153.48    6.60
  -2  -5  -6  140.29    7.10
   2  -5   6  149.59    6.50
  -2  -5  -6  143.19    7.40
  -2  -5  -6  145.49    6.40
   2   5   6  144.49    6.00
  -2   5  -6  146.09    5.90
  -2   5  -6  143.49    6.00
   2   5   6  151.18    6.50
   2   5   6  154.18    5.90
  -2   5  -6  146.09    6.50
   3  -5   6  286.77   12.00
   3  -5   6  291.97   11.50
  -3  -5  -6  277.47   11.50
   3  -5   6  285.17   11.60
  -3  -5  -6  303.07   11.70
  -3  -5  -6  270.27   12.00
  -3   5  -6  276.17   11.20
  -3   5  -6  295.57   11.20
   3   5   6  304.97   11.20
  -3   5  -6  284.57   11.50
  -3  -6   6  131.59    5.80
  -3  -6   6  136.49    5.50
  -3  -6   6  134.39    5.60
   3  -6  -6  137.79    5.80
  -3  -6   6  137.89    5.60
   3   6  -6  135.19    5.60
  -3   6   6  140.09    5.40
   3   6  -6  140.79    5.40
  -2  -6   6  230.98    9.70
   2  -6  -6  235.78    9.60
   2  -6  -6  240.58   10.10
  -2  -6   6  245.38   10.40
  -2  -6   6  242.08    9.70
  -2  -6   6  246.78    9.60
   2   6  -6  237.48    9.30
  -2   6   6  217.48    9.60
   2   6  -6  234.18    9.80
  -2   6   6  229.38    9.20
   2   6  -6  232.28    9.20
  -1  -6   6   66.49    3.80
   1  -6  -6   66.29    3.10
   1  -6  -6   61.89    4.00
  -1  -6   6   68.99    4.10
   1  -6  -6   65.89    3.60
   1  -6  -6   67.09    3.40
  -1  -6   6   69.99    3.30
  -1  -6   6   67.79    3.30
   1  -6  -6   67.39    4.80
   1   6  -6   66.89    2.80
  -1   6   6   66.39    2.80
  -1   6   6   58.29    4.20
  -1   6   6   69.79    3.10
   1   6  -6   61.59    3.80
   0  -6  -6   45.70    3.80
   0  -6  -6   45.50    2.80
   0  -6  -6   43.80    2.60
   0  -6  -6   47.10    3.30
   0  -6   6   48.20    3.20
   0  -6  -6   44.30    2.60
   0  -6   6   41.80    2.40
   0  -6   6   48.50    3.10
   0   6  -6   46.10    2.40
   0   6  -6   45.00    2.00
   0   6   6   47.30    2.00
  -1  -6  -6  286.07   11.90
  -1  -6  -6  275.17   12.80
  -1  -6  -6  292.47   11.80
   1  -6   6  286.07   12.30
   1  -6   6  287.47   12.40
  -1  -6  -6  274.47   11.90
  -1  -6  -6  275.57   12.60
  -1  -6  -6  293.27   11.90
   1  -6   6  288.47   11.70
  -1   6  -6  288.87   11.30
   1   6   6  294.87   11.70
   1   6   6  286.57   11.30
  -1   6  -6  294.67   11.80
   1   6   6  294.27   12.90
  -2  -6  -6  250.97   10.20
  -2  -6  -6  249.18   10.20
   2  -6   6  246.58   10.00
  -2  -6  -6  254.57   10.30
  -2  -6  -6  252.07   10.10
   2  -6   6  246.18   10.10
  -2   6  -6  236.08    9.70
   2   6   6  253.97    9.70
  -2   6  -6  245.48   10.20
   2   6   6  230.38   10.20
  -3  -6  -6   59.79    2.70
  -3  -6  -6   55.69    2.60
  -3   6  -6   52.99    2.70
   3   6   6   64.49    2.40
  -3   6  -6   66.69    2.40
   2  -7  -6  192.08    7.90
  -2  -7   6  172.68    7.70
  -2  -7   6  199.88    7.60
  -2  -7   6  184.28    8.10
  -2  -7   6  194.58    7.70
   2   7  -6  185.28    7.40
   2   7  -6  189.68    7.40
  -1  -7   6  219.38    8.80
  -1  -7   6  207.48    9.40
   1  -7  -6  217.28    9.10
  -1  -7   6  224.38    8.80
  -1   7   6  199.68    8.90
   1   7  -6  212.48    8.40
   1   7  -6  216.98    8.80
   0  -7  -6  143.79    6.30
   0  -7   6  149.09    6.20
   0  -7   6  147.79    6.80
   0   7  -6  141.89    6.20
  -1  -7  -6   27.40    1.80
  -1  -7  -6   25.30    1.70
   1  -7   6   28.80    1.70
  -1  -7  -6   26.50    1.80
   1   7   6   30.10    1.60
  -1   7  -6   28.60    1.70
   2  -7   6  314.07   12.60
  -2  -7  -6  336.17   12.70
  -2  -7  -6  325.37   12.80
  -2  -7  -6  312.27   12.70
  -2  -7  -6  307.87   12.70
   2   7   6  310.87   12.40
  -1  -8   6    0.80    0.50
  -1  -8   6   -0.30    0.60
   0  -8   6  151.78    6.20
   0  -8   6  154.28    6.60
  -1  -8  -6   50.59    2.20
   1  -8   6   46.30    2.10
  -1  -8  -6   47.10    2.20
   4   0  -7    1.20    0.60
   3   0  -7   25.90    1.90
  -3   0   7   24.20    2.40
   3   0  -7   26.90    1.90
  -2   0   7   82.49    4.00
  -2   0   7   57.19    3.70
  -1   0   7  283.87   11.90
  -1   0   7  285.47   11.80
   0   0   7  428.56   17.50
   0   0   7  438.86   17.60
   1   0   7 4993.10  212.58
  -1   0  -7 5898.01  216.38
  -2   0  -7   41.00    3.20
  -3   0  -7  132.39    5.80
  -3   0  -7  130.59    7.40
   3   0   7  134.59    6.40
  -3   0  -7  138.19    6.60
  -4   0  -7    4.70    0.60
  -4   0  -7    3.90    0.90
   4  -1  -7  167.58    7.20
   4   1  -7  181.18    7.30
  -3  -1   7   67.89    3.20
   3  -1  -7   64.39    3.40
   3   1  -7   62.09    3.30
  -3   1   7   61.59    4.10
   3   1  -7   63.39    3.70
   3   1  -7   65.29    3.30
  -2  -1   7  727.53   30.60
   2   1  -7  777.72   30.20
  -2   1   7  758.82   30.60
   1  -1  -7  760.12   30.80
  -1  -1   7  775.02   31.00
  -1  -1   7  746.33   30.90
  -1  -1   7  807.82   30.60
  -1   1   7  795.22   30.90
  -1   1   7  755.22   30.80
   0  -1  -7 3144.09  112.99
   0  -1   7 2574.24  107.69
   0  -1   7 2668.83  107.69
   0   1   7 2573.94  107.59
   0   1   7 2692.13  106.99
   0   1   7 3001.20  108.79
   0   1   7 2695.13  107.29
   1  -1   7   40.60    2.40
  -1  -1  -7   38.30    2.60
  -1  -1  -7   36.30    2.20
   1   1   7   34.50    2.20
   1   1   7   38.50    2.40
  -1   1  -7   37.90    2.50
  -2  -1  -7  431.56   19.30
  -2   1  -7  465.45   19.30
   3  -1   7   49.40    3.20
  -3  -1  -7   49.00    4.00
   3  -1   7   53.29    2.60
  -3  -1  -7   49.99    3.40
   3   1   7   52.19    3.20
  -3   1  -7   50.09    3.30
  -3   1  -7   49.80    4.00
  -3   1  -7   49.20    2.60
  -4  -1  -7   72.69    3.70
   4  -1   7   73.99    3.50
  -4   1  -7   70.99    3.20
  -4   1  -7   75.19    3.60
   4  -2  -7  135.39    5.80
   4   2  -7  142.09    5.80
   3  -2  -7   65.89    3.40
  -3  -2   7   66.39    3.10
  -3   2   7   60.09    4.00
  -3   2   7   62.39    2.60
   3   2  -7   59.59    3.60
   3   2  -7   63.29    3.30
   3   2  -7   68.29    3.30
  -2  -2   7  103.39    5.50
  -2   2   7   97.29    4.10
   2   2  -7  101.99    5.00
  -2   2   7   98.39    4.50
  -2   2   7  105.49    5.40
  -1  -2   7  594.74   25.70
   1  -2  -7  586.14   26.00
   1  -2  -7  632.94   25.60
  -1  -2   7  606.24   25.70
  -1  -2   7  682.93   25.30
  -1   2   7  632.24   25.50
   1   2  -7  646.84   25.20
   1   2  -7  625.34   25.30
  -1   2   7  625.54   25.00
  -1   2   7  647.34   25.00
   1   2  -7  683.83   25.20
  -1   2   7  669.93   25.80
   1   2  -7  604.14   24.70
   0  -2   7  377.26   15.20
   0  -2   7  358.86   15.50
   0  -2   7  382.16   15.60
   0  -2  -7  412.66   15.60
   0  -2  -7  387.06   16.10
   0   2   7  372.76   14.70
   0   2   7  374.76   15.00
   0   2   7  369.86   15.50
   0   2   7  386.26   15.40
   0   2  -7  362.36   15.00
   0   2  -7  353.16   14.70
  -1  -2  -7   10.20    1.20
   1  -2   7   11.00    1.10
   1  -2   7   12.30    1.40
  -1  -2  -7   11.30    1.50
  -1   2  -7   10.50    0.60
   1   2   7   10.50    0.60
   1   2   7    9.70    1.30
  -1   2  -7   10.70    1.00
   1   2   7   10.80    1.30
   1   2   7   10.20    1.00
  -1   2  -7   11.00    1.00
   1   2   7   12.10    1.00
   2  -2   7    1.70    0.70
   2  -2   7    2.30    0.90
  -2  -2  -7    2.30    1.00
  -2  -2  -7    2.50    1.70
   2   2   7    1.50    0.30
  -2   2  -7    5.40    1.80
  -3  -2  -7  105.79    5.40
   3  -2   7  100.29    4.40
   3  -2   7  100.29    5.10
  -3   2  -7  104.59    5.20
  -3   2  -7   85.79    5.70
  -3   2  -7  108.39    4.50
  -4  -2  -7  241.18    9.80
   4  -2   7  229.38    9.60
  -4   2  -7  228.48    9.30
  -3  -3   7  108.29    5.00
   3  -3  -7  114.09    5.30
  -3  -3   7  119.89    5.00
   3   3  -7  112.59    5.10
   3   3  -7  119.29    5.20
  -3   3   7  111.39    4.60
   2  -3  -7   82.39    5.20
  -2  -3   7   91.39    5.10
   2  -3  -7   81.49    3.80
  -2   3   7   89.19    4.00
   2   3  -7   87.99    3.40
  -2   3   7   86.19    5.00
  -2   3   7   84.79    3.50
   2   3  -7   72.19    4.30
  -2   3   7   84.79    3.40
   2   3  -7   83.39    4.40
   1  -3  -7  700.93   28.00
  -1  -3   7  726.73   28.20
  -1  -3   7  667.73   28.10
  -1  -3   7  669.83   27.50
   1  -3  -7  680.13   28.60
  -1   3   7  698.13   26.80
  -1   3   7  683.93   27.10
  -1   3   7  688.33   27.20
   1   3  -7  688.83   27.60
   1   3  -7  718.13   27.30
   1   3  -7  725.43   26.90
  -1   3   7  618.24   27.80
   0  -3  -7  150.88    7.70
   0  -3  -7  147.99    7.00
   0  -3   7  140.79    6.60
   0  -3   7  153.28    7.20
   0  -3  -7  152.08    6.90
   0   3  -7  152.28    6.40
   0   3   7  150.68    6.40
   0   3   7  151.38    7.00
   0   3   7  147.59    6.80
   0   3  -7  152.48    6.40
   0   3   7  165.28    6.30
   0   3   7  158.78    6.10
   0   3  -7  153.88    6.10
  -1  -3  -7 1522.75   62.09
  -1  -3  -7 1628.24   61.99
  -1  -3  -7 1610.74   62.99
   1  -3   7 1518.45   61.69
   1   3   7 1574.14   62.09
  -1   3  -7 1559.74   60.99
  -1   3  -7 1541.05   61.39
   1   3   7 1606.84   60.99
   1   3   7 1599.74   61.29
  -1   3  -7 1611.14   61.39
   1   3   7 1562.04   61.39
   1   3   7 1524.15   61.99
  -2  -3  -7    9.70    1.70
  -2  -3  -7   14.10    2.30
  -2  -3  -7   11.20    2.00
   2  -3   7   10.10    1.10
  -2   3  -7   10.40    0.70
  -2   3  -7   10.40    1.30
  -2   3  -7    8.20    1.60
   2   3   7   10.40    1.30
   2   3   7    9.20    0.60
   3  -3   7  270.67   12.00
  -3  -3  -7  281.57   12.30
   3  -3   7  289.17   11.40
  -3   3  -7  279.47   11.00
  -3   3  -7  277.17   12.00
  -3   3  -7  285.97   11.40
   3   3   7  280.77   11.00
  -3  -4   7  183.68    7.40
  -3  -4   7  176.68    7.50
  -3  -4   7  184.18    7.50
   3  -4  -7  173.18    7.70
  -3   4   7  176.78    7.10
   3   4  -7  186.38    7.60
   3   4  -7  177.58    7.10
  -3   4   7  181.78    7.10
  -2  -4   7  538.05   22.50
   2  -4  -7  527.65   23.00
   2  -4  -7  542.55   21.10
  -2  -4   7  531.45   21.10
   2  -4  -7  516.85   21.60
  -2  -4   7  521.95   21.10
   2  -4  -7  516.65   21.50
  -2  -4   7  521.85   21.20
  -2  -4   7  498.15   21.10
   2   4  -7  507.65   20.70
  -2   4   7  555.94   20.80
  -2   4   7  541.35   20.70
   2   4  -7  544.35   20.70
   2   4  -7  534.05   21.80
  -2   4   7  535.55   22.50
  -2   4   7  565.84   21.30
   1  -4  -7   56.19    2.80
   1  -4  -7   61.89    3.70
  -1  -4   7   63.99    3.40
  -1  -4   7   64.09    3.90
   1  -4  -7   61.99    4.30
  -1   4   7   58.89    2.50
   1   4  -7   65.29    3.50
  -1   4   7   58.19    2.80
   1   4  -7   57.09    2.50
   1   4  -7   56.89    2.50
  -1   4   7   57.29    2.90
   1   4  -7   57.39    3.00
  -1   4   7   58.89    3.80
   0  -4   7  262.27   11.50
   0  -4  -7  268.07   11.60
   0  -4  -7  268.77   12.70
   0  -4  -7  270.67   11.90
   0  -4   7  250.77   11.90
   0   4  -7  289.57   11.10
   0   4   7  264.87   10.70
   0   4   7  248.48   10.90
   0   4  -7  277.07   10.70
   0   4   7  286.57   11.00
   0   4  -7  286.57   11.10
   0   4   7  276.37   11.80
   1  -4   7   14.80    1.80
  -1  -4  -7   13.80    2.20
   1  -4   7   13.40    1.20
  -1  -4  -7   13.80    1.70
   1   4   7   13.80    1.20
   1   4   7   13.40    0.70
   1   4   7   13.30    1.80
  -1   4  -7   17.10    1.30
  -1   4  -7   13.10    0.80
   1   4   7   15.90    0.80
  -1   4  -7   12.40    0.70
  -1   4  -7   15.30    1.30
   1   4   7   13.80    1.20
  -2  -4  -7  613.74   24.30
  -2  -4  -7  604.64   24.10
   2  -4   7  603.54   24.70
  -2  -4  -7  601.14   24.10
  -2  -4  -7  633.64   25.30
  -2  -4  -7  539.85   25.80
   2  -4   7  593.44   24.60
   2  -4   7  639.64   24.10
   2  -4   7  607.54   23.90
  -2  -4  -7  630.74   24.90
  -2  -4  -7  573.44   24.10
  -2   4  -7  597.04   23.60
   2   4   7  585.14   23.70
   2   4   7  641.64   23.60
   2   4   7  675.63   24.30
  -2   4  -7  582.54   23.70
  -2   4  -7  607.64   23.60
   2   4   7  613.14   25.10
  -2   4  -7  594.64   24.20
   2   4   7  555.54   23.50
  -3  -4  -7   36.40    2.60
   3  -4   7   37.80    2.00
   3  -4   7   35.90    2.00
   3  -4   7   36.90    2.60
  -3  -4  -7   36.10    2.10
  -3   4  -7   36.20    1.60
  -3   4  -7   38.30    2.00
  -3   4  -7   37.80    2.40
   3   4   7   37.10    1.60
  -3  -5   7  161.28    6.40
  -3  -5   7  151.88    6.20
  -3  -5   7  152.38    6.30
   3  -5  -7  152.58    6.50
  -3   5   7  147.69    6.00
   3   5  -7  148.89    6.40
   3   5  -7  150.28    6.00
  -3   5   7  155.88    6.00
  -2  -5   7   81.69    3.80
  -2  -5   7   81.99    3.60
   2  -5  -7   80.09    4.00
   2  -5  -7   81.19    4.20
  -2  -5   7   79.29    4.40
   2  -5  -7   81.99    3.60
  -2  -5   7   80.09    3.80
  -2  -5   7   80.69    5.50
  -2  -5   7   80.69    3.60
   2   5  -7   76.29    3.20
  -2   5   7   76.59    3.70
  -2   5   7   79.29    3.20
   2   5  -7   78.39    3.30
   2   5  -7   76.69    3.90
  -1  -5   7  633.94   24.50
   1  -5  -7  596.94   25.80
  -1  -5   7  605.44   25.10
   1  -5  -7  580.04   23.70
   1  -5  -7  588.04   24.90
   1   5  -7  614.04   23.90
   1   5  -7  597.84   24.50
  -1   5   7  615.44   23.80
   1   5  -7  567.04   23.40
  -1   5   7  594.14   23.40
  -1   5   7  607.24   25.20
   1   5  -7  592.84   23.30
   0  -5  -7  229.58   10.70
   0  -5  -7  235.98   11.60
   0  -5  -7  223.18   10.40
   0  -5   7  251.97   10.40
   0   5   7  233.18    9.60
   0   5  -7  236.78    9.30
   0   5   7  238.08   10.60
   0   5   7  232.98    9.30
   0   5  -7  233.78    9.70
   0   5  -7  246.38    9.80
   0   5   7  224.48    9.60
  -1  -5  -7   66.99    4.00
  -1  -5  -7   67.19    3.40
  -1  -5  -7   67.99    4.20
   1  -5   7   67.79    3.90
  -1  -5  -7   58.69    3.20
   1  -5   7   64.09    3.20
  -1  -5  -7   61.29    3.80
  -1  -5  -7   66.19    4.80
   1  -5   7   70.39    4.00
   1  -5   7   64.79    3.30
  -1  -5  -7   63.79    3.40
   1   5   7   66.49    2.80
   1   5   7   67.39    4.30
  -1   5  -7   64.99    2.70
   1   5   7   64.89    2.70
  -1   5  -7   67.89    3.30
   1   5   7   62.09    3.10
  -1   5  -7   65.89    2.80
   2  -5   7   60.19    3.50
  -2  -5  -7   60.19    3.10
  -2  -5  -7   58.99    3.10
   2  -5   7   62.09    3.00
   2  -5   7   63.49    3.20
  -2  -5  -7   62.69    3.10
  -2  -5  -7   60.99    3.30
  -2   5  -7   62.09    3.20
  -2   5  -7   64.69    2.60
   2   5   7   60.19    2.60
   2   5   7   58.49    2.60
   2   5   7   60.89    3.10
  -2   5  -7   67.49    2.60
   3  -5   7  120.69    4.90
   3  -5   7  115.89    5.20
  -3  -5  -7  114.39    4.90
  -3  -5  -7  112.99    5.00
  -3   5  -7  119.79    4.90
  -3   5  -7  119.59    4.60
   3   5   7  116.89    4.60
  -3  -6   7   48.80    2.40
  -2  -6   7  399.76   16.40
  -2  -6   7  397.46   15.80
  -2  -6   7  421.96   15.80
   2  -6  -7  393.76   15.70
  -2  -6   7  411.26   15.70
   2  -6  -7  383.26   16.10
  -2   6   7  393.76   15.40
   2   6  -7  397.66   15.40
  -2   6   7  356.16   15.80
   2   6  -7  388.86   15.40
   1  -6  -7  145.49    6.20
  -1  -6   7  145.79    6.30
  -1  -6   7  143.49    6.30
   1  -6  -7  145.59    6.50
  -1  -6   7  148.49    7.10
   1  -6  -7  154.98    9.20
   1  -6  -7  145.99    6.70
  -1   6   7  150.08    6.20
   1   6  -7  138.29    6.00
   1   6  -7  144.09    5.80
   1   6  -7  150.38    6.40
   0  -6   7    2.50    1.20
   0  -6  -7    3.00    0.90
   0  -6  -7    1.60    0.70
   0  -6   7    3.80    0.90
   0  -6  -7    3.40    2.00
   0  -6  -7    2.80    0.90
   0  -6   7    1.90    1.00
   0  -6  -7    4.20    1.30
   0   6   7    3.50    0.40
   0   6  -7    3.10    0.40
   0   6   7    5.30    0.80
   0   6  -7    3.60    0.70
  -1  -6  -7  929.71   36.30
  -1  -6  -7  880.01   36.30
   1  -6   7  958.80   36.20
  -1  -6  -7  926.71   36.40
  -1  -6  -7  936.31   36.40
   1   6   7  843.02   35.70
  -1   6  -7  961.50   35.70
  -1   6  -7  934.91   36.30
   1   6   7  911.41   36.20
  -2  -6  -7  145.29    6.20
  -2  -6  -7  149.29    6.20
  -2  -6  -7  147.59    6.20
   2  -6   7  144.49    6.20
  -2  -6  -7  142.39    6.40
   2  -6   7  150.08    6.10
   2   6   7  145.59    5.80
   2   6   7  145.09    5.80
  -2   6  -7  147.19    5.80
  -2   6  -7  144.79    5.80
  -2  -7   7  123.99    5.20
  -2  -7   7  117.19    5.10
  -2  -7   7  131.59    5.20
  -2  -7   7  123.09    5.50
   2  -7  -7  132.69    5.40
   2   7  -7  121.49    4.90
  -1  -7   7   33.40    1.90
   1  -7  -7   33.40    2.10
  -1  -7   7   34.30    1.90
  -1  -7   7   35.60    2.50
   0  -7   7   66.39    3.80
   0  -7   7   65.69    3.20
   0  -7  -7   70.99    3.30
   0  -7  -7   69.09    3.30
   0   7  -7   70.19    3.20
   0   7   7   64.19    3.00
  -1  -7  -7  197.08    8.00
  -1  -7  -7  194.28    8.00
  -1  -7  -7  190.08    8.00
   1  -7   7  186.18    8.30
   1  -7   7  192.78    7.90
  -1   7  -7  191.38    7.50
   1   7   7  191.48    7.50
  -2  -7  -7  689.93   26.30
  -2  -7  -7  638.34   26.20
   2  -7   7  690.83   26.20
  -2  -7  -7  677.93   26.20
  -2  -7  -7  646.24   26.30
  -2   7  -7  662.93   26.00
   2   7   7  683.03   26.00
  -1  -8   7  135.69    6.50
  -1  -8   7  173.28    6.30
   0  -8  -7   21.20    1.60
   0  -8   7   19.80    1.20
   0  -8   7   19.60    1.40
  -1  -8  -7    0.80    0.30
   4   0  -8  187.98    7.70
   3   0  -8 2152.88   82.89
   3   0  -8 2090.59   82.79
  -2   0   8  139.89    6.80
  -1   0   8    8.50    1.30
  -1   0   8    8.10    1.30
   0   0   8  165.88    7.70
   0   0   8  190.58    7.90
  -2   0  -8   33.00    2.90
  -3   0  -8  189.38    8.60
  -3   0  -8  179.58    9.40
   3   0   8  187.48    8.40
   4   0   8    1.10    0.70
  -4   0  -8   -0.20    0.60
   4  -1  -8  130.09    5.50
   4   1  -8  134.39    5.50
   3  -1  -8  249.18   10.10
  -3   1   8  210.98   10.70
   3   1  -8  249.18   10.00
   3   1  -8  241.98    9.90
  -2  -1   8  573.24   24.80
  -2   1   8  629.64   24.80
   1  -1  -8  127.39    6.00
  -1  -1   8  129.79    6.20
  -1  -1   8  133.99    6.30
  -1   1   8  136.09    6.10
   0  -1  -8  875.31   38.80
   0  -1   8  943.31   38.50
   0  -1   8 1039.20   38.70
   0   1   8 1044.80   38.60
   0   1   8  958.30   38.50
  -1  -1  -8  276.57   13.00
   1  -1   8  302.67   12.60
   1   1   8  320.47   12.70
   1   1   8  314.47   12.60
  -1   1  -8  276.37   12.80
  -2  -1  -8  165.58    8.30
   2  -1   8  151.18    6.70
  -2   1  -8  163.98    8.10
  -3  -1  -8  119.09    6.10
   3  -1   8  123.49    6.00
   3  -1   8  123.59    5.30
  -3   1  -8  117.89    6.10
   3   1   8  122.39    5.90
  -3   1  -8  117.79    5.30
  -3   1  -8  139.79    8.90
  -4  -1  -8  157.18    6.90
   4  -1   8  152.38    6.80
  -4   1  -8  173.18    6.70
  -4   1  -8  169.08    6.90
   4  -2  -8   33.20    1.90
   4   2  -8   31.20    1.60
  -3  -2   8  200.68    8.30
   3  -2  -8  194.18    8.50
   3   2  -8  197.98    8.40
   3   2  -8  199.28    8.40
   2  -2  -8   44.20    2.30
  -2  -2   8   49.20    3.40
  -2   2   8   49.40    3.30
  -2   2   8   44.10    2.00
   2   2  -8   47.90    2.90
   1  -2  -8  967.10   38.80
   1  -2  -8 1050.89   39.50
  -1  -2   8  917.21   39.00
  -1  -2   8 1010.40   39.10
  -1  -2   8  972.70   38.40
   1   2  -8  953.00   38.30
  -1   2   8  952.70   39.00
  -1   2   8  930.81   38.20
   1   2  -8  987.60   38.50
  -1   2   8  924.31   37.80
  -1   2   8 1043.00   38.80
  -1   2   8  972.00   38.20
   0  -2   8  562.04   24.50
   0  -2  -8  677.63   25.60
   0  -2   8  610.74   24.80
   0  -2   8  591.04   24.90
   0  -2  -8  586.74   24.70
   0   2   8  597.54   23.90
   0   2   8  630.14   24.20
   0   2   8  638.14   24.30
   0   2   8  618.94   24.80
   0   2  -8  620.74   23.90
   0   2   8  638.24   24.70
   0   2  -8  601.04   24.30
   0   2  -8  603.84   24.30
  -1  -2  -8  493.35   21.00
   1  -2   8  506.75   20.40
  -1  -2  -8  508.25   20.20
  -1  -2  -8  514.65   20.20
   1   2   8  499.95   20.30
   1   2   8  495.25   20.30
   1   2   8  467.25   19.30
  -1   2  -8  484.75   19.70
   1   2   8  467.45   19.60
  -2  -2  -8  110.19    6.40
   2  -2   8  104.59    4.90
  -2   2  -8  113.69    6.00
   3  -2   8   21.10    1.50
  -3  -2  -8   23.10    2.30
   3  -2   8   22.70    2.20
   3   2   8   23.90    2.00
  -3   2  -8   21.50    2.10
  -3   2  -8   22.50    1.50
  -3  -3   8   61.79    3.00
   3  -3  -8   72.09    3.50
  -3  -3   8   71.09    3.20
  -3   3   8   66.39    2.70
   3   3  -8   68.09    3.30
   3   3  -8   66.59    3.20
   3   3  -8   64.29    3.10
  -2  -3   8  241.18   11.00
   2  -3  -8  227.38    9.60
  -2   3   8  245.88    9.90
  -2   3   8  233.48   10.90
   2   3  -8  226.18    9.30
  -2   3   8  236.08    9.30
   2   3  -8  237.58   10.30
  -1  -3   8    6.60    1.40
  -1  -3   8    8.70    1.30
   1  -3  -8    7.30    1.20
   1  -3  -8    7.90    1.50
  -1   3   8    6.30    0.50
  -1   3   8    8.30    1.00
  -1   3   8    6.50    1.30
  -1   3   8    5.00    0.70
   1   3  -8    6.60    0.90
   1   3  -8    6.50    0.50
   1   3  -8    7.20    1.00
  -1   3   8    6.20    1.20
   1   3  -8    8.30    1.20
   0  -3   8  418.86   16.60
   0  -3   8  369.66   17.10
   0  -3  -8  451.35   18.00
   0  -3  -8  396.26   17.00
   0   3   8  376.36   16.70
   0   3   8  408.86   15.90
   0   3  -8  413.96   15.90
   0   3   8  406.56   16.30
   0   3   8  424.26   16.30
   0   3   8  396.16   16.90
   0   3  -8  416.16   16.40
   0   3  -8  398.66   16.30
  -1  -3  -8  298.87   13.00
  -1  -3  -8  299.47   14.00
   1  -3   8  303.27   12.80
  -1  -3  -8  341.07   13.30
   1   3   8  294.77   12.40
   1   3   8  298.97   13.20
   1   3   8  297.47   12.50
  -1   3  -8  298.67   12.50
   1   3   8  320.17   12.00
   1   3   8  303.07   12.00
  -1   3  -8  291.07   12.50
  -1   3  -8  303.87   12.00
   2  -3   8   21.60    2.10
  -2  -3  -8   20.90    2.80
   2  -3   8   20.00    1.70
  -2  -3  -8   18.30    2.10
   2  -3   8   22.90    2.10
   2  -3   8   28.10    3.00
   2  -3   8   18.50    2.00
  -2   3  -8   18.80    1.10
  -2   3  -8   20.30    1.00
   2   3   8   20.10    1.00
   2   3   8   20.30    1.10
   3  -3   8   31.10    2.40
  -3  -3  -8   30.00    2.50
   3  -3   8   30.90    1.80
  -3   3  -8   34.10    2.40
  -3   3  -8   31.20    1.80
  -3  -4   8   96.89    4.30
   3  -4  -8  101.39    4.50
  -3  -4   8   99.59    4.20
  -3  -4   8   95.09    4.20
   3   4  -8   99.59    4.30
  -3   4   8   97.99    3.90
   3   4  -8   97.09    4.40
   2  -4  -8  280.77   11.00
  -2  -4   8  264.17   11.10
  -2  -4   8  268.37   12.40
  -2  -4   8  266.47   11.10
   2  -4  -8  270.17   11.50
  -2  -4   8  284.77   11.10
   2  -4  -8  266.07   11.40
   2  -4  -8  285.07   13.00
  -2  -4   8  265.17   11.10
   2   4  -8  272.47   10.70
  -2   4   8  251.87   10.80
   2   4  -8  269.57   11.70
   2   4  -8  262.97   11.30
  -2   4   8  280.47   11.20
  -2   4   8  271.07   12.30
   2   4  -8  280.77   10.70
  -2   4   8  280.67   10.70
   2   4  -8  265.37   11.10
  -2   4   8  266.07   10.70
   1  -4  -8  539.15   21.80
   1  -4  -8  579.04   23.00
  -1  -4   8  543.75   23.20
   1  -4  -8  576.64   23.90
  -1  -4   8  552.04   22.40
  -1   4   8  550.64   23.20
   1   4  -8  549.25   22.10
  -1   4   8  544.75   22.00
  -1   4   8  557.84   21.60
   1   4  -8  549.05   22.10
  -1   4   8  529.35   21.50
   1   4  -8  582.84   22.60
  -1   4   8  542.45   22.00
   1   4  -8  564.14   21.60
   1   4  -8  521.25   21.50
   0  -4   8 1113.19   43.40
   0  -4  -8 1142.49   44.00
   0  -4  -8 1001.30   42.70
   0  -4  -8 1118.89   45.00
   0   4  -8 1144.19   43.10
   0   4  -8 1114.89   42.60
   0   4   8 1114.99   43.80
   0   4   8 1027.60   42.50
   0   4  -8 1084.49   43.00
   0   4   8 1108.99   43.00
   0   4   8 1046.60   42.90
   0   4   8 1117.39   42.60
  -1  -4  -8  497.65   20.10
   1  -4   8  449.66   18.90
  -1  -4  -8  452.85   20.90
  -1  -4  -8  491.15   19.80
   1  -4   8  499.15   19.60
   1   4   8  484.65   18.60
   1   4   8  476.95   20.00
   1   4   8  432.36   18.40
   1   4   8  449.06   19.00
   1   4   8  493.95   19.00
  -1   4  -8  456.55   19.00
  -1   4  -8  482.65   18.50
  -1   4  -8  476.25   19.10
  -1   4  -8  481.85   18.60
   2  -4   8   25.50    2.30
  -2  -4  -8   25.60    1.70
  -2  -4  -8   24.90    2.40
   2  -4   8   26.70    2.20
  -2  -4  -8   23.60    1.90
  -2  -4  -8   21.40    2.20
  -2  -4  -8   25.30    3.00
  -2  -4  -8   23.60    1.70
   2  -4   8   24.60    1.60
   2  -4   8   26.00    1.80
  -2   4  -8   23.90    1.80
  -2   4  -8   26.40    1.20
  -2   4  -8   25.50    1.20
   2   4   8   27.10    1.20
   2   4   8   27.20    1.20
   2   4   8   21.40    2.40
   2   4   8   25.30    1.80
   3  -4   8  151.78    6.60
  -3  -4  -8  138.49    6.60
  -3  -4  -8  147.39    6.20
   3  -4   8  151.58    6.10
   3  -4   8  146.69    6.20
  -3   4  -8  154.38    6.10
  -3   4  -8  150.88    5.80
  -3   4  -8  143.59    6.50
   3   4   8  145.19    5.80
  -3  -5   8   64.79    3.00
  -3  -5   8   73.59    3.00
  -3  -5   8   69.39    3.00
  -3   5   8   71.39    2.80
   3   5  -8   75.19    2.80
   3   5  -8   69.79    3.10
   3   5  -8   66.39    3.00
   2  -5  -8  330.47   13.40
  -2  -5   8  340.77   13.00
   2  -5  -8  334.67   13.00
  -2  -5   8  325.17   13.10
  -2  -5   8  328.37   13.10
  -2  -5   8  322.37   13.70
  -2  -5   8  288.37   12.90
   2  -5  -8  337.97   13.50
   2   5  -8  326.57   12.60
  -2   5   8  316.87   13.10
  -2   5   8  335.77   12.60
   2   5  -8  329.67   12.60
   2   5  -8  306.47   13.00
  -2   5   8  332.47   12.60
   2   5  -8  289.17   13.20
   1  -5  -8 1413.66   55.09
  -1  -5   8 1440.76   55.49
  -1  -5   8 1340.97   54.39
  -1  -5   8 1350.56   54.59
  -1  -5   8 1372.26   54.59
   1  -5  -8 1373.36   56.59
   1  -5  -8 1371.06   54.89
   1  -5  -8 1360.66   54.79
  -1  -5   8 1433.76   55.19
   1  -5  -8 1405.36   54.49
   1  -5  -8 1435.06   55.79
  -1   5   8 1372.36   55.99
   1   5  -8 1392.46   55.29
  -1   5   8 1450.85   54.59
   1   5  -8 1418.46   54.09
   1   5  -8 1343.07   54.19
   1   5  -8 1393.16   54.79
  -1   5   8 1442.46   54.09
  -1   5   8 1392.76   54.19
   0  -5  -8  523.75   24.70
   0  -5   8  690.73   24.60
   0  -5  -8  537.55   24.50
   0  -5  -8  596.84   24.70
   0  -5   8  608.54   25.10
   0  -5   8  624.74   25.00
   0  -5  -8  614.14   25.50
   0  -5  -8  659.53   26.70
   0   5   8  599.74   25.20
   0   5   8  630.54   24.00
   0   5   8  616.84   24.30
   0   5  -8  628.94   24.50
   0   5  -8  625.44   23.90
   0   5  -8  630.84   24.00
  -1  -5  -8  161.88    7.30
  -1  -5  -8  164.48    8.10
   1  -5   8  163.98    7.60
  -1  -5  -8  158.18    8.90
  -1  -5  -8  156.78    7.20
   1  -5   8  169.28    7.70
  -1  -5  -8  158.98    7.10
  -1  -5  -8  160.58    7.20
  -1  -5  -8  166.58    7.20
   1  -5   8  157.78    7.00
   1  -5   8  170.48    7.10
  -1  -5  -8  161.98    7.90
  -1   5  -8  168.48    7.20
  -1   5  -8  164.08    6.60
   1   5   8  160.98    6.60
   1   5   8  167.78    8.10
   1   5   8  175.38    7.10
   1   5   8  171.08    6.50
  -1   5  -8  172.08    6.60
  -2  -5  -8   23.80    1.70
   2  -5   8   23.70    1.60
   2  -5   8   23.90    1.70
   2  -5   8   23.60    2.00
  -2  -5  -8   24.40    1.60
  -2  -5  -8   24.80    1.60
  -2  -5  -8   23.80    1.90
  -2   5  -8   23.00    1.70
   2   5   8   24.40    1.10
   2   5   8   20.50    1.60
  -2   5  -8   24.00    1.10
   2   5   8   22.40    1.10
  -2   5  -8   23.70    1.10
  -3  -5  -8   64.59    2.80
   3  -5   8   57.39    2.70
   3   5   8   62.79    2.50
  -3   5  -8   64.99    2.70
  -3   5  -8   61.99    2.50
  -2  -6   8  149.09    6.70
   2  -6  -8  149.99    6.50
  -2  -6   8  142.79    6.20
   2  -6  -8  145.49    6.10
   2  -6  -8  145.19    6.30
  -2  -6   8  150.28    6.10
  -2  -6   8  150.08    6.20
  -2   6   8  147.89    5.80
  -2   6   8  144.19    5.80
   2   6  -8  149.69    5.80
  -1  -6   8   90.89    4.10
  -1  -6   8   94.99    4.90
   1  -6  -8   88.39    4.30
   1  -6  -8   89.99    4.50
  -1  -6   8   91.09    4.10
   1  -6  -8   89.79    4.00
  -1   6   8   88.39    3.60
   1   6  -8   88.09    4.20
  -1   6   8   84.69    4.00
   1   6  -8   91.39    3.60
   0  -6  -8  376.66   15.80
   0  -6  -8  427.96   21.00
   0  -6  -8  378.16   15.70
   0  -6  -8  375.66   15.70
   0  -6   8  395.66   16.30
   0  -6   8  389.46   15.50
   0   6  -8  378.56   15.00
   0   6  -8  373.46   15.60
   0   6   8  368.56   15.40
  -1  -6  -8   54.19    2.90
  -1  -6  -8   53.39    2.80
  -1  -6  -8   56.79    2.90
   1  -6   8   52.09    2.60
  -1  -6  -8   50.89    2.80
   1  -6   8   50.99    3.20
  -1   6  -8   52.39    2.20
   1   6   8   50.79    2.20
   1   6   8   53.49    2.70
  -1   6  -8   49.60    2.70
   2  -6   8  126.69    5.30
  -2  -6  -8  118.39    5.30
  -2  -6  -8  120.49    5.30
   2  -6   8  127.39    5.20
   2  -6   8  125.39    5.60
  -2  -6  -8  126.49    5.50
  -2  -6  -8  122.19    5.30
   2   6   8  126.09    4.90
  -2   6  -8  128.09    4.90
  -2   6  -8  123.99    5.50
   2   6   8  126.89    4.90
  -2   6  -8  121.99    4.90
  -2  -7   8   91.29    3.80
  -2  -7   8   74.99    3.90
   2  -7  -8   85.99    3.90
  -2  -7   8   88.99    3.80
  -2  -7   8  105.29    3.90
   2   7  -8   81.09    3.50
   2   7  -8  105.69    3.90
  -1  -7   8  162.38    6.40
   1  -7  -8  153.88    6.50
  -1  -7   8  151.98    6.90
  -1  -7   8  146.19    6.40
   1  -7  -8  156.38    6.70
   1   7  -8  150.28    6.10
  -1   7   8  154.68    6.00
   0  -7  -8   58.29    3.00
   0  -7   8   63.19    2.80
   0  -7  -8   56.49    2.90
   0  -7   8   65.49    3.40
   0  -7  -8   55.19    2.90
   0   7  -8   58.59    2.40
  -1  -7  -8  185.68    7.80
   1  -7   8  187.48    7.70
  -1  -7  -8  189.68    7.70
   1  -7   8  182.98    8.10
  -1  -7  -8  190.98    7.80
   1   7   8  191.28    7.40
  -1   7  -8  185.78    7.40
  -2  -7  -8  188.28    7.70
   2  -7   8  190.68    7.80
  -2  -7  -8  190.28    7.70
  -2  -7  -8  192.88    7.70
   0  -8   8    3.50    0.50
   4   0  -9  297.77   11.90
   3   0  -9  150.28    6.60
   3   0  -9  150.58    6.50
  -2   0   9    0.90    0.90
  -1   0   9   -0.10    0.80
  -1   0   9    2.20    1.00
   0   0   9  205.48    9.00
   0   0   9  200.68    8.80
  -1   0  -9   80.39    4.40
   1   0   9   71.89    4.00
  -2   0  -9 2056.79   81.89
  -3   0  -9  453.75   18.40
   3   0   9  426.76   18.10
   4  -1  -9  430.16   19.60
   4   1  -9  560.74   19.80
   3  -1  -9  186.88    8.00
   3  -1  -9  193.68    8.10
   3   1  -9  188.58    8.00
   3   1  -9  184.68    8.00
  -2  -1   9  352.26   15.30
  -1  -1   9  237.38   10.50
  -1  -1   9  242.18   10.60
  -1   1   9  235.08   10.40
   0  -1   9  330.77   14.10
   0  -1   9  316.87   14.20
   0  -1  -9  346.17   14.60
   0   1   9  342.67   14.10
   0   1   9  348.17   14.20
   1  -1   9  990.20   43.30
  -1  -1  -9 1148.19   44.10
   1   1   9 1116.49   43.50
   1   1   9 1101.99   43.30
   2  -1   9  230.98   10.30
  -2  -1  -9  246.88   11.90
  -2   1  -9  272.67   11.90
   3  -1   9  217.98    9.60
  -3  -1  -9  230.48   10.00
   3   1   9  210.18    9.50
  -3   1  -9  226.68    9.90
   3  -2  -9  472.35   19.10
   3   2  -9  474.45   19.00
   3   2  -9  471.25   18.90
   2  -2  -9   66.99    3.00
  -2  -2   9   69.29    4.30
  -2   2   9   63.39    2.70
  -2   2   9   63.39    4.00
   1  -2  -9  435.16   17.80
  -1  -2   9  469.15   18.20
  -1  -2   9  392.96   18.00
  -1   2   9  421.36   17.20
  -1   2   9  432.36   17.80
  -1   2   9  416.06   17.90
   0  -2  -9  211.18    9.90
   0  -2   9  199.48    9.20
   0  -2   9  217.18    9.40
   0   2  -9  203.98    8.60
   0   2   9  214.58    9.20
   0   2   9  207.58    8.20
   0   2   9  206.08    9.10
   0   2   9  194.68    8.50
   1  -2   9    6.70    1.30
  -1  -2  -9    9.40    1.80
   1   2   9    8.40    1.50
   1   2   9   10.70    2.10
   2  -2   9  203.88    8.70
  -2  -2  -9  214.18   10.50
   3  -2   9   79.99    3.50
  -3  -2  -9   76.59    4.30
   3  -2   9   77.69    4.10
  -3   2  -9   81.29    3.60
   3   2   9   77.79    4.00
  -3   2  -9   81.09    4.30
   3  -3  -9  149.09    6.40
  -3  -3   9  143.69    6.10
  -3   3   9  148.99    5.80
   3   3  -9  154.38    6.30
   3   3  -9  140.59    6.10
  -2  -3   9  312.87   12.40
   2  -3  -9  320.97   12.40
   2  -3  -9  310.77   12.80
  -2  -3   9  302.97   12.50
   2  -3  -9  313.77   12.70
  -2  -3   9  299.17   13.80
  -2   3   9  308.07   12.00
  -2   3   9  298.37   13.60
   2   3  -9  288.07   12.50
   2   3  -9  310.47   12.00
   2   3  -9  292.47   13.00
  -2   3   9  327.27   12.00
   1  -3  -9    5.80    1.80
   1  -3  -9    3.80    1.10
  -1  -3   9    4.50    1.00
  -1  -3   9    4.90    1.50
   1  -3  -9    4.70    0.70
  -1   3   9    4.90    1.20
   1   3  -9    4.60    0.90
   1   3  -9    5.70    0.90
  -1   3   9    4.00    0.40
  -1   3   9    5.20    0.50
  -1   3   9    3.80    1.20
  -1   3   9    5.00    0.90
  -1   3   9    3.80    0.80
   0  -3  -9  429.26   18.40
   0  -3  -9  436.96   17.40
   0  -3   9  384.06   16.90
   0   3  -9  414.26   16.80
   0   3   9  433.06   17.50
   0   3   9  406.96   16.70
   0   3   9  419.96   16.30
   0   3  -9  406.06   16.20
   0   3   9  400.06   16.60
   0   3  -9  404.06   16.70
   0   3  -9  404.16   16.30
   0   3   9  433.16   16.20
  -1  -3  -9  583.94   24.20
  -1  -3  -9  554.64   23.10
   1  -3   9  563.94   22.20
   1  -3   9  460.35   22.90
  -1  -3  -9  588.94   23.00
   1   3   9  583.94   21.70
   1   3   9  578.54   23.10
  -1   3  -9  565.54   21.70
  -1   3  -9  533.95   22.30
   1   3   9  552.64   22.30
   1   3   9  568.54   21.80
  -2  -3  -9  974.20   38.20
   2  -3   9 1020.30   38.60
  -2  -3  -9  937.31   39.90
  -2  -3  -9  937.01   38.20
   2  -3   9  982.60   38.10
   2  -3   9  957.30   37.80
   2   3   9  904.61   38.20
   2   3   9  982.80   37.50
   2   3   9  950.70   37.50
  -2   3  -9  976.20   37.50
  -2   3  -9  995.20   37.50
  -3  -3  -9   23.80    2.00
   3  -3   9   23.20    2.00
   3  -3   9   26.00    1.50
  -3   3  -9   27.50    1.60
  -3   3  -9   27.00    2.00
  -3  -4   9   68.39    2.90
   3  -4  -9   66.89    3.20
   3   4  -9   64.19    3.00
  -3   4   9   66.79    2.70
   3   4  -9   66.89    3.10
  -2  -4   9  278.27   13.30
  -2  -4   9  295.77   12.10
   2  -4  -9  285.37   12.40
  -2  -4   9  287.27   12.00
   2  -4  -9  299.37   12.40
   2  -4  -9  309.17   12.00
  -2  -4   9  317.37   12.10
  -2  -4   9  295.97   12.10
  -2   4   9  318.77   13.50
  -2   4   9  293.07   11.70
  -2   4   9  303.47   11.60
   2   4  -9  279.47   12.10
  -2   4   9  313.97   12.20
   2   4  -9  282.77   12.70
   2   4  -9  296.17   11.70
  -1  -4   9  699.43   27.40
   1  -4  -9  687.93   26.80
   1  -4  -9  696.93   28.90
   1  -4  -9  680.33   27.90
  -1  -4   9  669.33   28.20
   1   4  -9  679.63   26.50
  -1   4   9  636.84   27.00
   1   4  -9  663.53   27.00
   1   4  -9  634.84   27.10
   1   4  -9  698.93   27.50
  -1   4   9  675.23   28.10
  -1   4   9  673.83   26.50
  -1   4   9  728.43   27.00
  -1   4   9  674.63   26.40
   0  -4  -9  561.54   22.20
   0  -4  -9  577.04   23.30
   0  -4  -9  461.05   20.90
   0  -4   9  541.75   21.60
   0   4  -9  526.35   20.60
   0   4  -9  531.35   20.70
   0   4  -9  524.95   21.30
   0   4   9  524.05   20.70
   0   4   9  510.75   20.60
   0   4   9  526.85   22.00
   0   4   9  539.65   21.10
   0   4   9  543.25   20.90
   0   4  -9  515.25   21.20
   1  -4   9  360.86   15.50
   1  -4   9  370.16   15.00
  -1  -4  -9  365.86   16.00
  -1  -4  -9  337.87   16.80
  -1  -4  -9  388.56   15.80
   1  -4   9  345.47   15.90
   1   4   9  376.16   14.40
  -1   4  -9  377.96   14.50
  -1   4  -9  368.16   14.60
   1   4   9  369.16   14.60
   1   4   9  392.86   16.00
  -1   4  -9  372.56   15.10
   1   4   9  374.86   15.00
  -2  -4  -9   91.99    4.40
   2  -4   9   97.59    4.90
   2  -4   9   95.29    4.40
  -2  -4  -9   91.49    4.60
   2  -4   9   94.89    4.30
  -2  -4  -9   94.39    4.60
   2   4   9   95.89    3.90
  -2   4  -9   96.29    3.90
  -2   4  -9  102.19    3.90
   2   4   9  100.29    3.90
   2   4   9   93.99    4.70
   3  -4   9  195.98    8.40
  -3  -4  -9  208.88    8.20
   3  -4   9  207.18    8.10
  -3   4  -9  192.58    8.40
  -3   4  -9  197.38    8.10
  -3  -5   9   24.70    1.30
   3   5  -9   26.70    1.40
   3   5  -9   25.00    1.30
  -3   5   9   27.00    1.10
   2  -5  -9  129.09    5.40
   2  -5  -9  124.49    5.70
  -2  -5   9  115.49    5.40
  -2  -5   9  128.49    5.40
  -2  -5   9  133.49    5.50
   2  -5  -9  128.59    5.70
   2   5  -9  130.49    5.00
  -2   5   9  121.49    5.50
  -2   5   9  126.39    5.00
  -2   5   9  125.09    5.00
   1  -5  -9  154.88    6.80
   1  -5  -9  148.99    6.70
  -1  -5   9  154.98    7.10
   1  -5  -9  154.38    7.60
  -1  -5   9  157.18    6.60
  -1  -5   9  158.98    7.30
  -1  -5   9  135.89    6.30
   1  -5  -9  158.28    6.40
  -1  -5   9  156.08    6.60
   1  -5  -9  150.58    6.90
   1  -5  -9  154.58    8.40
   1   5  -9  151.18    6.70
   1   5  -9  147.69    7.10
  -1   5   9  168.08    6.70
  -1   5   9  158.18    6.10
   1   5  -9  155.98    6.10
  -1   5   9  144.99    6.10
   1   5  -9  139.29    6.20
  -1   5   9  150.78    7.80
   0  -5   9  174.98    8.00
   0  -5  -9  165.78    7.30
   0  -5   9  162.48    7.20
   0  -5  -9  171.48    9.30
   0  -5   9  169.38    7.80
   0  -5  -9  169.58    7.50
   0  -5  -9  174.38    8.30
   0  -5  -9  170.98    7.50
   0  -5  -9  168.78    7.60
   0  -5   9  159.78    7.20
   0   5   9  167.88    8.10
   0   5   9  164.18    6.70
   0   5  -9  176.78    7.50
   0   5   9  176.38    6.90
   0   5  -9  179.48    6.80
   0   5  -9  169.68    6.90
   0   5   9  178.68    7.30
   1  -5   9   29.40    2.40
  -1  -5  -9   31.30    2.00
  -1  -5  -9   29.40    2.10
  -1  -5  -9   28.20    1.90
   1  -5   9   29.10    2.40
  -1  -5  -9   28.30    3.20
  -1  -5  -9   26.50    2.50
   1  -5   9   28.20    1.80
  -1  -5  -9   29.70    2.10
  -1  -5  -9   28.10    2.00
   1  -5   9   31.20    1.90
   1   5   9   31.90    1.90
  -1   5  -9   29.30    1.30
  -1   5  -9   31.60    2.00
  -1   5  -9   28.60    1.40
   1   5   9   30.30    2.70
   1   5   9   30.80    1.30
   1   5   9   29.10    1.50
  -2  -5  -9    9.90    1.10
  -2  -5  -9    9.40    1.20
   2  -5   9    9.40    1.10
   2  -5   9    9.80    1.00
   2  -5   9   10.20    1.50
  -2  -5  -9   12.80    1.10
  -2  -5  -9    8.70    1.00
   2   5   9    9.10    1.20
   2   5   9   10.20    0.60
   2   5   9   11.60    0.60
  -2   5  -9   11.40    1.50
  -2   5  -9    9.70    0.60
  -2   5  -9   10.00    0.60
   3  -5   9   29.90    1.40
  -3   5  -9   27.80    1.40
  -2  -6   9  136.09    5.60
   2  -6  -9  140.19    5.90
  -2  -6   9  139.39    5.50
  -2  -6   9  136.19    5.60
  -2  -6   9  124.59    5.90
   2  -6  -9  130.89    5.50
   2  -6  -9  132.99    5.70
  -2   6   9  132.09    5.30
   2   6  -9  128.59    5.30
   2   6  -9  134.89    5.60
   2   6  -9  136.59    5.30
  -2   6   9  131.19    5.30
  -1  -6   9   77.89    3.50
   1  -6  -9   79.49    3.70
  -1  -6   9   82.39    4.20
  -1  -6   9   75.59    3.50
   1  -6  -9   76.69    3.80
   1  -6  -9   74.69    3.40
   1   6  -9   70.09    3.60
  -1   6   9   71.19    3.50
   1   6  -9   73.19    3.10
  -1   6   9   75.89    3.00
   1   6  -9   75.79    3.10
   0  -6   9  432.96   17.30
   0  -6   9  453.55   18.10
   0  -6  -9  440.66   17.60
   0  -6  -9  446.66   17.60
   0  -6  -9  428.76   17.70
   0   6   9  418.76   17.30
   0   6  -9  430.56   17.50
   0   6   9  417.66   16.90
   0   6  -9  436.06   16.90
   1  -6   9   36.60    2.00
  -1  -6  -9   35.80    2.20
  -1  -6  -9   36.80    2.10
  -1  -6  -9   36.10    2.20
   1  -6   9   37.70    2.50
  -1  -6  -9   37.60    2.20
  -1  -6  -9   32.90    2.10
  -1   6  -9   35.10    1.50
   1   6   9   34.80    2.00
  -1   6  -9   34.90    2.10
   1   6   9   37.80    1.50
   2  -6   9  114.79    4.60
  -2  -6  -9  111.79    4.70
   2  -6   9   92.79    4.90
  -2  -6  -9  116.19    4.80
  -2  -6  -9  111.09    4.70
  -2  -6  -9  113.49    4.70
  -2   6  -9  108.89    4.90
   2   6   9  103.99    4.40
   2   6   9  112.89    4.40
  -2   6  -9  111.49    4.40
  -2   6  -9  112.69    4.40
   1  -7  -9  284.87   11.10
  -1  -7   9  270.87   11.40
  -1  -7   9  277.87   11.00
   1  -7  -9  267.37   11.20
  -1  -7   9  273.87   11.00
   1   7  -9  277.57   10.70
   1   7  -9  266.17   10.70
   0  -7   9   40.40    2.00
   0  -7  -9   40.50    2.20
   0  -7  -9   37.30    2.10
   0  -7   9   41.20    2.50
   0  -7  -9   43.10    2.20
   0   7   9   40.00    1.60
   0   7  -9   39.10    1.70
   1  -7   9   92.69    4.10
  -1  -7  -9  101.49    4.20
  -1  -7  -9   99.99    4.20
  -1  -7  -9  102.09    4.20
   1  -7   9   92.49    4.40
  -1   7  -9   92.29    3.80
   3   0 -10  505.85   19.70
   3   0 -10  475.45   19.70
  -2   0  10  940.71   38.10
  -1   0  10  631.04   25.90
   0   0  10   97.69    5.00
   0   0  10   98.19    4.90
   1   0  10  203.68    9.90
  -1   0 -10  277.87   11.30
   2   0  10   12.80    1.70
  -2   0 -10   13.80    2.20
  -2   0 -10   14.00    1.90
   3   0  10   83.29    4.30
  -3   0 -10   83.59    4.40
   3  -1 -10  185.98    8.00
   3  -1 -10  192.98    8.10
   3   1 -10  191.18    8.00
   3   1 -10  191.28    8.00
  -2  -1  10 1149.58   48.50
   2  -1 -10 1147.79   47.60
   2   1 -10 1325.47   47.50
  -1  -1  10  495.15   20.20
   1  -1 -10  424.56   19.50
  -1   1  10  542.85   19.20
  -1   1  10  459.05   19.90
   0  -1  10   98.49    5.00
   0  -1  10   91.69    4.80
   0   1  10   94.49    4.80
   0   1  10   92.69    4.80
   1  -1  10  127.39    5.50
  -1  -1 -10  125.09    6.80
   1   1  10  132.59    6.20
   1   1  10  129.29    5.50
  -2  -1 -10  176.68    7.80
   2  -1  10  181.08    8.00
   2  -1  10  169.88    8.00
  -2  -1 -10  185.88    9.20
   2  -1  10  178.48    7.50
  -2  -1 -10  172.98    7.60
  -2   1 -10  175.78    8.10
  -2   1 -10  170.68    8.80
   2   1  10  179.98    8.00
  -3  -1 -10  105.99    5.30
   3  -1  10  111.39    5.30
   3   1  10  108.99    5.20
  -3   1 -10  109.89    5.40
   3  -2 -10   15.40    1.40
   3   2 -10   15.30    1.40
   2  -2 -10  180.08    8.00
   2  -2 -10  183.48    8.00
   2  -2 -10  195.38    7.70
  -2  -2  10  206.28    9.20
  -2  -2  10  191.38    7.70
  -2   2  10  180.18    7.60
  -2   2  10  181.98    7.30
   2   2 -10  183.48    7.90
  -2   2  10  171.88    8.70
   2   2 -10  185.98    7.80
   1  -2 -10  648.54   24.90
  -1  -2  10  661.83   26.20
  -1   2  10  653.03   25.90
  -1   2  10  590.94   24.60
  -1   2  10  607.64   24.90
   0  -2 -10 1035.40   41.30
   0   2  10  978.20   39.80
   0   2  10 1016.40   39.30
   0   2  10 1087.89   40.70
   0   2  10  947.91   40.50
   1  -2  10  371.56   15.30
  -1  -2 -10  407.86   17.10
   1   2  10  364.36   14.90
   1   2  10  379.26   16.10
   2  -2  10  129.49    6.20
  -2  -2 -10  122.89    5.80
   2  -2  10  128.99    6.10
   2  -2  10  128.19    5.70
  -2  -2 -10  129.59    6.00
  -2  -2 -10  123.79    7.20
   2   2  10  127.89    5.10
  -2   2 -10  127.09    5.10
   2   2  10  126.39    6.00
  -2   2 -10  137.79    6.30
  -3  -2 -10  206.88    8.90
   3  -2  10  204.48    8.70
   3  -2  10  184.78    8.10
  -3   2 -10  212.18    8.90
  -3   2 -10  197.68    8.20
   3   2  10  203.18    8.60
  -3  -3  10   53.69    2.40
   3  -3 -10   52.09    2.70
   3   3 -10   51.99    2.50
   3   3 -10   58.69    2.70
   2  -3 -10   95.49    4.10
   2  -3 -10   91.59    4.40
  -2  -3  10   93.79    4.10
   2  -3 -10   92.29    4.50
  -2  -3  10   88.49    4.20
  -2  -3  10   90.99    5.40
  -2   3  10   91.89    5.20
   2   3 -10   91.99    4.30
   2   3 -10   93.49    4.20
  -2   3  10   93.89    3.70
  -2   3  10   91.09    3.70
   2   3 -10   91.89    3.70
   1  -3 -10   15.30    1.20
   1  -3 -10   15.80    2.20
   1  -3 -10   14.60    1.80
  -1  -3  10   14.30    2.00
  -1   3  10   15.40    2.00
  -1   3  10   14.70    1.40
   1   3 -10   15.70    0.80
  -1   3  10   16.60    1.90
  -1   3  10   15.50    1.00
  -1   3  10   14.90    0.80
   0  -3 -10  260.17   12.00
   0  -3 -10  267.27   11.10
   0  -3 -10  289.97   13.10
   0   3  10  267.47   10.90
   0   3  10  286.07   12.20
   0   3  10  283.37   12.50
   0   3  10  272.57   11.10
   0   3 -10  276.37   10.80
   0   3  10  282.47   11.30
   0   3 -10  273.57   11.40
   0   3  10  271.57   10.80
   1  -3  10  375.16   14.80
  -1  -3 -10  339.37   16.60
   1   3  10  364.66   14.30
   1   3  10  366.66   15.70
  -1   3 -10  368.76   14.30
   1   3  10  376.96   14.90
   2  -3  10  665.03   26.60
  -2  -3 -10  627.84   26.20
   2  -3  10  679.53   26.10
  -2  -3 -10  645.34   26.30
  -2  -3 -10  603.64   27.80
   2  -3  10  657.73   25.90
  -2   3 -10  667.43   25.50
   2   3  10  652.83   26.40
   2   3  10  675.33   25.50
  -2   3 -10  689.23   26.70
   3  -3  10   16.60    1.10
   3  -3  10   17.70    1.60
   3   3  10   21.30    2.00
  -3   3 -10   15.00    1.10
  -3   3 -10   17.00    1.60
   3  -4 -10   11.40    1.00
  -3  -4  10   13.90    0.90
   3   4 -10   12.50    0.90
   3   4 -10   13.60    1.10
   2  -4 -10   99.69    4.60
  -2  -4  10   88.59    4.10
  -2  -4  10   87.79    4.10
   2  -4 -10   95.79    4.50
  -2  -4  10   94.79    4.10
   2  -4 -10   94.19    4.10
   2   4 -10   95.49    3.70
   2   4 -10   92.09    4.20
  -2   4  10   90.89    3.70
  -2   4  10   82.59    4.70
  -2   4  10   92.79    3.70
   2   4 -10   93.69    4.20
  -1  -4  10  277.87   11.80
   1  -4 -10  293.37   12.90
   1  -4 -10  293.97   12.10
  -1  -4  10  289.17   11.90
   1  -4 -10  292.67   13.70
   1  -4 -10  291.17   12.20
  -1  -4  10  277.27   13.10
   1  -4 -10  287.27   12.20
  -1  -4  10  295.37   12.40
   1  -4 -10  305.67   11.80
  -1   4  10  274.77   13.00
  -1   4  10  293.07   11.40
  -1   4  10  305.17   12.00
   1   4 -10  288.77   12.10
   1   4 -10  292.07   11.40
   1   4 -10  275.97   12.40
  -1   4  10  288.87   11.50
  -1   4  10  310.97   11.40
   1   4 -10  290.37   11.80
   1   4 -10  299.67   11.40
   0  -4 -10  158.28    7.30
   0  -4 -10  157.68    7.80
   0  -4  10  160.38    7.60
   0  -4  10  150.28    6.90
   0  -4 -10  155.28    8.70
   0  -4 -10  156.18    7.20
   0  -4 -10  160.48    6.80
   0  -4  10  156.88    7.40
   0  -4 -10  163.68    7.10
   0  -4 -10  162.28    7.20
   0  -4  10  139.09    6.90
   0   4 -10  171.78    7.20
   0   4  10  166.68    7.90
   0   4 -10  164.98    6.60
   0   4  10  170.18    6.50
   0   4 -10  168.48    6.50
   0   4  10  182.58    6.80
   0   4 -10  171.88    6.60
   0   4  10  173.48    7.00
   0   4  10  163.98    6.60
  -1  -4 -10  814.42   39.20
  -1  -4 -10  954.00   37.50
  -1  -4 -10  934.51   37.70
   1  -4  10  979.60   38.10
   1  -4  10  951.90   37.50
  -1  -4 -10  949.71   38.40
   1  -4  10  918.71   37.30
  -1  -4 -10  907.61   37.50
  -1  -4 -10  971.90   37.70
  -1  -4 -10  925.91   37.50
   1   4  10 1045.10   36.90
  -1   4 -10  979.10   37.60
   1   4  10  921.31   37.00
  -1   4 -10 1042.60   36.90
   1   4  10  950.30   38.40
  -1   4 -10  956.80   36.90
   1   4  10  978.10   37.50
   1   4  10  922.11   36.90
   2  -4  10  198.38    8.00
  -2  -4 -10  198.98    8.40
  -2  -4 -10  191.78    8.40
   2  -4  10  194.18    8.20
   2  -4  10  204.48    8.70
  -2  -4 -10  182.88    8.10
  -2   4 -10  187.08    7.70
   2   4  10  189.48    7.70
  -2   4 -10  196.88    7.70
   2   4  10  202.08    8.50
   2   4  10  190.88    7.70
  -2   4 -10  205.28    8.70
   3  -4  10  164.48    6.50
  -3  -4 -10  145.49    6.10
   3  -4  10  146.09    6.00
  -3   4 -10  145.19    6.40
  -3   4 -10  144.29    6.00
  -2  -5  10  207.88    8.80
   2  -5 -10  212.78    9.10
  -2  -5  10  229.98    8.90
  -2  -5  10  204.78    8.80
   2  -5 -10  221.08    9.10
   2  -5 -10  220.28    8.80
   2   5 -10  213.68    8.80
  -2   5  10  221.38    8.50
   2   5 -10  214.18    8.50
  -2   5  10  215.58    8.50
   2   5 -10  221.98    8.50
   1  -5 -10  327.07   13.50
  -1  -5  10  316.47   13.00
  -1  -5  10  324.87   13.70
   1  -5 -10  331.07   13.30
  -1  -5  10  330.27   13.10
   1  -5 -10  323.47   13.40
  -1  -5  10  315.07   12.90
   1  -5 -10  317.37   13.00
  -1   5  10  320.57   13.00
   1   5 -10  331.47   12.70
  -1   5  10  336.17   12.60
   1   5 -10  322.07   13.00
   1   5 -10  313.47   12.60
   1   5 -10  309.97   13.30
  -1   5  10  323.17   13.20
   0  -5  10 1364.16   54.19
   0  -5  10 1405.66   53.49
   0  -5 -10 1394.06   53.89
   0  -5 -10 1382.26   54.59
   0  -5 -10 1376.96   53.69
   0  -5  10 1270.07   53.49
   0  -5 -10 1334.47   55.69
   0  -5 -10 1394.86   53.79
   0  -5  10 1326.07   54.09
   0  -5 -10 1444.36   53.79
   0   5  10 1406.96   53.59
   0   5 -10 1426.26   53.09
   0   5  10 1354.16   54.39
   0   5 -10 1317.37   53.19
   0   5  10 1349.96   53.19
   0   5 -10 1339.67   53.69
   0   5  10 1372.46   53.09
  -1  -5 -10   93.69    4.30
  -1  -5 -10   90.09    4.40
   1  -5  10   90.79    4.80
   1  -5  10   93.09    4.20
  -1  -5 -10   90.79    4.40
  -1  -5 -10   93.59    4.30
   1  -5  10   93.69    4.10
  -1  -5 -10   89.59    4.30
  -1   5 -10   88.79    3.70
   1   5  10   87.09    4.20
   1   5  10   94.59    3.70
  -1   5 -10   92.49    4.30
   1   5  10   89.49    3.70
  -1   5 -10   92.59    3.70
  -2  -5 -10    8.40    0.90
  -2  -5 -10    9.30    1.00
  -2  -5 -10    9.90    0.90
   2  -5  10    8.00    1.00
  -2  -5 -10   10.30    1.10
   2  -5  10    9.20    1.40
   2  -5  10   11.00    1.00
   2   5  10    8.00    0.50
  -2   5 -10    9.40    1.30
  -2   5 -10    9.40    0.50
  -2   5 -10    9.00    0.50
   2   5  10    9.00    0.50
   2  -6 -10    7.60    0.90
  -2  -6  10    7.50    0.70
  -2  -6  10    5.30    0.60
  -2  -6  10    7.90    0.80
   2  -6 -10    8.30    1.00
   2   6 -10    8.00    0.70
   2   6 -10    8.00    0.50
  -2   6  10    8.60    0.40
  -1  -6  10  218.08    9.30
   1  -6 -10  214.68    8.60
  -1  -6  10  219.28    8.80
   1  -6 -10  214.58    8.90
   1  -6 -10  223.58    9.10
   1  -6 -10  211.88    8.90
  -1  -6  10  214.48    8.70
   1   6 -10  205.88    8.40
   1   6 -10  205.28    8.40
  -1   6  10  201.78    8.40
  -1   6  10  218.48    8.60
   0  -6  10   46.80    2.90
   0  -6 -10   43.30    2.50
   0  -6 -10   42.80    2.60
   0  -6  10   45.50    2.30
   0  -6 -10   47.80    2.40
   0  -6 -10   45.50    2.50
   0   6  10   47.80    1.90
   0   6 -10   43.40    1.90
   0   6 -10   46.60    1.90
   0   6  10   42.50    2.30
   0   6 -10   44.50    2.50
  -1  -6 -10  242.68    9.80
   1  -6  10  224.28   10.10
   1  -6  10  247.28    9.60
  -1  -6 -10  234.48    9.80
  -1  -6 -10  238.08    9.80
  -1  -6 -10  247.68    9.80
  -1  -6 -10  231.48    9.80
  -1   6 -10  238.38    9.30
   1   6  10  222.78    9.30
  -1   6 -10  236.38    9.30
   1   6  10  246.08    9.30
  -2  -6 -10   28.80    1.50
   2  -6  10   29.20    1.40
   2  -6  10   27.60    1.70
  -2  -6 -10   28.70    1.50
  -2  -6 -10   28.50    1.40
  -2  -6 -10   28.50    1.60
  -2   6 -10   29.60    1.20
   2   6  10   29.80    1.20
  -2   6 -10   25.50    1.70
  -1  -7  10   41.60    1.80
   1  -7 -10   39.80    2.00
  -1  -7  10   41.20    2.20
   1  -7 -10   38.30    1.90
  -1  -7  10   31.30    1.80
  -1   7  10   37.90    1.60
   1   7 -10   39.40    1.60
   0  -7 -10  109.29    5.10
   0  -7  10  120.79    5.00
   0  -7 -10  125.39    5.10
   0  -7  10  121.59    5.40
   0  -7 -10  127.69    5.10
   0   7 -10  119.09    4.70
   1  -7  10   33.50    1.90
  -1  -7 -10   33.60    1.70
  -1  -7 -10   36.30    1.70
   1  -7  10   33.10    1.70
  -1  -7 -10   38.50    1.80
  -1   7 -10   36.40    1.40
   1   7  10   35.60    1.40
   3   0 -11  252.47   10.10
   3   0 -11  237.88   10.10
   2   0 -11  785.42   33.00
   2   0 -11  829.92   33.20
  -2   0  11  902.61   34.30
  -1   0  11    7.50    0.80
  -1   0  11   10.50    1.80
   0   0  11    9.20    1.00
   0   0  11    9.70    1.50
   1   0  11    2.00    0.70
  -2   0 -11   25.60    2.20
  -2   0 -11   25.60    2.80
   2   0  11   27.00    2.30
   3   0  11  372.36   15.40
  -3   0 -11  380.86   15.60
   3  -1 -11  180.58    7.60
   3  -1 -11  181.48    7.60
   3   1 -11  188.78    7.60
   3   1 -11  172.18    7.50
   2  -1 -11  275.97   11.10
  -2  -1  11  261.37   10.80
  -2  -1  11  232.08   11.90
   2  -1 -11  279.77   11.10
   2   1 -11  260.77   10.90
   2   1 -11  282.37   11.10
  -1  -1  11 1129.19   45.00
   1  -1 -11 1120.49   43.70
  -1   1  11 1120.09   44.80
  -1   1  11 1100.79   43.70
   0  -1  11   67.59    3.10
   0  -1  11   67.49    3.90
   0   1  11   66.09    3.10
   0   1  11   65.89    3.90
  -1  -1 -11   22.90    2.50
   1  -1  11   25.60    1.60
   1   1  11   24.70    1.60
  -2  -1 -11  144.09    6.40
   2  -1  11  151.08    6.30
  -2  -1 -11  140.89    7.80
   2  -1  11  145.29    6.80
   2  -1  11  145.79    6.70
   2   1  11  144.19    6.70
  -2   1 -11  145.49    6.90
  -3  -1 -11  246.68   10.60
   3  -1  11  255.57   10.50
  -3   1 -11  238.98   10.60
   3   1  11  254.17   10.40
   3  -2 -11  132.89    6.00
   3  -2 -11  148.09    6.10
   3   2 -11  146.59    6.10
  -2  -2  11  249.68    9.70
   2  -2 -11  235.68   10.00
   2  -2 -11  237.28   10.00
  -2  -2  11  237.18   11.10
   2  -2 -11  257.87    9.70
   2   2 -11  238.58    9.80
  -2   2  11  238.78    9.30
  -2   2  11  214.28    9.70
   2   2 -11  228.88    9.90
  -1  -2  11  514.25   22.20
   1  -2 -11  539.25   21.00
  -1   2  11  552.84   22.00
  -1   2  11  514.35   20.60
  -1   2  11  523.05   20.90
   0  -2 -11  826.02   32.70
   0  -2  11  833.02   32.80
   0  -2 -11  841.82   34.50
   0   2  11  820.92   32.70
   0   2  11  851.71   33.70
   0   2  11  822.72   32.40
   1  -2  11  183.28    7.50
  -1  -2 -11  186.88    9.20
   1   2  11  165.88    7.20
   1   2  11  162.78    8.10
  -2  -2 -11   25.30    1.90
   2  -2  11   23.20    2.10
  -2  -2 -11   23.70    2.00
   2  -2  11   26.20    1.80
  -2  -2 -11   28.50    3.00
   2  -2  11   26.10    2.30
  -2   2 -11   26.90    2.30
   2   2  11   24.40    2.20
   3  -2  11  135.49    6.00
  -3  -2 -11  125.89    6.20
  -3   2 -11  139.49    6.10
   3   2  11  137.89    5.90
   3  -3 -11  104.69    4.70
   3   3 -11  108.89    4.60
   3   3 -11  109.09    4.50
   2  -3 -11  198.48    8.50
  -2  -3  11  201.48    8.20
   2  -3 -11  202.88    8.10
   2  -3 -11  193.58    8.40
  -2   3  11  197.98    7.80
  -2   3  11  192.08    8.10
   2   3 -11  203.78    8.30
   2   3 -11  190.18    8.30
  -1  -3  11  238.68   10.10
  -1  -3  11  258.27   10.30
  -1  -3  11  259.07   11.60
   1  -3 -11  240.78   10.50
   1  -3 -11  263.27   10.20
   1  -3 -11  247.78   10.50
   1  -3 -11  242.48   10.30
  -1   3  11  235.08    9.80
  -1   3  11  251.77   11.10
  -1   3  11  262.87    9.80
   1   3 -11  237.38    9.80
  -1   3  11  262.97   10.10
   1   3 -11  240.28   10.20
  -1   3  11  243.28   10.60
   1   3 -11  243.58    9.80
   0  -3 -11  240.28   13.00
   0  -3 -11  275.87   11.40
   0   3  11  296.27   11.60
   0   3  11  298.17   12.50
   0   3  11  283.87   11.00
   0   3  11  289.57   11.40
   0   3 -11  280.87   11.00
  -1  -3 -11  356.16   14.60
  -1  -3 -11  346.67   14.80
   1  -3  11  369.16   15.20
  -1  -3 -11  360.76   14.80
   1  -3  11  372.06   14.60
  -1  -3 -11  344.37   16.40
   1   3  11  360.66   14.10
   1   3  11  356.76   15.50
  -1   3 -11  372.26   14.10
  -1   3 -11  345.57   14.10
   1   3  11  369.96   14.10
  -2  -3 -11  729.13   29.10
   2  -3  11  708.03   28.80
  -2  -3 -11  732.33   29.00
   2  -3  11  744.93   29.40
  -2   3 -11  719.43   28.30
   2   3  11  736.93   29.10
  -2   3 -11  753.82   29.40
   2   3  11  704.83   28.30
   3  -3  11  317.47   12.80
   3  -3  11  318.37   13.00
  -3   3 -11  332.27   13.20
   3   3  11  320.27   13.00
   3  -4 -11   88.29    3.70
   3   4 -11   83.99    3.70
  -2  -4  11   81.59    3.70
  -2  -4  11   85.89    3.80
   2  -4 -11   84.49    4.00
   2  -4 -11   82.69    3.90
   2  -4 -11   82.39    3.70
  -2   4  11   85.09    3.40
  -2   4  11   83.69    3.40
   2   4 -11   83.99    3.40
  -2   4  11   80.39    3.70
   2   4 -11   87.69    3.80
   1  -4 -11  121.19    5.60
  -1  -4  11  119.59    5.20
   1  -4 -11  120.29    6.20
   1  -4 -11  122.89    5.60
   1  -4 -11  115.99    5.50
  -1  -4  11  118.89    5.30
   1  -4 -11  121.19    5.20
  -1  -4  11  118.19    6.50
   1  -4 -11  115.89    6.80
  -1   4  11  130.79    4.90
  -1   4  11  112.09    6.30
   1   4 -11  117.99    5.30
  -1   4  11  126.19    5.50
   1   4 -11  121.09    4.90
   1   4 -11  126.39    4.90
  -1   4  11  127.69    4.90
  -1   4  11  127.79    5.20
   0  -4 -11  167.48    8.10
   0  -4 -11  181.28    7.70
   0  -4 -11  171.88    7.50
   0  -4  11  175.18    7.30
   0  -4 -11  166.48    7.40
   0  -4  11  175.38    7.90
   0  -4 -11  176.58    7.50
   0  -4 -11  180.88    7.20
   0  -4 -11  175.28    9.20
   0   4  11  185.38    7.50
   0   4  11  166.38    6.80
   0   4  11  163.58    6.90
   0   4  11  178.38    6.80
   0   4 -11  166.28    7.50
   0   4  11  170.88    7.20
   0   4  11  167.78    8.20
   0   4 -11  164.38    6.80
   0   4 -11  174.48    6.90
  -1  -4 -11  942.91   36.70
  -1  -4 -11  870.81   38.40
   1  -4  11  935.81   36.50
   1  -4  11  998.80   37.10
   1  -4  11  924.51   36.30
  -1  -4 -11  926.01   36.50
  -1  -4 -11  907.61   36.50
  -1  -4 -11  927.21   36.60
   1   4  11  950.40   37.50
  -1   4 -11  958.70   36.00
   1   4  11  906.31   36.50
   1   4  11  885.51   35.90
  -1   4 -11  920.41   36.00
   1   4  11  900.51   35.90
  -2  -4 -11  356.86   14.10
  -2  -4 -11  340.17   14.00
  -2  -4 -11  315.77   13.80
   2  -4  11  340.37   14.30
   2  -4  11  346.67   13.70
   2  -4  11  351.96   13.90
   2   4  11  358.16   14.10
  -2   4 -11  338.57   14.30
   2   4  11  344.67   13.40
  -2   4 -11  350.76   13.40
  -2  -5  11   59.09    2.60
   2  -5 -11   57.29    2.90
   2  -5 -11   58.19    2.90
   2  -5 -11   58.49    2.60
  -2  -5  11   60.29    2.70
  -2   5  11   58.19    2.40
  -2   5  11   57.99    2.40
  -2   5  11   58.49    2.60
   2   5 -11   55.59    2.70
  -1  -5  11   34.30    1.90
  -1  -5  11   40.50    2.60
  -1  -5  11   37.20    2.00
  -1  -5  11   41.30    2.20
   1  -5 -11   37.40    2.00
   1  -5 -11   39.60    2.30
   1  -5 -11   40.10    2.40
   1  -5 -11   40.80    2.30
   1   5 -11   34.90    2.00
   1   5 -11   37.30    1.60
  -1   5  11   36.60    2.00
   1   5 -11   37.70    1.70
  -1   5  11   36.80    1.60
  -1   5  11   39.40    2.20
   1   5 -11   41.90    2.60
  -1   5  11   36.60    1.60
   0  -5 -11  164.38    7.20
   0  -5 -11  162.68    7.00
   0  -5  11  164.38    7.40
   0  -5 -11  162.48    7.00
   0  -5  11  154.78    6.80
   0  -5  11  158.18    6.70
   0  -5 -11  155.68    6.90
   0   5 -11  165.18    6.40
   0   5  11  162.08    6.90
   0   5 -11  163.48    6.40
   0   5 -11  153.98    7.00
   0   5  11  156.78    6.40
   0   5 -11  158.98    6.80
   0   5  11  164.18    6.40
  -1  -5 -11   71.99    3.50
  -1  -5 -11   71.89    3.60
   1  -5  11   70.39    3.90
   1  -5  11   71.19    3.20
  -1  -5 -11   72.59    3.40
  -1  -5 -11   68.39    3.40
   1  -5  11   68.69    3.30
  -1  -5 -11   71.29    3.50
   1   5  11   71.49    2.90
  -1   5 -11   70.59    2.90
  -1   5 -11   72.69    2.90
   1   5  11   72.79    2.90
  -1   5 -11   68.89    3.40
   1   5  11   66.99    3.40
   2  -5  11   96.79    4.40
  -2  -5 -11   93.59    4.00
   2  -5  11   92.09    4.10
  -2  -5 -11   95.09    4.20
   2  -5  11   90.19    3.90
   2   5  11   92.29    4.20
  -2   5 -11   92.79    3.70
  -2   5 -11   91.89    4.30
   2   5  11   92.09    3.70
  -2   6  11   99.09    3.90
   1  -6 -11   44.80    2.40
  -1  -6  11   42.90    2.10
  -1  -6  11   44.90    2.20
   1  -6 -11   46.50    2.10
  -1  -6  11   40.90    2.50
   1  -6 -11   41.90    2.20
   1  -6 -11   43.90    2.30
  -1   6  11   41.10    2.00
  -1   6  11   42.60    1.80
  -1   6  11   41.70    1.80
   1   6 -11   43.20    1.80
   0  -6 -11   11.40    1.00
   0  -6  11    6.80    0.80
   0  -6  11    9.90    1.40
   0  -6 -11   10.10    1.20
   0  -6 -11    9.10    1.10
   0  -6 -11   10.70    1.20
   0   6 -11    9.30    0.60
   0   6  11    9.80    0.50
   0   6  11    9.50    0.50
   0   6 -11   10.00    0.60
  -1  -6 -11  238.88    9.70
   1  -6  11  248.18    9.50
  -1  -6 -11  233.18    9.60
  -1  -6 -11  241.38    9.70
  -1  -6 -11  227.78    9.60
  -1   6 -11  242.88    9.30
   1   6  11  229.68    9.30
   1   6  11  243.78    9.30
  -1   6 -11  231.08    9.30
   1   6  11  234.38    9.70
   0  -7  11  117.99    5.30
   0  -7  11  129.99    5.00
   0  -7 -11  119.39    5.10
   0  -7 -11  142.79    5.40
   0  -7 -11  105.59    5.10
   0   7 -11  124.69    4.80
   3   0 -12    0.40    0.50
   3   0 -12    0.50    0.70
   2   0 -12  829.22   32.20
   2   0 -12  804.12   32.00
  -2   0  12  802.22   34.70
  -1   0  12    2.30    1.40
  -1   0  12    1.20    0.60
   0   0  12  247.08   10.80
   0   0  12  232.18    9.80
   1   0  12   41.60    2.20
  -1   0 -12   29.20    2.30
   2   0  12  602.44   24.30
  -3   0 -12   23.60    1.70
   3   0  12   25.30    1.80
   3  -1 -12   33.10    1.80
   3  -1 -12   32.30    1.80
   3   1 -12   29.70    1.80
   2  -1 -12  134.89    6.10
   2  -1 -12  132.59    6.10
   2   1 -12  139.89    5.90
   2   1 -12  143.89    6.10
   1  -1 -12 1156.28   56.19
   1  -1 -12 1480.55   56.19
  -1  -1  12 1443.46   57.29
   1   1 -12 1559.34   56.19
  -1   1  12 1451.05   55.99
  -1   1  12 1516.35   57.19
   0  -1  12  358.66   16.00
   0  -1  12  372.56   15.10
   0   1  12  383.66   15.10
   0   1  12  390.46   16.10
  -1  -1 -12  145.19    6.30
   1  -1  12  149.19    6.20
  -1  -1 -12  132.69    6.40
   1   1  12  146.89    6.10
  -1   1 -12  144.29    6.30
   1   1  12  139.09    6.50
  -2  -1 -12   25.00    1.80
   2  -1  12   27.00    2.20
   2  -1  12   24.90    1.70
   2   1  12   27.30    2.30
  -2   1 -12   25.20    2.20
  -3  -1 -12  126.29    5.90
   3  -1  12  147.39    6.10
  -3   1 -12  135.89    6.10
   3   1  12  142.89    6.00
   3  -2 -12  247.98   10.40
   3  -2 -12  268.07   10.50
   3   2 -12  259.57   10.40
   2  -2 -12   79.99    3.90
  -2  -2  12   78.79    3.60
   2  -2 -12   81.19    3.90
   2   2 -12   76.49    3.80
   2   2 -12   80.19    3.70
   1  -2 -12    3.40    0.90
  -1  -2  12    4.20    1.60
  -1  -2  12    3.10    0.80
  -1  -2  12    3.30    0.70
   1  -2 -12    3.80    0.90
   1  -2 -12    2.70    0.70
   1   2 -12    4.80    1.00
   1   2 -12    3.30    0.80
  -1   2  12    3.70    0.40
  -1   2  12    3.80    0.80
  -1   2  12    3.00    1.30
   0  -2  12 1102.89   43.00
   0  -2 -12 1179.18   43.30
   0   2  12 1013.10   42.60
   0   2  12 1140.19   43.00
   0   2 -12  967.90   42.70
   0   2  12 1186.48   44.10
  -1  -2 -12  968.00   37.40
  -1  -2 -12  950.80   37.20
  -1  -2 -12  958.60   37.40
  -1  -2 -12  914.11   39.00
   1  -2  12 1001.90   37.20
   1   2  12  902.31   36.60
   1   2  12  982.00   37.50
   1   2  12  938.81   37.00
  -1   2 -12  943.81   37.20
   1   2  12  881.71   37.90
   2  -2  12   69.39    3.80
   2  -2  12   65.89    3.30
  -2  -2 -12   64.79    3.40
   2   2  12   71.29    3.80
  -2   2 -12   71.99    3.80
   3  -2  12  134.39    5.70
  -3   2 -12  135.19    5.80
   3   2  12  130.69    5.70
   3  -3 -12   58.79    2.70
   3   3 -12   61.39    2.70
   2  -3 -12   19.40    1.30
   2  -3 -12   16.60    1.50
  -2  -3  12   17.80    1.30
   2  -3 -12   18.50    1.60
   2   3 -12   17.60    1.40
  -2   3  12   16.30    1.20
  -2   3  12   19.90    0.90
   2   3 -12   19.80    1.40
  -1  -3  12   33.70    3.00
  -1  -3  12   35.80    1.90
   1  -3 -12   35.20    1.90
   1  -3 -12   33.50    2.20
   1  -3 -12   33.90    2.00
   1  -3 -12   34.40    2.20
  -1  -3  12   34.30    2.10
  -1   3  12   33.80    2.80
  -1   3  12   33.30    1.50
  -1   3  12   34.10    2.00
   1   3 -12   33.40    2.00
   1   3 -12   34.70    1.50
  -1   3  12   36.40    1.50
   0  -3 -12  132.99    5.90
   0  -3 -12  125.79    5.90
   0  -3 -12  134.69    6.10
   0  -3 -12  129.09    7.30
   0  -3  12  131.89    5.80
   0   3  12  136.09    5.70
   0   3  12  136.79    5.30
   0   3 -12  135.99    5.90
   0   3  12  132.19    6.70
   0   3  12  131.59    5.30
   0   3 -12  134.79    5.30
  -1  -3 -12  634.84   27.70
   1  -3  12  703.83   26.40
  -1  -3 -12  640.74   25.90
  -1  -3 -12  636.54   26.00
  -1  -3 -12  653.33   26.10
   1  -3  12  655.83   25.80
  -1   3 -12  646.24   25.30
   1   3  12  631.84   26.60
   1   3  12  647.54   25.30
   2  -3  12  133.99    6.10
   2  -3  12  127.79    5.60
  -2  -3 -12  126.99    5.80
  -2  -3 -12  132.19    5.80
  -2   3 -12  132.79    6.10
   2   3  12  130.79    6.00
  -3   3 -12  355.86   14.60
  -2  -4  12   28.10    1.60
   2  -4 -12   29.60    1.80
  -2  -4  12   29.70    1.70
   2  -4 -12   29.40    1.80
   2  -4 -12   30.40    1.60
  -2   4  12   30.30    1.60
  -2   4  12   31.00    1.30
   2   4 -12   28.10    1.70
   2   4 -12   32.30    1.70
   1  -4 -12   20.40    1.40
  -1  -4  12   22.30    1.30
   1  -4 -12   23.40    1.80
   1  -4 -12   20.90    1.70
  -1  -4  12   20.10    1.50
   1  -4 -12   21.40    1.70
  -1   4  12   20.60    1.00
   1   4 -12   20.20    1.40
  -1   4  12   21.50    1.00
  -1   4  12   21.40    1.40
   0  -4  12  202.88    8.90
   0  -4 -12  195.28    8.60
   0  -4 -12  199.88    8.60
   0  -4  12  205.98    8.40
   0  -4 -12  197.48    8.50
   0  -4 -12  201.28    8.70
   0   4  12  198.38    8.30
   0   4 -12  205.98    8.00
   0   4  12  198.08    7.90
   0   4 -12  212.28    8.50
   0   4  12  199.08    8.50
   0   4 -12  195.48    7.90
   0   4  12  207.18    7.90
  -1  -4 -12   14.40    1.40
  -1  -4 -12   10.50    1.40
  -1  -4 -12   11.30    1.20
  -1  -4 -12   13.90    1.40
   1  -4  12   11.00    1.60
   1  -4  12   12.00    1.30
   1   4  12   11.00    0.70
  -1   4 -12   11.10    0.70
   1   4  12   11.10    0.70
  -1   4 -12   11.60    0.70
  -2  -4 -12  452.35   17.10
   2  -4  12  432.16   17.50
  -2  -4 -12  437.56   17.30
   2  -4  12  417.56   17.20
  -2   4 -12  432.16   17.50
   2   4  12  424.86   16.80
   2   4  12  425.06   17.40
  -2  -5  12   21.10    1.20
   2  -5 -12   21.20    1.30
  -2  -5  12   20.90    1.10
   2   5 -12   19.60    1.10
   2   5 -12   19.70    1.20
  -2   5  12   19.30    0.90
   1  -5 -12  416.96   16.70
   1  -5 -12  423.46   16.80
   1  -5 -12  426.16   16.70
  -1  -5  12  398.16   16.50
   1  -5 -12  424.86   16.50
  -1   5  12  408.56   16.20
   1   5 -12  396.56   16.20
   1   5 -12  422.46   16.20
  -1   5  12  426.96   16.50
  -1   5  12  410.36   16.20
   0  -5 -12   56.79    2.90
   0  -5 -12   55.99    2.90
   0  -5 -12   56.29    3.00
   0  -5  12   57.09    3.20
   0  -5 -12   52.39    2.80
   0  -5  12   54.69    3.00
   0  -5  12   55.59    2.70
   0   5  12   54.99    2.30
   0   5  12   49.70    2.80
   0   5 -12   54.89    2.30
   0   5 -12   56.39    2.30
   0   5 -12   58.39    2.80
   0   5  12   57.19    2.30
  -1  -5 -12  327.57   12.80
  -1  -5 -12  319.17   13.00
   1  -5  12  313.07   12.60
   1  -5  12  316.67   12.80
  -1  -5 -12  307.17   12.80
   1  -5  12  341.77   13.30
  -1  -5 -12  315.57   12.90
  -1  -5 -12  313.97   12.80
   1   5  12  312.97   12.40
  -1   5 -12  309.37   12.40
   1   5  12  320.57   12.40
  -1   5 -12  318.37   12.40
   2  -5  12   54.59    2.80
  -2  -5 -12   60.29    2.60
  -2  -5 -12   58.19    2.50
   2  -5  12   58.69    2.40
   2   5  12   58.39    2.70
   2   5  12   57.49    2.30
  -2   5 -12   47.40    2.70
  -1  -6  12   18.40    1.30
   1  -6 -12   21.00    1.40
   1  -6 -12   17.70    1.30
   1  -6 -12   22.00    1.30
  -1  -6  12   20.90    1.20
  -1  -6  12   18.70    1.10
   1   6 -12   21.00    1.20
   1   6 -12   21.30    0.90
  -1   6  12   20.40    0.90
   0  -6 -12   31.80    1.70
   0  -6 -12   32.30    1.80
   0  -6  12   31.00    1.60
   0  -6 -12   33.70    1.90
   0  -6 -12   33.10    1.80
   0  -6  12   33.40    2.10
   0   6  12   33.70    1.40
   0   6  12   29.60    1.40
   0   6 -12   34.10    1.40
  -1  -6 -12  122.89    5.60
  -1  -6 -12  141.19    5.70
   1  -6  12  141.99    5.60
   1  -6  12  130.39    5.90
  -1  -6 -12  143.29    5.70
  -1  -6 -12  135.79    5.70
   1   6  12  138.49    5.80
   1   6  12  142.69    5.40
  -1   6 -12  141.79    5.40
   3   0 -13  597.74   23.50
   2   0 -13   45.10    2.50
   2   0 -13   42.00    2.30
   1   0 -13  553.14   21.70
  -1   0  13  534.85   22.70
  -1   0  13  538.95   21.50
   1   0 -13  540.65   21.60
   0   0  13  153.28    6.40
   0   0 -13  146.59    6.50
   0   0  13  149.09    7.40
   0   0 -13  148.19    6.50
   1   0  13   71.69    3.40
  -1   0 -13   71.99    3.60
   2   0  13   18.30    1.80
  -2   0 -13   16.20    1.40
   3   0  13   31.90    1.80
   3  -1 -13   14.10    1.00
   3  -1 -13   13.40    1.00
   3   1 -13   14.40    1.10
   2  -1 -13  187.38    7.90
   2   1 -13  182.58    7.70
   2   1 -13  184.28    7.80
  -1  -1  13  303.57   12.70
   1  -1 -13  313.77   12.80
  -1  -1  13  285.37   13.70
   1  -1 -13  318.67   12.90
   1   1 -13  309.57   12.80
  -1   1  13  334.17   12.70
  -1   1  13  329.47   13.90
   1   1 -13  308.97   12.70
   0  -1 -13  565.64   23.20
   0  -1 -13  570.34   23.20
   0  -1  13  551.14   24.30
   0  -1  13  587.74   23.10
   0   1  13  608.04   24.20
   0   1 -13  569.84   23.10
   0   1  13  604.74   23.10
   0   1 -13  593.74   23.20
  -1  -1 -13  300.77   12.20
   1  -1  13  300.07   12.10
  -1  -1 -13  279.67   12.30
  -1   1 -13  312.97   12.20
   1   1  13  283.97   12.30
   1   1  13  293.57   12.00
   2  -1  13   91.69    4.10
   2  -1  13   91.89    4.50
  -2  -1 -13   96.99    4.30
   2   1  13   94.49    4.60
  -2   1 -13   88.79    4.50
   3  -1  13    1.50    0.70
  -3   1 -13    2.30    0.70
   3   1  13    3.00    0.60
   3  -2 -13   24.00    1.40
   3   2 -13   19.60    1.20
   2  -2 -13   58.69    2.90
   2  -2 -13   58.59    3.00
   2   2 -13   53.69    2.80
   2   2 -13   58.09    2.80
   1  -2 -13    8.20    1.10
  -1  -2  13    6.10    1.60
   1  -2 -13    8.60    1.10
  -1  -2  13    4.70    0.90
  -1   2  13    6.60    0.90
  -1   2  13    4.40    1.40
   1   2 -13    6.70    1.00
   1   2 -13    6.20    1.00
  -1   2  13    7.40    0.50
   0  -2  13  895.31   35.50
   0  -2 -13  898.31   35.60
   0  -2  13  929.21   35.50
   0  -2 -13  862.51   35.60
   0  -2 -13  866.11   35.60
   0   2 -13  912.61   35.60
   0   2  13  868.11   36.40
   0   2  13  977.30   35.40
   0   2  13  903.11   35.00
  -1  -2 -13  469.45   19.50
   1  -2  13  479.85   19.40
  -1  -2 -13  479.95   19.40
  -1  -2 -13  495.75   19.60
   1   2  13  493.45   19.20
  -1   2 -13  472.55   19.40
   1   2  13  493.05   19.70
   2  -2  13   58.79    3.20
  -2  -2 -13   56.79    3.00
   2  -2  13   60.69    2.90
  -2   2 -13   59.99    3.20
   2   2  13   54.49    3.20
   2  -3 -13   29.00    1.80
   2  -3 -13   26.20    1.70
   2   3 -13   28.30    1.60
  -2   3  13   26.00    1.50
   1  -3 -13  389.56   16.20
   1  -3 -13  407.96   16.30
   1  -3 -13  403.26   16.40
  -1  -3  13  405.56   16.20
   1  -3 -13  409.36   16.10
   1   3 -13  399.66   16.20
  -1   3  13  413.46   15.70
   1   3 -13  403.26   16.20
  -1   3  13  399.76   16.10
   0  -3 -13   78.59    3.80
   0  -3 -13   74.19    3.70
   0  -3 -13   77.89    3.90
   0  -3  13   81.79    3.70
   0   3 -13   79.39    3.20
   0   3 -13   79.49    3.80
   0   3  13   78.69    3.20
   0   3  13   82.49    3.60
  -1  -3 -13  238.58    9.70
   1  -3  13  233.38    9.70
   1  -3  13  234.28   10.10
  -1  -3 -13  240.48    9.90
  -1  -3 -13  241.98   10.00
   1   3  13  237.58    9.20
   1   3  13  248.38   10.00
  -1   3 -13  238.38    9.70
  -1   3 -13  202.18    9.30
   2  -3  13  645.24   25.20
  -2  -3 -13  620.44   25.00
   2  -3  13  646.24   24.90
  -2   3 -13  640.44   25.30
   2   3  13  602.44   25.10
   2  -4 -13  237.98   10.10
   2  -4 -13  253.57   10.10
  -2  -4  13  259.67    9.90
   2   4 -13  246.78    9.90
   2   4 -13  244.28   10.00
   1  -4 -13   48.20    2.60
   1  -4 -13   50.29    2.40
   1  -4 -13   50.59    2.70
  -1  -4  13   52.29    2.50
   1  -4 -13   49.10    2.60
   1   4 -13   46.70    2.40
   1   4 -13   49.20    2.50
  -1   4  13   46.60    2.00
  -1   4  13   52.19    2.40
  -1   4  13   50.09    2.00
   1   4 -13   47.10    2.00
   0  -4 -13  104.29    4.90
   0  -4 -13  105.39    4.80
   0  -4 -13  110.09    4.90
   0  -4 -13  116.49    5.00
   0  -4  13  110.99    4.70
   0   4  13   93.19    4.50
   0   4 -13  103.39    4.20
   0   4  13  112.29    4.30
   0   4 -13  109.79    4.80
   0   4  13   99.09    4.20
  -1  -4 -13    6.50    0.80
   1  -4  13    8.30    1.30
   1  -4  13    6.80    0.90
  -1  -4 -13    7.70    1.10
  -1  -4 -13    4.90    0.90
  -1  -4 -13    5.40    0.80
   1   4  13    4.40    0.90
   1   4  13    6.70    0.50
  -1   4 -13    6.80    0.50
  -2  -4 -13  225.78    8.90
   2  -4  13  228.58    9.10
  -2   4 -13  230.18    9.10
   2   4  13  186.18    8.90
   1  -5 -13  136.59    5.80
   1  -5 -13  115.99    5.70
   1  -5 -13  140.19    5.80
  -1  -5  13  144.39    5.70
  -1   5  13  132.99    5.40
  -1   5  13  136.79    5.30
  -1   5  13  131.89    5.60
   1   5 -13  149.29    5.70
   1   5 -13  134.99    5.30
   0  -5 -13  107.39    4.80
   0  -5 -13  105.49    4.70
   0  -5  13  110.09    5.00
   0  -5 -13  107.99    4.90
   0  -5 -13  107.49    4.70
   0  -5  13  108.19    4.60
   0   5 -13  111.49    4.70
   0   5  13  109.49    4.30
   0   5 -13  109.09    4.30
   0   5  13  106.89    4.30
  -1  -5 -13   36.00    2.00
  -1  -5 -13   36.40    2.00
  -1  -5 -13   41.40    2.20
   1  -5  13   39.90    2.30
  -1  -5 -13   37.80    2.00
   1   5  13   39.80    1.60
  -1   5 -13   37.90    1.60
   1   5  13   41.80    2.20
   0  -6 -13    3.10    0.50
   0  -6 -13    2.20    0.50
   0  -6 -13    2.30    0.40
   0  -6  13    4.30    1.00
   0   6  13    4.10    0.30
   0   6 -13    3.40    0.30
   2   0 -14    5.40    0.80
   2   0 -14    7.60    1.00
   1   0 -14  369.16   14.60
  -1   0  14  342.97   14.40
   1   0 -14  369.66   14.60
   0   0  14  214.18    9.90
   0   0  14  218.58    9.00
   0   0 -14  210.78    9.10
   0   0 -14  219.58    9.00
  -1   0 -14   35.00    2.20
   1   0  14   34.80    2.10
  -2   0 -14   32.90    1.90
   2   0  14   33.70    2.20
   2  -1 -14   44.70    2.40
   2  -1 -14   42.40    2.20
   2   1 -14   45.60    2.30
   2   1 -14   45.90    2.40
   1  -1 -14  205.78    8.60
   1  -1 -14  210.28    8.50
   1   1 -14  207.98    8.50
   1   1 -14  191.38    8.40
  -1   1  14  199.88    8.30
   0  -1 -14  581.54   23.10
   0  -1  14  607.34   23.00
   0  -1 -14  573.74   23.00
   0   1  14  509.35   23.90
   0   1  14  613.14   23.00
   0   1 -14  596.94   23.10
   0   1 -14  565.04   22.90
  -1  -1 -14  123.49    5.70
  -1  -1 -14  129.29    5.80
   1  -1  14  129.09    5.60
   1   1  14  126.09    5.90
   1   1  14  128.59    5.50
  -1   1 -14  130.39    5.70
   2  -1  14   43.20    2.20
  -2  -1 -14   46.20    2.30
   2   1  14   44.00    2.60
   2  -2 -14  227.98    9.00
   2  -2 -14  187.48    9.20
   2   2 -14  224.48    8.90
   2   2 -14  232.38    8.90
  -1  -2  14   53.49    2.70
   1  -2 -14   54.19    2.90
   1  -2 -14   52.29    2.70
   1   2 -14   54.69    2.70
   1   2 -14   52.29    2.70
  -1   2  14   54.69    2.60
   0  -2  14  145.49    6.60
   0  -2 -14  158.68    6.80
   0  -2 -14  154.98    6.80
   0   2 -14  166.48    6.80
   0   2  14  161.48    6.70
  -1  -2 -14  694.23   27.30
  -1  -2 -14  688.63   27.30
   1  -2  14  690.33   27.10
  -1  -2 -14  702.33   27.10
   1   2  14  697.53   27.40
   1   2  14  646.84   27.00
  -1   2 -14  680.23   27.10
  -2  -2 -14  197.68    8.10
   2  -2  14  192.28    8.00
   2   2  14  195.88    8.30
  -2   2 -14  195.18    8.30
   2  -3 -14   27.60    1.60
   2  -3 -14   27.10    1.60
   2   3 -14   27.80    1.50
   1  -3 -14  195.68    8.10
  -1  -3  14  203.68    8.00
   1  -3 -14  195.48    8.20
  -1   3  14  186.48    7.60
  -1   3  14  190.78    7.90
   1   3 -14  198.68    8.10
   1   3 -14  188.98    8.00
   0  -3 -14   19.80    1.50
   0  -3 -14   22.00    1.60
   0  -3  14   19.90    1.50
   0  -3 -14   19.60    1.50
   0   3  14   20.10    0.90
   0   3  14   19.00    1.40
   0   3 -14   21.90    1.60
   1  -3  14   21.00    1.50
  -1  -3 -14   21.60    1.60
  -1  -3 -14   20.20    1.60
  -1  -3 -14   19.80    1.40
   1   3  14   19.70    1.70
  -1   3 -14   19.30    1.40
  -2  -3 -14  389.06   15.00
  -2   3 -14  338.07   15.10
   2   3  14  404.76   15.20
   2  -4 -14   51.59    2.40
   2   4 -14   43.40    2.10
  -1  -4  14   26.60    1.60
   1  -4 -14   26.50    1.70
   1  -4 -14   24.20    1.60
   1   4 -14   25.30    1.60
  -1   4  14   27.40    1.10
   1   4 -14   24.90    1.40
  -1   4  14   22.90    1.40
   0  -4 -14   12.10    1.10
   0  -4 -14   10.10    1.10
   0  -4 -14   10.00    1.10
   0  -4  14    9.90    1.10
   0   4  14   10.50    0.60
   0   4 -14    9.80    0.70
   0   4  14   10.20    0.90
   0   4 -14    9.90    1.10
  -1  -4 -14   34.00    1.80
   1  -4  14   29.90    1.70
  -1  -4 -14   34.80    2.00
   1  -4  14   29.60    2.00
  -1  -4 -14   32.80    1.80
  -1   4 -14   29.70    1.90
   1   4  14   31.80    1.30
   1   4  14   36.20    2.00
   1  -5 -14    8.50    0.80
  -1  -5  14    8.20    0.80
   1  -5 -14    9.40    0.80
   1  -5 -14    9.00    0.70
  -1   5  14    8.90    0.40
   1   5 -14    9.40    0.80
   0  -5 -14  178.78    8.10
   0  -5 -14  207.58    8.30
   0  -5 -14  214.98    8.40
   0  -5 -14  204.98    8.20
   0   5 -14  199.48    7.90
   0   5  14  209.28    7.90
   0   5 -14  202.58    8.20
  -1  -5 -14    3.60    0.50
   1  -5  14    6.10    1.00
  -1  -5 -14    3.90    0.60
  -1   5 -14    4.00    0.90
   1   5  14    3.10    0.60
   2   0 -15  887.11   35.60
   2   0 -15  937.71   35.80
   1   0 -15    0.20    0.60
  -1   0  15    0.30    0.50
   0   0 -15    3.20    0.80
   0   0 -15    3.60    0.90
   0   0  15    4.50    0.90
  -1   0 -15  170.48    7.10
   1   0  15  163.68    7.00
  -2   0 -15   21.80    1.30
   2   0  15   18.80    1.40
   2  -1 -15   41.80    2.10
   2  -1 -15   37.30    2.00
   2   1 -15   41.90    2.00
   2   1 -15   43.80    2.10
   1  -1 -15  177.58    7.50
   1  -1 -15  177.48    7.50
   1   1 -15  176.38    7.40
  -1   1  15  176.38    7.40
   1   1 -15  187.48    7.50
   0  -1 -15  208.18    8.60
   0  -1 -15  204.98    8.50
   0  -1  15  207.48    8.40
   0   1 -15  200.88    8.50
   0   1  15  205.68    8.40
   0   1 -15  196.88    8.40
  -1  -1 -15   33.70    2.10
   1  -1  15   36.30    2.00
  -1   1 -15   36.70    2.10
   1   1  15   36.90    2.00
  -2  -1 -15   90.19    3.90
   2   1  15   91.99    4.10
   2  -2 -15   16.70    1.10
   2   2 -15   18.80    1.10
   1  -2 -15   14.00    1.30
   1  -2 -15   14.20    1.20
  -1   2  15   12.70    1.10
   1   2 -15   14.70    1.20
   1   2 -15   12.50    1.10
   0  -2 -15    0.80    0.70
   0  -2 -15    0.50    0.60
   0  -2  15    0.10    0.50
   0   2 -15    1.00    0.70
  -1  -2 -15  328.77   13.30
   1  -2  15  328.17   13.10
  -1  -2 -15  322.57   13.10
  -1  -2 -15  330.87   13.20
   1   2  15  314.97   13.00
  -1   2 -15  330.47   13.20
   1   2  15  328.27   13.30
  -2  -2 -15  207.98    8.00
   2   2  15  187.58    8.10
   2  -3 -15  184.38    7.00
   2   3 -15  155.18    6.80
   1  -3 -15   13.10    1.20
   1  -3 -15   14.70    1.10
   1   3 -15   14.10    1.10
  -1   3  15   15.00    1.10
   1   3 -15   13.90    1.00
   0  -3 -15  119.49    5.20
   0  -3 -15  120.19    5.20
   0  -3 -15  120.19    5.40
   0   3  15  129.69    5.70
   0   3 -15  117.89    5.20
   0   3  15  118.09    5.10
  -1  -3 -15   16.90    1.30
   1  -3  15   20.00    1.20
  -1  -3 -15   16.60    1.20
  -1  -3 -15   15.90    1.30
  -1   3 -15   17.50    1.20
   1   3  15   17.70    1.40
   1  -4 -15  169.38    7.20
   1   4 -15  180.28    7.10
   0  -4 -15    3.20    0.70
   0  -4 -15    3.40    0.60
   0  -4 -15    2.20    0.50
   0   4 -15    4.20    0.60
   0   4  15    2.30    0.60
  -1  -4 -15  151.08    5.70
  -1  -4 -15  137.59    5.70
  -1  -4 -15  135.79    5.80
   1   4  15  127.89    5.80
   1   0 -16   28.10    1.60
   0   0  16   21.80    1.40
   0   0 -16   21.90    1.40
   0   0 -16   21.10    1.50
   1   0  16  117.49    5.20
  -1   0 -16  128.49    5.30
   2  -1 -16   30.80    1.60
   1  -1 -16   36.40    1.90
   1  -1 -16   35.10    1.90
   1   1 -16   36.50    1.80
   1   1 -16   36.30    1.90
  -1   1  16   35.10    1.80
   0  -1 -16   86.59    4.00
   0  -1 -16   95.49    4.00
   0  -1  16   82.69    3.90
   0   1 -16   87.79    4.00
   0   1  16   89.19    3.90
   0   1 -16   91.19    3.90
   1  -1  16   93.99    4.00
  -1  -1 -16   98.39    4.10
  -1   1 -16   92.59    4.00
   1   1  16   80.49    3.90
   1  -2 -16   18.70    1.20
   1  -2 -16   17.20    1.10
   1   2 -16   15.80    1.10
   1   2 -16   15.70    1.10
   0  -2  16    9.30    0.90
   0  -2 -16    8.70    0.90
   0  -2 -16    5.50    0.70
   0   2  16    7.50    0.80
   0   2 -16   10.20    1.00
  -1  -2 -16  174.28    7.20
  -1  -2 -16  171.78    7.00
   1   2  16  173.08    7.20
  -1   2 -16  174.38    7.10
   1  -3 -16   21.50    1.30
   1  -3 -16   22.20    1.20
   1   3 -16   25.90    1.30
   1   3 -16   23.90    1.20
   0  -3 -16   52.09    2.50
   0   3 -16   54.19    2.50
  -1  -3 -16   92.99    4.40
  -1  -3 -16  113.79    4.40
   1   3  16  107.49    4.60
   1   0 -17  230.08    9.20
   0   0 -17    5.60    0.70
   0   0 -17    5.50    0.70
  -1   0 -17   75.89    3.30
   1  -1 -17  147.19    6.00
   1   1 -17  145.79    6.00
   0  -1 -17   35.00    1.80
   0  -1 -17   34.80    1.80
   0   1 -17   35.70    1.80
  -1  -1 -17   52.29    2.30
  -1   1 -17   49.30    2.30
   0  -2 -17   62.29    2.80
   0   2 -17   63.09    2.80
   0   0   0    0.00    0.00
_computing_structure_solution     'SHELXT 2018/2 (Sheldrick, 2018)'
;
_shelx_hkl_checksum     11640
_shelx_res_file
;
TITL Cu_CW2905C_a.res in P2(1)
    Cu_CW2905C_a.res
    created by SHELXL-2017/1 at 12:50:57 on 26-May-2023
REM Old TITL Cu_CW2905C in P2(1)
REM SHELXT solution in P2(1): R1 0.068, Rweak 0.026, Alpha 0.002
REM <I/s>   3.868 for    2 systematic absences,  Orientation as input
REM Flack x =  0.130 ( 0.069 ) from   653 Parsons' quotients
REM Formula found by SHELXT:  C11 N O
CELL  1.54178   3.7749   7.3711  14.4524   90.000   91.096   90.000
ZERR    2.000   0.0002   0.0005   0.0009    0.000    0.002    0.000
LATT -1
SYMM -X, 1/2+Y, -Z
SFAC C H N O
UNIT 20 16 4 2
TEMP -148
SIZE 0.37 0.2 0.05
REM colorless plate
L.S. 16
ACTA
CONF
HTAB
EQIV $1 x-1, y-1, z
HTAB C8 O1_$1
EQIV $2 -x+1, y+1/2, -z+1
HTAB C10 N2_$2
MPLA 6 C2 C3 C4 C5 C6 C7
MPLA 5 C8 C9 C10 N1 N2
BOND
LIST 4
FMAP 2
PLAN 20
WGHT    0.049500    0.047100
EXTI    0.020744
FVAR       2.25115
O1    4    0.896978    0.961685    0.095337    11.00000    0.03951    0.02253 =
         0.02486    0.00222    0.00255   -0.00527
N1    3    0.304126    0.286082    0.332333    11.00000    0.01947    0.01483 =
         0.01539    0.00020   -0.00041    0.00011
N2    3    0.214775    0.148991    0.467230    11.00000    0.02677    0.02104 =
         0.01879    0.00137    0.00089   -0.00018
C1    1    0.836575    0.802107    0.079341    11.00000    0.02446    0.02362 =
         0.02092    0.00000   -0.00039   -0.00076
AFIX  43
H1A   2    0.889378    0.758391    0.019326    11.00000   -1.20000
AFIX   0
C2    1    0.688969    0.671898    0.145162    11.00000    0.01792    0.02009 =
         0.01753    0.00016   -0.00134    0.00049
C3    1    0.641756    0.492011    0.117525    11.00000    0.02124    0.02302 =
         0.01664   -0.00182    0.00117    0.00198
AFIX  43
H3A   2    0.698927    0.457100    0.056322    11.00000   -1.20000
AFIX   0
C4    1    0.511957    0.363125    0.178515    11.00000    0.02302    0.01662 =
         0.01804   -0.00212   -0.00009   -0.00046
AFIX  43
H4A   2    0.480518    0.240754    0.159434    11.00000   -1.20000
AFIX   0
C5    1    0.428617    0.416526    0.268240    11.00000    0.01509    0.01756 =
         0.01797    0.00073   -0.00182    0.00089
C6    1    0.470408    0.597149    0.296516    11.00000    0.02119    0.01745 =
         0.01639   -0.00210    0.00064    0.00149
AFIX  43
H6A   2    0.409116    0.632564    0.357352    11.00000   -1.20000
AFIX   0
C7    1    0.601467    0.723618    0.235310    11.00000    0.02134    0.01620 =
         0.02213   -0.00174   -0.00150    0.00020
AFIX  43
H7A   2    0.632366    0.846022    0.254394    11.00000   -1.20000
AFIX   0
C8    1    0.145118    0.120675    0.312142    11.00000    0.02016    0.01684 =
         0.02032   -0.00270   -0.00088   -0.00048
AFIX  43
H8A   2    0.086412    0.073743    0.252580    11.00000   -1.20000
AFIX   0
C9    1    0.090555    0.039478    0.395295    11.00000    0.02190    0.01868 =
         0.02289    0.00161    0.00070    0.00038
AFIX  43
H9A   2   -0.017271   -0.075833    0.403072    11.00000   -1.20000
AFIX   0
C10   1    0.339892    0.294335    0.427038    11.00000    0.02426    0.02074 =
         0.01628   -0.00121   -0.00126    0.00053
AFIX  43
H10A  2    0.443164    0.393702    0.459570    11.00000   -1.20000
AFIX   0
HKLF 4
REM  Cu_CW2905C_a.res in P2(1)
REM R1 =  0.0271 for    1466 Fo > 4sig(Fo)  and  0.0273 for all    1482 data
REM    119 parameters refined using      1 restraints
END
WGHT      0.0495      0.0471
REM Instructions for potential hydrogen bonds
HTAB C8 O1_$1
HTAB C10 N2_$2
REM Highest difference peak  0.188,  deepest hole -0.146,  1-sigma level  0.038
Q1    1   0.5545  0.3806  0.2377  11.00000  0.05    0.19
Q2    1   0.5661  0.7047  0.1764  11.00000  0.05    0.19
Q3    1   0.7089  0.6735  0.1963  11.00000  0.05    0.16
Q4    1   0.4975  0.4966  0.2841  11.00000  0.05    0.15
Q5    1   0.4417  0.6549  0.2541  11.00000  0.05    0.14
Q6    1  -0.0532  0.1417  0.3440  11.00000  0.05    0.14
Q7    1   0.3425  0.3986  0.2205  11.00000  0.05    0.14
Q8    1   0.5295  0.9585  0.1541  11.00000  0.05    0.13
Q9    1   0.5785  0.5835  0.1232  11.00000  0.05    0.12
Q10   1  -0.0732 -0.0492  0.4426  11.00000  0.05    0.12
Q11   1   0.2988  0.1291  0.5190  11.00000  0.05    0.12
Q12   1   0.3898  0.3480  0.2988  11.00000  0.05    0.12
Q13   1   0.1397  0.3867  0.4906  11.00000  0.05    0.11
Q14   1   0.3083  0.0025  0.3607  11.00000  0.05    0.11
Q15   1   0.6784  0.7425  0.1152  11.00000  0.05    0.11
Q16   1   0.1639  0.3423  0.3789  11.00000  0.05    0.11
Q17   1   0.3031  0.1992  0.3176  11.00000  0.05    0.11
Q18   1   0.3065  0.6615  0.1889  11.00000  0.05    0.11
Q19   1  -0.1371 -0.0210  0.4281  11.00000  0.05    0.11
Q20   1   0.7467  0.2609  0.4449  11.00000  0.05    0.11
;
_shelx_res_checksum     26985
data_II
_chemical_name_systematic
;
1-(4-Methoxyphenyl)-1<i>H</i>-imidazole
;
_chemical_name_common     ?
_chemical_formula_moiety     'C10 H10 N2 O'
_chemical_formula_sum     'C10 H10 N2 O'
_chemical_formula_iupac     'C10 H10 N2 O'
_chemical_formula_weight     174.20
_chemical_melting_point     ?
_space_group_crystal_system     monoclinic
_space_group_name_H-M_alt     'P 1 21/c 1'
_space_group_name_Hall     '-P 2ybc'
loop_
    _space_group_symop_operation_xyz
    'x, y, z'
    '-x, y+1/2, -z+1/2'
    '-x, -y, -z'
    'x, -y-1/2, z-1/2'
_cell_length_a     8.5663(12)
_cell_length_b     11.2143(16)
_cell_length_c     9.1635(13)
_cell_angle_alpha     90
_cell_angle_beta     94.448(2)
_cell_angle_gamma     90
_cell_volume     877.6(2)
_cell_formula_units_Z     4
_cell_measurement_reflns_used     8588
_cell_measurement_theta_min     2.3847
_cell_measurement_theta_max     30.4340
_cell_measurement_temperature     125.(2)
_exptl_crystal_description     plate
_exptl_crystal_colour     colourless
_exptl_crystal_size_max     0.400
_exptl_crystal_size_mid     0.250
_exptl_crystal_size_min     0.150
_exptl_crystal_density_diffrn     1.318
_exptl_crystal_density_meas     ?
_exptl_crystal_density_method     'not measured'
_exptl_crystal_F_000     368
_exptl_absorpt_coefficient_mu     0.088
_exptl_absorpt_correction_type     multi-scan
_exptl_absorpt_process_details
;
(SADABS; Bruker, 2016)
;
_exptl_absorpt_correction_T_min     0.92
_exptl_absorpt_correction_T_max     0.99
_exptl_special_details
;
;
_diffrn_ambient_temperature     125.(2)
_diffrn_source     'sealed X-ray tube'
_diffrn_source_power     1.50
_diffrn_source_voltage     50
_diffrn_source_current     30.0
_diffrn_radiation_type     MoK\a
_diffrn_radiation_wavelength     0.71073
_diffrn_radiation_monochromator     graphite
_diffrn_measurement_device_type     'Bruker APEXII CCD'
_diffrn_measurement_device     'three-circle diffractometer'
_diffrn_measurement_method     '\f and \w scans'
_diffrn_detector_area_resol_mean     8.3333
_diffrn_reflns_number     21397
_diffrn_reflns_av_R_equivalents     0.0312
_diffrn_reflns_av_unetI/netI     0.0154
_diffrn_reflns_theta_min     2.38
_diffrn_reflns_theta_max     30.56
_diffrn_reflns_theta_full     25.24
_diffrn_measured_fraction_theta_max     0.995
_diffrn_measured_fraction_theta_full     0.995
_diffrn_reflns_limit_h_min     -12
_diffrn_reflns_limit_h_max     12
_diffrn_reflns_limit_k_min     -16
_diffrn_reflns_limit_k_max     15
_diffrn_reflns_limit_l_min     -13
_diffrn_reflns_limit_l_max     13
_diffrn_radiation_probe     x-ray
_refine_special_details
;
;
_reflns_number_total     2678
_reflns_number_gt     2332
_reflns_threshold_expression     'I > 2\s(I)'
_refine_ls_structure_factor_coef     Fsqd
_refine_ls_matrix_type     full
_refine_ls_R_factor_all     0.0459
_refine_ls_R_factor_gt     0.0403
_refine_ls_wR_factor_gt     0.1119
_refine_ls_wR_factor_ref     0.1185
_refine_ls_goodness_of_fit_ref     1.037
_refine_ls_restrained_S_all     1.037
_refine_ls_number_reflns     2678
_refine_ls_number_parameters     119
_refine_ls_number_restraints     0
_refine_ls_number_constraints     ?
_refine_ls_hydrogen_treatment     constr
_refine_ls_weighting_scheme     calc
_refine_ls_weighting_details
              'w=1/[\s^2^(Fo^2^)+(0.0687P)^2^+0.1966P] where P=(Fo^2^+2Fc^2^)/3'
_atom_sites_solution_hydrogens     geom
_atom_sites_solution_primary     dual
_atom_sites_solution_secondary     difmap
_refine_ls_shift/su_max     0.000
_refine_ls_shift/su_mean     0.000
_refine_diff_density_max     0.351
_refine_diff_density_min     -0.294
_refine_ls_extinction_method     none
_refine_ls_extinction_coef     ?
loop_
    _atom_type_symbol
    _atom_type_description
    _atom_type_scat_dispersion_real
    _atom_type_scat_dispersion_imag
    _atom_type_scat_source
    C C 0.0033 0.0016 'International Tables Vol C Tables 4.2.6.8 and 6.1.1.4'
    H H 0.0000 0.0000 'International Tables Vol C Tables 4.2.6.8 and 6.1.1.4'
    N N 0.0061 0.0033 'International Tables Vol C Tables 4.2.6.8 and 6.1.1.4'
    O O 0.0106 0.0060 'International Tables Vol C Tables 4.2.6.8 and 6.1.1.4'
_computing_data_collection
;
APEX3 (Bruker, 2013)
;
_computing_cell_refinement
;
SAINT (Bruker, 2013)
;
_computing_data_reduction
;
SAINT (Bruker, 2013)
;
_computing_structure_solution
;
SHELXT2018 (Sheldrick, 2015a)
;
_computing_structure_refinement
;
SHELXL2017 (Sheldrick, 2015b)
;
_computing_molecular_graphics
;
SHELXTL2014 (Sheldrick, 2008)
;
_computing_publication_material
;
SHELXTL2014 (Sheldrick, 2008), OLEX2 (Dolomanov <i>et al.</i>,
2009), and
Mercury (Macrae <i>et al.</i>,  2020)
;
loop_
    _atom_site_type_symbol
    _atom_site_label
    _atom_site_fract_x
    _atom_site_fract_y
    _atom_site_fract_z
    _atom_site_U_iso_or_equiv
    _atom_site_adp_type
    _atom_site_calc_flag
    _atom_site_occupancy
    _atom_site_disorder_assembly
    _atom_site_disorder_group
    N N1 0.50111(8) 0.64826(6) 0.27442(7) 0.01696(16) Uani d 1 . .
    N N2 0.35189(9) 0.60120(7) 0.07295(8) 0.02110(17) Uani d 1 . .
    O O1 0.98420(8) 0.63969(6) 0.71768(7) 0.02769(18) Uani d 1 . .
    C C1 1.02429(11) 0.53203(10) 0.79493(10) 0.0289(2) Uani d 1 . .
    H H1A 1.108753 0.547969 0.87077 0.043 Uiso calc 1 . .
    H H1B 1.059244 0.472373 0.726426 0.043 Uiso calc 1 . .
    H H1C 0.932403 0.501862 0.840608 0.043 Uiso calc 1 . .
    C C2 0.86571(10) 0.63397(8) 0.60922(9) 0.02084(18) Uani d 1 . .
    C C3 0.81994(11) 0.74301(8) 0.54587(10) 0.02479(19) Uani d 1 . .
    H H3A 0.870761 0.814315 0.579384 0.03 Uiso calc 1 . .
    C C4 0.70105(11) 0.74809(8) 0.43457(9) 0.02198(18) Uani d 1 . .
    H H4A 0.670793 0.822403 0.391376 0.026 Uiso calc 1 . .
    C C5 0.62626(10) 0.64337(7) 0.38651(9) 0.01708(17) Uani d 1 . .
    C C6 0.67205(10) 0.53468(7) 0.44827(9) 0.01901(17) Uani d 1 . .
    H H6A 0.621215 0.463503 0.414318 0.023 Uiso calc 1 . .
    C C7 0.79220(10) 0.52919(8) 0.55986(9) 0.02071(18) Uani d 1 . .
    H H7A 0.823565 0.454653 0.601777 0.025 Uiso calc 1 . .
    C C8 0.37965(10) 0.72974(7) 0.26290(9) 0.01978(18) Uani d 1 . .
    H H8A 0.362414 0.793692 0.327719 0.024 Uiso calc 1 . .
    C C9 0.28976(10) 0.69928(8) 0.13921(9) 0.02107(18) Uani d 1 . .
    H H9A 0.197198 0.739844 0.10349 0.025 Uiso calc 1 . .
    C C10 0.47846(10) 0.57358(7) 0.15758(9) 0.01911(18) Uani d 1 . .
    H H10A 0.545959 0.509019 0.139087 0.023 Uiso calc 1 . .
loop_
    _atom_site_aniso_label
    _atom_site_aniso_U_11
    _atom_site_aniso_U_22
    _atom_site_aniso_U_33
    _atom_site_aniso_U_12
    _atom_site_aniso_U_13
    _atom_site_aniso_U_23
    N1 0.0198(3) 0.0156(3) 0.0153(3) 0.0015(2) 0.0003(2) -0.0014(2)
    N2 0.0226(4) 0.0219(4) 0.0183(3) 0.0020(3) -0.0011(3) -0.0016(3)
    O1 0.0249(3) 0.0327(4) 0.0239(3) -0.0069(3) -0.0077(3) 0.0039(3)
    C1 0.0249(4) 0.0389(5) 0.0222(4) -0.0024(4) -0.0028(3) 0.0082(4)
    C2 0.0194(4) 0.0251(4) 0.0178(4) -0.0035(3) 0.0003(3) 0.0010(3)
    C3 0.0271(4) 0.0204(4) 0.0260(4) -0.0055(3) -0.0037(3) -0.0010(3)
    C4 0.0264(4) 0.0162(4) 0.0228(4) -0.0015(3) -0.0013(3) 0.0004(3)
    C5 0.0188(4) 0.0176(4) 0.0148(3) -0.0004(3) 0.0009(3) -0.0006(3)
    C6 0.0205(4) 0.0167(4) 0.0195(4) -0.0014(3) -0.0001(3) -0.0001(3)
    C7 0.0214(4) 0.0205(4) 0.0200(4) -0.0013(3) -0.0001(3) 0.0031(3)
    C8 0.0231(4) 0.0166(4) 0.0197(4) 0.0034(3) 0.0024(3) -0.0010(3)
    C9 0.0211(4) 0.0209(4) 0.0211(4) 0.0037(3) 0.0005(3) 0.0011(3)
    C10 0.0221(4) 0.0181(4) 0.0170(3) 0.0018(3) 0.0004(3) -0.0031(3)
_geom_special_details
;
All esds (except the esd in the dihedral angle between two l.s. planes)
are estimated using the full covariance matrix.  The cell esds are taken
into account individually in the estimation of esds in distances, angles
and torsion angles; correlations between esds in cell parameters are only
used when they are defined by crystal symmetry.  An approximate (isotropic)
treatment of cell esds is used for estimating esds involving l.s. planes.
;
loop_
    _geom_bond_atom_site_label_1
    _geom_bond_atom_site_label_2
    _geom_bond_site_symmetry_2
    _geom_bond_distance
    _geom_bond_publ_flag
    N1 C10 . 1.3612(10) ?
    N1 C8 . 1.3827(10) ?
    N1 C5 . 1.4271(10) ?
    N2 C10 . 1.3200(10) ?
    N2 C9 . 1.3828(11) ?
    O1 C2 . 1.3658(10) ?
    O1 C1 . 1.4279(12) ?
    C1 H1A . 0.9800 ?
    C1 H1B . 0.9800 ?
    C1 H1C . 0.9800 ?
    C2 C7 . 1.3920(12) ?
    C2 C3 . 1.3967(12) ?
    C3 C4 . 1.3854(12) ?
    C3 H3A . 0.9500 ?
    C4 C5 . 1.3928(11) ?
    C4 H4A . 0.9500 ?
    C5 C6 . 1.3876(11) ?
    C6 C7 . 1.3947(11) ?
    C6 H6A . 0.9500 ?
    C7 H7A . 0.9500 ?
    C8 C9 . 1.3634(11) ?
    C8 H8A . 0.9500 ?
    C9 H9A . 0.9500 ?
    C10 H10A . 0.9500 ?
loop_
    _geom_angle_atom_site_label_1
    _geom_angle_atom_site_label_2
    _geom_angle_atom_site_label_3
    _geom_angle_site_symmetry_1
    _geom_angle_site_symmetry_3
    _geom_angle
    _geom_angle_publ_flag
    C10 N1 C8 . . 106.62(7) ?
    C10 N1 C5 . . 126.57(7) ?
    C8 N1 C5 . . 126.81(7) ?
    C10 N2 C9 . . 104.78(7) ?
    C2 O1 C1 . . 117.23(7) ?
    O1 C1 H1A . . 109.5 ?
    O1 C1 H1B . . 109.5 ?
    H1A C1 H1B . . 109.5 ?
    O1 C1 H1C . . 109.5 ?
    H1A C1 H1C . . 109.5 ?
    H1B C1 H1C . . 109.5 ?
    O1 C2 C7 . . 124.61(8) ?
    O1 C2 C3 . . 115.48(8) ?
    C7 C2 C3 . . 119.91(8) ?
    C4 C3 C2 . . 120.57(8) ?
    C4 C3 H3A . . 119.7 ?
    C2 C3 H3A . . 119.7 ?
    C3 C4 C5 . . 119.47(8) ?
    C3 C4 H4A . . 120.3 ?
    C5 C4 H4A . . 120.3 ?
    C6 C5 C4 . . 120.21(8) ?
    C6 C5 N1 . . 120.01(7) ?
    C4 C5 N1 . . 119.78(7) ?
    C5 C6 C7 . . 120.46(7) ?
    C5 C6 H6A . . 119.8 ?
    C7 C6 H6A . . 119.8 ?
    C2 C7 C6 . . 119.38(8) ?
    C2 C7 H7A . . 120.3 ?
    C6 C7 H7A . . 120.3 ?
    C9 C8 N1 . . 105.73(7) ?
    C9 C8 H8A . . 127.1 ?
    N1 C8 H8A . . 127.1 ?
    C8 C9 N2 . . 110.64(7) ?
    C8 C9 H9A . . 124.7 ?
    N2 C9 H9A . . 124.7 ?
    N2 C10 N1 . . 112.23(7) ?
    N2 C10 H10A . . 123.9 ?
    N1 C10 H10A . . 123.9 ?
loop_
    _geom_torsion_atom_site_label_1
    _geom_torsion_atom_site_label_2
    _geom_torsion_atom_site_label_3
    _geom_torsion_atom_site_label_4
    _geom_torsion_site_symmetry_1
    _geom_torsion_site_symmetry_2
    _geom_torsion_site_symmetry_3
    _geom_torsion_site_symmetry_4
    _geom_torsion
    _geom_torsion_publ_flag
    C1 O1 C2 C7 . . . . -6.43(13) ?
    C1 O1 C2 C3 . . . . 174.10(8) ?
    O1 C2 C3 C4 . . . . 179.87(8) ?
    C7 C2 C3 C4 . . . . 0.38(14) ?
    C2 C3 C4 C5 . . . . 0.41(14) ?
    C3 C4 C5 C6 . . . . -0.91(13) ?
    C3 C4 C5 N1 . . . . 178.46(7) ?
    C10 N1 C5 C6 . . . . -44.15(12) ?
    C8 N1 C5 C6 . . . . 136.07(9) ?
    C10 N1 C5 C4 . . . . 136.49(9) ?
    C8 N1 C5 C4 . . . . -43.30(12) ?
    C4 C5 C6 C7 . . . . 0.61(13) ?
    N1 C5 C6 C7 . . . . -178.75(7) ?
    O1 C2 C7 C6 . . . . 179.88(8) ?
    C3 C2 C7 C6 . . . . -0.68(13) ?
    C5 C6 C7 C2 . . . . 0.19(13) ?
    C10 N1 C8 C9 . . . . 0.16(9) ?
    C5 N1 C8 C9 . . . . 179.98(7) ?
    N1 C8 C9 N2 . . . . -0.15(10) ?
    C10 N2 C9 C8 . . . . 0.07(10) ?
    C9 N2 C10 N1 . . . . 0.03(10) ?
    C8 N1 C10 N2 . . . . -0.12(10) ?
    C5 N1 C10 N2 . . . . -179.94(7) ?
loop_
    _geom_hbond_atom_site_label_D
    _geom_hbond_atom_site_label_H
    _geom_hbond_atom_site_label_A
    _geom_hbond_site_symmetry_A
    _geom_hbond_distance_DH
    _geom_hbond_distance_HA
    _geom_hbond_distance_DA
    _geom_hbond_angle_DHA
    _geom_hbond_publ_flag
    C8 H8A N2 4_576 0.95 2.55 3.4391(11) 156.8 y
    C9 H9A O1 4_475 0.95 2.56 3.3048(11) 135.6 y
    C10 H10A N2 3_665 0.95 2.52 3.3004(11) 139.9 y
_shelx_hkl_file
;
   1   0   0  321.57    6.80
   1   0   0  306.37    6.80
   1   0   0  295.57    6.80
   1   0   0  307.87    6.80
  -1   0   0  302.27    6.80
  -1   0   0  317.37    6.80
  -2   0   0   16.50    0.50
   2   0   0   16.40    0.50
   2   0   0   16.60    0.50
   2   0   0   16.40    0.60
   2   0   0   16.40    0.60
  -2   0   0   18.10    0.60
  -2   0   0   16.10    0.50
   3   0   0  473.75   10.70
   3   0   0  488.25   10.60
   3   0   0  481.65   10.60
  -3   0   0  456.65   10.80
  -3   0   0  485.75   10.70
  -3   0   0  478.95   10.70
   3   0   0  497.65   10.80
   4   0   0   10.30    0.50
   4   0   0   10.90    0.60
   4   0   0   10.80    0.50
  -4   0   0   10.90    0.50
  -4   0   0    9.90    0.50
   4   0   0   11.00    0.60
  -4   0   0   11.30    0.60
   5   0   0    2.40    0.40
   5   0   0    2.40    0.30
   5   0   0    1.70    0.30
  -5   0   0    2.00    0.30
  -5   0   0    2.60    0.30
  -5   0   0    2.20    0.30
   5   0   0    2.10    0.30
  -6   0   0  820.92   17.70
   6   0   0  793.72   17.80
   6   0   0  768.52   17.50
  -6   0   0  802.42   17.70
   6   0   0  776.32   17.80
  -6   0   0  794.12   17.90
   6   0   0  770.52   17.50
  -7   0   0   25.60    1.10
  -7   0   0   22.60    1.20
   7   0   0   25.00    1.00
   7   0   0   23.70    1.20
   7   0   0   25.30    1.20
   7   0   0   23.10    0.90
  -8   0   0   64.39    2.10
  -8   0   0   59.19    2.30
   8   0   0   62.69    2.30
  -9   0   0    8.60    0.90
   9   0   0    9.30    1.00
  -9   0   0    9.20    0.70
  10   0   0   41.00    1.90
 -10   0   0   38.60    1.90
 -11   0   0   -0.20    0.40
  11   0   0   -0.10    0.30
  12   0   0   14.50    1.60
   0  -1   0    0.00    0.10
   0  -1   0    0.00    0.10
   0  -1   0    0.00    0.10
   0   1   0    0.00    0.10
   0   1   0    0.00    0.10
   1  -1   0  167.38    3.60
  -1  -1   0  170.88    3.70
  -1  -1   0  153.98    3.60
  -1  -1   0  157.38    3.60
  -1  -1   0  164.18    3.60
   1  -1   0  167.48    3.60
   1  -1   0  162.28    3.60
   1   1   0  159.98    3.60
  -1   1   0  162.28    3.60
   1   1   0  157.38    3.60
  -1   1   0  162.88    3.50
  -1   1   0  161.78    3.60
   1   1   0  161.58    3.60
  -1   1   0  154.28    3.60
  -2  -1   0  624.34   14.20
   2  -1   0  652.23   14.30
   2  -1   0  645.24   14.00
  -2  -1   0  654.83   14.10
  -2  -1   0  598.84   14.00
  -2  -1   0  592.34   14.00
   2  -1   0  611.94   14.10
   2  -1   0  674.13   14.20
  -2   1   0  632.34   14.00
  -2   1   0  656.63   14.30
   2   1   0  692.03   14.70
   2   1   0  650.13   14.10
   2   1   0  634.54   14.10
  -2   1   0  648.94   14.10
   3  -1   0    3.30    0.30
  -3  -1   0    3.20    0.30
  -3  -1   0    2.90    0.20
   3  -1   0    4.20    0.20
   3  -1   0    3.30    0.30
  -3  -1   0    2.90    0.20
   3  -1   0    2.80    0.20
  -3   1   0    2.80    0.30
   3   1   0    3.10    0.20
   3   1   0    3.00    0.20
   3   1   0    2.70    0.30
  -3   1   0    2.80    0.30
  -3   1   0    3.40    0.30
   3   1   0    3.20    0.30
  -4  -1   0    7.00    0.40
  -4  -1   0    5.80    0.40
   4  -1   0    7.10    0.40
   4  -1   0    7.20    0.40
   4  -1   0    7.00    0.30
  -4  -1   0    7.20    0.40
   4  -1   0    7.00    0.50
   4   1   0    6.50    0.40
   4   1   0    6.70    0.30
   4   1   0    6.90    0.50
   4   1   0    7.90    0.40
  -4   1   0    7.20    0.40
  -4   1   0    7.60    0.50
  -4   1   0    7.30    0.40
   5  -1   0    9.00    0.60
  -5  -1   0   10.20    0.60
  -5  -1   0    9.50    0.60
  -5  -1   0    8.80    0.50
   5  -1   0    8.60    0.60
   5  -1   0    8.90    0.50
   5  -1   0    8.90    0.40
  -5   1   0    9.30    0.60
   5   1   0    9.30    0.50
  -5   1   0    8.80    0.50
   5   1   0    9.30    0.40
  -5   1   0    8.20    0.50
   5   1   0    9.00    0.60
   5   1   0    9.20    0.60
   6  -1   0    0.40    0.10
   6  -1   0    0.50    0.20
   6  -1   0    1.20    0.30
  -6  -1   0    0.70    0.20
   6  -1   0    0.60    0.20
  -6  -1   0    0.30    0.20
  -6  -1   0    1.30    0.30
   6   1   0    0.40    0.20
   6   1   0    0.50    0.20
   6   1   0    0.50    0.20
  -6   1   0    0.60    0.20
  -6   1   0    0.50    0.30
  -6   1   0    0.50    0.20
   6   1   0    0.60    0.20
  -7  -1   0   23.50    1.20
   7  -1   0   26.90    1.20
  -7  -1   0   26.90    1.10
   7  -1   0   25.20    0.90
   7  -1   0   25.40    1.20
   7  -1   0   24.70    1.00
  -7  -1   0   24.90    1.10
   7   1   0   24.40    1.20
   7   1   0   26.20    1.20
   7   1   0   26.80    1.00
   7   1   0   24.40    1.00
  -7   1   0   27.00    1.20
  -7   1   0   26.10    1.30
   8  -1   0   13.40    1.00
  -8  -1   0   14.20    0.80
   8  -1   0   11.90    0.90
   8  -1   0   13.70    0.80
  -8  -1   0   12.80    0.90
  -8   1   0   13.00    1.00
   8   1   0   13.60    0.80
   8   1   0   13.20    0.90
  -8   1   0   13.00    0.80
  -9  -1   0    0.60    0.40
   9  -1   0    0.90    0.40
  -9  -1   0    1.10    0.30
  -9   1   0    1.00    0.40
   9   1   0    1.30    0.40
  -9   1   0    0.80    0.40
 -10  -1   0   12.10    1.00
  10  -1   0   11.20    1.20
  10   1   0   12.10    1.00
 -10   1   0   12.20    1.10
  11  -1   0   -0.20    0.30
 -11  -1   0    0.10    0.40
 -11   1   0    0.30    0.40
  11   1   0    0.30    0.40
 -12  -1   0   -0.30    0.30
  12   1   0   -0.40    0.30
 -12   1   0    0.00    0.50
   0  -2   0   56.09    1.40
   0   2   0   57.69    1.40
   0   2   0   57.89    1.40
   1  -2   0  126.29    2.90
  -1  -2   0  124.49    2.90
   1  -2   0  128.69    2.90
  -1  -2   0  125.59    3.00
   1  -2   0  126.59    3.00
  -1  -2   0  124.89    2.90
  -1  -2   0  122.99    2.90
   1  -2   0  135.89    3.00
  -1   2   0  127.99    2.80
   1   2   0  124.69    2.90
  -1   2   0  127.89    3.00
  -1   2   0  127.29    2.90
   1   2   0  127.49    3.00
   1   2   0  126.69    2.80
   2  -2   0  325.37    7.30
   2  -2   0  333.67    7.30
   2  -2   0  322.67    7.20
  -2  -2   0  305.97    7.30
  -2  -2   0  314.67    7.20
  -2  -2   0  321.17    7.10
  -2  -2   0  321.37    7.20
  -2   2   0  327.97    7.20
  -2   2   0  324.37    7.00
   2   2   0  324.97    7.30
   2   2   0  327.17    7.20
   2   2   0  334.97    7.20
  -2   2   0  303.07    7.30
  -2   2   0  335.17    7.30
   3  -2   0    2.50    0.10
  -3  -2   0    2.60    0.30
  -3  -2   0    2.40    0.20
  -3  -2   0    2.70    0.20
   3  -2   0    2.30    0.30
  -3  -2   0    2.00    0.20
   3  -2   0    2.80    0.30
   3  -2   0    2.40    0.30
  -3   2   0    2.50    0.30
   3   2   0    2.80    0.30
   3   2   0    2.40    0.30
  -3   2   0    3.10    0.30
   3   2   0    2.30    0.30
  -3   2   0    3.10    0.30
   4  -2   0   45.30    1.40
  -4  -2   0   48.20    1.40
  -4  -2   0   44.10    1.40
   4  -2   0   44.50    1.20
  -4  -2   0   47.10    1.50
  -4  -2   0   47.70    1.20
   4  -2   0   45.60    1.40
   4  -2   0   48.50    1.50
  -4   2   0   47.40    1.40
  -4   2   0   46.20    1.50
   4   2   0   43.40    1.40
  -4   2   0   46.80    1.40
   4   2   0   46.60    1.40
   4   2   0   45.20    1.40
  -5  -2   0    8.20    0.40
   5  -2   0    7.90    0.60
  -5  -2   0    9.00    0.50
  -5  -2   0    8.60    0.60
  -5  -2   0    8.40    0.50
   5  -2   0    8.90    0.60
   5  -2   0    8.60    0.50
  -5   2   0    8.50    0.50
  -5   2   0    8.50    0.60
   5   2   0    8.50    0.50
   5   2   0    8.50    0.60
  -5   2   0    8.50    0.50
   6  -2   0    1.40    0.20
  -6  -2   0    1.40    0.30
  -6  -2   0    1.80    0.30
   6  -2   0    1.70    0.30
  -6  -2   0    1.10    0.20
  -6  -2   0    1.70    0.30
   6  -2   0    1.10    0.30
   6  -2   0    1.40    0.30
   6   2   0    1.50    0.30
   6   2   0    1.60    0.30
   6   2   0    1.40    0.30
  -6   2   0    1.30    0.30
  -6   2   0    0.90    0.30
  -6   2   0    1.20    0.30
  -7  -2   0   44.40    1.70
   7  -2   0   47.20    1.70
  -7  -2   0   45.80    1.60
  -7  -2   0   45.20    1.80
   7  -2   0   45.70    1.70
   7  -2   0   44.90    1.60
   7   2   0   43.10    1.50
  -7   2   0   48.30    1.80
  -7   2   0   44.90    1.70
   7   2   0   47.70    1.80
   8  -2   0    1.10    0.40
   8  -2   0    0.90    0.30
  -8  -2   0    0.60    0.30
  -8  -2   0    1.30    0.40
   8  -2   0    0.70    0.30
   8   2   0    0.60    0.20
  -8   2   0    0.80    0.40
   8   2   0    0.60    0.30
  -8   2   0    1.00    0.30
  -9  -2   0   86.29    3.10
  -9  -2   0   90.49    2.80
   9  -2   0   86.89    3.00
  -9   2   0   92.39    2.90
   9   2   0   86.09    3.20
   9   2   0   90.09    3.00
  -9   2   0   90.89    3.10
  10  -2   0   13.30    1.10
 -10  -2   0   12.70    1.10
 -10   2   0   10.70    0.90
 -10   2   0   11.60    1.00
  10   2   0   13.50    1.10
  11  -2   0    7.30    1.00
 -11  -2   0    7.70    1.10
  11   2   0    9.70    1.10
 -11   2   0   10.10    1.20
 -12  -2   0    4.50    0.90
 -12   2   0    4.80    0.90
  12   2   0    3.00    0.70
   0  -3   0    0.00    0.10
   0  -3   0    0.10    0.10
   0  -3   0    0.10    0.10
   0   3   0    0.10    0.10
   0   3   0    0.10    0.10
   0   3   0    0.00    0.10
  -1  -3   0    0.30    0.10
  -1  -3   0    0.30    0.10
   1  -3   0    0.20    0.10
  -1  -3   0    0.00    0.10
   1  -3   0    0.20    0.10
   1  -3   0    0.20    0.10
  -1  -3   0    0.40    0.10
  -1   3   0    0.30    0.10
   1   3   0    0.90    0.20
   1   3   0    0.10    0.10
   1   3   0    0.50    0.10
  -1   3   0    0.30    0.10
  -1   3   0    0.20    0.10
  -2  -3   0    4.30    0.20
  -2  -3   0    4.10    0.30
  -2  -3   0    4.40    0.30
   2  -3   0    4.00    0.30
   2  -3   0    4.20    0.30
   2  -3   0    5.00    0.30
   2  -3   0    4.00    0.30
  -2  -3   0    4.40    0.30
  -2   3   0    4.80    0.30
  -2   3   0    4.50    0.20
   2   3   0    4.40    0.20
  -2   3   0    4.70    0.30
   2   3   0    4.00    0.30
   2   3   0    4.60    0.30
   3  -3   0    8.60    0.50
  -3  -3   0    8.30    0.40
  -3  -3   0    8.30    0.50
  -3  -3   0    9.30    0.50
  -3  -3   0    8.50    0.40
   3  -3   0    8.80    0.50
   3  -3   0    8.50    0.50
  -3   3   0    7.50    0.50
   3   3   0    8.20    0.50
   3   3   0    8.60    0.50
   3   3   0    8.40    0.40
  -3   3   0    7.90    0.50
  -3   3   0    8.10    0.40
  -3   3   0    8.00    0.30
   4  -3   0    1.00    0.10
  -4  -3   0    1.50    0.30
   4  -3   0    1.10    0.20
  -4  -3   0    1.30    0.30
  -4  -3   0    1.20    0.20
   4  -3   0    1.70    0.30
   4  -3   0    1.10    0.20
  -4  -3   0    0.70    0.10
  -4   3   0    1.10    0.20
  -4   3   0    1.30    0.30
   4   3   0    1.00    0.20
   4   3   0    0.80    0.20
   4   3   0    1.00    0.20
  -4   3   0    0.90    0.20
   5  -3   0    3.40    0.40
   5  -3   0    3.20    0.40
  -5  -3   0    2.70    0.20
  -5  -3   0    3.20    0.40
  -5  -3   0    3.50    0.40
  -5  -3   0    3.20    0.40
   5  -3   0    4.30    0.50
   5   3   0    3.70    0.40
   5   3   0    4.10    0.50
  -5   3   0    3.50    0.40
   5   3   0    3.40    0.40
  -5   3   0    3.40    0.40
  -5   3   0    4.00    0.40
   6  -3   0   18.40    0.90
  -6  -3   0   17.50    1.00
   6  -3   0   17.70    0.90
   6  -3   0   17.10    0.90
  -6  -3   0   18.40    0.70
  -6  -3   0   17.60    0.80
  -6  -3   0   17.20    0.90
  -6   3   0   18.30    0.90
  -6   3   0   14.70    0.90
   6   3   0   17.60    0.90
   6   3   0   18.30    0.90
   6   3   0   16.30    0.80
  -7  -3   0   69.89    2.50
   7  -3   0   73.69    2.40
   7  -3   0   74.99    2.30
  -7  -3   0   76.69    2.40
   7  -3   0   70.69    2.40
  -7  -3   0   74.19    2.30
   7   3   0   75.39    2.30
  -7   3   0   74.29    2.50
   7   3   0   72.89    2.40
  -7   3   0   75.79    2.40
   8  -3   0    4.20    0.60
  -8  -3   0    3.70    0.50
  -8  -3   0    3.40    0.60
   8  -3   0    4.80    0.70
   8  -3   0    3.90    0.50
  -8   3   0    3.90    0.60
  -8   3   0    4.20    0.70
   8   3   0    4.60    0.60
   8   3   0    4.60    0.60
   9  -3   0    0.30    0.20
   9  -3   0    0.20    0.30
  -9  -3   0    0.00    0.30
  -9   3   0    0.30    0.40
  -9   3   0    0.10    0.20
   9   3   0    0.00    0.20
   9   3   0    0.40    0.30
  10  -3   0    7.80    1.00
 -10  -3   0    8.20    1.10
 -10   3   0    7.70    0.90
 -10   3   0    6.60    0.90
  10   3   0    8.00    1.00
  11  -3   0    2.00    0.60
 -11  -3   0    2.00    0.60
 -11   3   0    1.00    0.60
  11   3   0    1.30    0.50
   0  -4   0    7.30    0.40
   0  -4   0    7.20    0.40
   0  -4   0    7.90    0.40
   0   4   0    7.50    0.40
   0   4   0    8.20    0.40
   0   4   0    8.30    0.40
   1  -4   0   22.70    0.70
  -1  -4   0   24.00    0.90
  -1  -4   0   24.10    0.80
   1  -4   0   23.10    0.80
   1  -4   0   24.90    0.80
   1  -4   0   22.10    0.80
  -1  -4   0   23.70    0.80
   1   4   0   22.40    0.80
   1   4   0   23.10    0.80
  -1   4   0   23.90    0.80
  -1   4   0   22.00    0.80
  -1   4   0   23.60    0.70
   1   4   0   23.50    0.60
   1   4   0   22.70    0.80
  -2  -4   0  863.51   19.70
   2  -4   0  899.91   19.60
   2  -4   0  855.71   19.80
  -2  -4   0  851.51   19.70
   2  -4   0  867.61   19.60
  -2  -4   0  905.61   19.60
   2  -4   0  898.21   19.60
  -2   4   0  909.91   19.30
  -2   4   0  916.51   19.70
   2   4   0  900.71   19.70
  -2   4   0  922.71   19.50
   2   4   0  860.81   19.50
   2   4   0  900.01   19.60
  -3  -4   0    4.20    0.30
   3  -4   0    4.20    0.30
  -3  -4   0    3.90    0.30
   3  -4   0    4.40    0.40
  -3  -4   0    4.30    0.40
   3  -4   0    4.30    0.40
  -3  -4   0    4.50    0.40
  -3   4   0    4.00    0.20
   3   4   0    4.20    0.40
  -3   4   0    4.00    0.30
   3   4   0    4.20    0.30
  -3   4   0    4.10    0.40
  -3   4   0    4.10    0.40
   3   4   0    4.30    0.30
  -4  -4   0    0.10    0.10
   4  -4   0    0.20    0.10
  -4  -4   0    0.10    0.10
   4  -4   0    0.10    0.10
  -4  -4   0    0.00    0.10
  -4  -4   0    0.00    0.10
   4  -4   0    0.10    0.10
   4   4   0    0.20    0.10
   4   4   0    0.00    0.10
  -4   4   0    1.00    0.20
   4   4   0    0.10    0.10
  -4   4   0    0.40    0.20
  -4   4   0    0.00    0.10
   5  -4   0   14.30    0.80
   5  -4   0   15.00    0.80
   5  -4   0   16.30    0.80
  -5  -4   0   16.20    0.80
  -5  -4   0   15.00    0.70
  -5  -4   0   16.80    0.90
  -5  -4   0   15.80    0.60
  -5   4   0   15.90    0.80
   5   4   0   15.70    0.80
   5   4   0   15.40    0.80
  -5   4   0   14.00    0.80
  -5   4   0   15.40    0.80
   5   4   0   14.90    0.70
  -6  -4   0   33.90    1.30
  -6  -4   0   32.40    1.40
   6  -4   0   32.00    1.30
   6  -4   0   34.30    1.40
   6  -4   0   31.10    1.30
  -6  -4   0   33.40    1.30
  -6   4   0   33.20    1.40
  -6   4   0   34.00    1.40
   6   4   0   33.50    1.30
   6   4   0   34.30    1.30
   7  -4   0    3.80    0.50
  -7  -4   0    5.20    0.60
  -7  -4   0    3.30    0.60
   7  -4   0    3.50    0.50
   7  -4   0    4.50    0.60
  -7  -4   0    2.50    0.40
  -7   4   0    3.80    0.60
  -7   4   0    3.40    0.50
   7   4   0    2.80    0.40
   7   4   0    4.80    0.60
   8  -4   0  209.68    5.40
  -8  -4   0  202.78    5.30
  -8  -4   0  212.38    5.70
   8  -4   0  198.18    5.50
   8  -4   0  213.38    5.60
   8   4   0  200.48    5.30
  -8   4   0  196.38    5.50
  -8   4   0  205.78    5.50
   8   4   0  200.68    5.40
   9  -4   0    0.90    0.40
  -9  -4   0    0.30    0.30
   9  -4   0    0.80    0.40
  -9   4   0    0.40    0.30
   9   4   0    0.90    0.30
  -9   4   0    0.70    0.40
   9   4   0    0.80    0.40
  10  -4   0   14.00    1.10
 -10  -4   0   12.60    1.10
  10   4   0   12.10    1.00
  10   4   0   11.80    1.00
 -10   4   0   12.60    1.00
 -10   4   0   14.40    1.20
  11  -4   0    0.40    0.40
 -11  -4   0   -0.20    0.40
  11   4   0    0.00    0.30
 -11   4   0    0.30    0.50
   0  -5   0   -0.10    0.10
   0  -5   0    0.00    0.10
   0  -5   0   -0.10    0.10
   0   5   0    0.10    0.10
   0   5   0    0.40    0.20
   1  -5   0   17.30    0.70
   1  -5   0   18.30    0.80
  -1  -5   0   20.20    0.70
   1  -5   0   18.50    0.80
  -1  -5   0   17.90    0.70
  -1  -5   0   19.30    0.80
   1  -5   0   18.70    0.60
  -1   5   0   19.00    0.80
   1   5   0   19.20    0.80
   1   5   0   19.40    0.80
  -1   5   0   18.70    0.60
   1   5   0   19.40    0.70
  -2  -5   0    4.40    0.30
  -2  -5   0    4.20    0.30
  -2  -5   0    4.90    0.40
  -2  -5   0    3.80    0.30
   2  -5   0    4.40    0.40
   2  -5   0    4.70    0.40
   2  -5   0    4.20    0.30
   2  -5   0    4.60    0.40
  -2   5   0    3.90    0.20
  -2   5   0    3.80    0.40
   2   5   0    4.40    0.40
  -2   5   0    3.90    0.30
   2   5   0    4.30    0.20
   2   5   0    4.80    0.40
  -3  -5   0  548.45   12.50
  -3  -5   0  550.74   12.30
   3  -5   0  523.35   12.30
   3  -5   0  544.15   12.20
  -3  -5   0  567.04   12.40
   3  -5   0  546.95   12.40
  -3  -5   0  523.25   12.20
   3  -5   0  547.45   12.40
  -3   5   0  574.14   12.50
   3   5   0  546.05   12.30
  -3   5   0  552.24   12.00
   3   5   0  571.24   12.10
   3   5   0  513.05   12.40
  -3   5   0  546.75   12.40
  -3   5   0  553.24   12.30
  -4  -5   0    0.10    0.10
  -4  -5   0    0.00    0.20
   4  -5   0    0.00    0.10
   4  -5   0    0.00    0.10
  -4  -5   0   -0.20    0.10
   4  -5   0   -0.10    0.10
  -4  -5   0    0.10    0.10
   4   5   0    0.10    0.10
  -4   5   0    0.00    0.10
  -4   5   0    0.20    0.20
  -4   5   0    0.00    0.10
   4   5   0   -0.10    0.10
   4   5   0    0.00    0.10
  -4   5   0    0.00    0.10
  -5  -5   0    1.30    0.30
  -5  -5   0    2.40    0.40
   5  -5   0    2.10    0.30
   5  -5   0    1.50    0.30
   5  -5   0    1.70    0.30
  -5  -5   0    1.40    0.20
  -5  -5   0    1.40    0.30
   5   5   0    1.60    0.30
   5   5   0    1.60    0.30
  -5   5   0    1.80    0.40
  -5   5   0    1.80    0.40
  -6  -5   0   29.80    1.20
  -6  -5   0   29.00    1.20
   6  -5   0   26.50    1.20
   6  -5   0   30.30    1.30
  -6  -5   0   30.20    1.40
   6  -5   0   28.70    1.30
   6   5   0   27.60    1.20
  -6   5   0   25.50    1.20
   6   5   0   27.40    1.20
  -6   5   0   27.60    1.30
  -7  -5   0   27.70    1.40
  -7  -5   0   32.00    1.40
  -7  -5   0   28.30    1.20
   7  -5   0   27.10    1.30
   7  -5   0   28.70    1.40
   7  -5   0   28.10    1.30
   7   5   0   30.70    1.30
   7   5   0   29.30    1.30
  -7   5   0   30.00    1.40
  -7   5   0   28.70    1.40
   8  -5   0   15.50    1.10
   8  -5   0   18.50    1.10
   8  -5   0   18.00    1.10
  -8  -5   0   17.70    1.20
  -8  -5   0   17.90    1.00
  -8   5   0   15.10    1.10
   8   5   0   17.90    1.10
  -8   5   0   15.50    1.00
   8   5   0   16.30    1.00
  -9  -5   0  172.58    5.20
   9  -5   0  178.98    4.90
   9  -5   0  168.88    5.00
  -9   5   0  172.58    4.90
   9   5   0  168.28    4.80
  -9   5   0  171.98    5.00
   9   5   0  173.28    4.80
 -10  -5   0    0.10    0.40
  10  -5   0    0.80    0.50
 -10   5   0    1.30    0.50
  10   5   0    1.00    0.40
  10   5   0    0.70    0.40
 -10   5   0    0.30    0.40
  11  -5   0   20.20    1.50
 -11  -5   0   24.30    1.60
  11   5   0   22.70    1.50
 -11   5   0   22.10    1.60
   0  -6   0    1.40    0.30
   0  -6   0    1.10    0.20
   0  -6   0    0.70    0.20
   0   6   0    1.70    0.30
   0   6   0    0.90    0.20
   1  -6   0   83.39    2.30
  -1  -6   0   82.29    2.40
  -1  -6   0   90.09    2.30
  -1  -6   0   81.49    2.20
   1  -6   0   83.69    2.30
   1  -6   0   83.59    2.00
   1  -6   0   81.99    2.30
   1   6   0   82.59    2.30
   1   6   0   82.79    2.30
   1   6   0   76.19    2.50
  -1   6   0   84.89    2.10
  -1   6   0   85.99    2.40
  -2  -6   0  124.49    3.20
  -2  -6   0  124.69    3.10
   2  -6   0  125.69    3.20
   2  -6   0  122.59    3.00
  -2  -6   0  120.59    3.30
   2  -6   0  125.99    3.30
   2  -6   0  115.79    3.30
  -2   6   0  124.79    3.00
   2   6   0  122.69    3.20
   2   6   0  124.39    3.10
   2   6   0  126.49    2.80
   2   6   0  129.89    3.30
  -2   6   0  122.79    3.30
   3  -6   0    0.10    0.10
   3  -6   0   -0.10    0.10
   3  -6   0    0.30    0.20
  -3  -6   0   -0.10    0.10
  -3  -6   0    0.20    0.10
  -3  -6   0    0.10    0.20
  -3  -6   0    0.20    0.10
   3  -6   0    0.10    0.20
  -3   6   0    0.10    0.20
   3   6   0    0.10    0.10
   3   6   0    0.10    0.10
  -3   6   0    0.00    0.20
  -3   6   0    0.00    0.10
   3   6   0    0.40    0.20
   4  -6   0   44.70    1.60
  -4  -6   0   43.80    1.50
   4  -6   0   41.30    1.50
  -4  -6   0   42.20    1.30
  -4  -6   0   42.70    1.50
  -4  -6   0   48.10    1.70
   4  -6   0   44.70    1.40
   4   6   0   43.50    1.60
  -4   6   0   42.30    1.60
  -4   6   0   47.60    1.60
   4   6   0   44.80    1.30
  -5  -6   0    0.60    0.20
   5  -6   0    0.00    0.20
  -5  -6   0    0.40    0.20
   5  -6   0    0.40    0.20
   5  -6   0    0.00    0.20
  -5  -6   0    0.30    0.20
  -5  -6   0    0.30    0.20
  -5   6   0    0.20    0.20
   5   6   0    0.50    0.20
  -5   6   0    0.20    0.20
   5   6   0    0.40    0.20
  -6  -6   0    1.20    0.30
   6  -6   0    0.50    0.30
  -6  -6   0    1.00    0.30
   6  -6   0    0.60    0.30
  -6  -6   0    0.80    0.40
   6  -6   0    1.20    0.30
   6   6   0    0.70    0.30
   6   6   0    0.60    0.20
  -6   6   0    0.70    0.30
  -6   6   0    0.70    0.30
   7  -6   0    1.50    0.40
  -7  -6   0    2.30    0.50
   7  -6   0    1.20    0.40
   7  -6   0    1.20    0.40
  -7  -6   0    1.40    0.40
  -7  -6   0    1.00    0.40
  -7   6   0    1.80    0.50
   7   6   0    1.10    0.30
   7   6   0    1.50    0.40
  -7   6   0    1.20    0.40
   8  -6   0   13.90    1.00
  -8  -6   0   14.90    1.10
   8  -6   0   14.10    1.00
   8  -6   0   14.70    1.00
   8   6   0   13.50    1.00
  -8   6   0   13.20    1.00
  -8   6   0   15.30    1.10
   8   6   0   13.30    0.90
   9  -6   0    1.50    0.50
  -9  -6   0    1.60    0.60
   9  -6   0    2.30    0.50
  -9   6   0    1.00    0.50
   9   6   0    1.40    0.40
  -9   6   0    2.30    0.50
   9   6   0    1.90    0.50
 -10  -6   0    0.80    0.40
  10  -6   0    0.20    0.30
  10  -6   0    0.80    0.40
  10   6   0    0.20    0.40
 -10   6   0    1.30    0.50
 -10   6   0    0.80    0.50
  10   6   0    0.60    0.40
 -11  -6   0    9.30    1.20
  11  -6   0    8.70    1.10
 -11   6   0    6.50    1.00
  11   6   0   11.20    1.80
   0  -7   0    0.10    0.20
   0  -7   0    0.00    0.10
   0  -7   0   -0.10    0.10
   0   7   0    0.50    0.20
   0   7   0    0.10    0.10
   1  -7   0    7.30    0.30
  -1  -7   0    7.00    0.50
   1  -7   0    7.20    0.50
   1  -7   0    6.50    0.50
  -1  -7   0    7.60    0.50
  -1  -7   0    7.60    0.60
   1  -7   0    6.90    0.50
   1   7   0    7.40    0.50
   1   7   0    6.70    0.50
  -1   7   0    7.50    0.60
  -1   7   0    7.30    0.40
  -2  -7   0  121.79    3.20
   2  -7   0  120.59    3.30
  -2  -7   0  121.59    3.10
   2  -7   0  125.79    3.30
  -2  -7   0  118.29    3.30
   2  -7   0  119.09    2.90
   2  -7   0  117.79    3.20
   2   7   0  119.89    3.20
  -2   7   0  119.59    3.00
  -2   7   0  118.89    3.30
   2   7   0  121.79    2.70
   2   7   0  116.39    3.20
  -3  -7   0   15.50    0.90
  -3  -7   0   14.00    0.80
  -3  -7   0   14.60    0.80
   3  -7   0   13.20    0.80
   3  -7   0   14.10    0.60
  -3  -7   0   14.30    0.70
   3  -7   0   12.90    0.70
   3  -7   0   11.80    0.80
  -3   7   0   14.60    0.60
  -3   7   0   13.90    0.80
   3   7   0   15.00    0.80
   3   7   0   14.90    0.80
   3   7   0   14.00    0.50
  -4  -7   0    0.80    0.30
   4  -7   0    0.80    0.20
  -4  -7   0    0.70    0.20
  -4  -7   0    0.70    0.20
   4  -7   0    0.90    0.30
   4  -7   0    0.50    0.20
  -4  -7   0    0.90    0.30
   4   7   0    0.50    0.20
  -4   7   0    0.40    0.20
  -4   7   0    1.10    0.30
   4   7   0    0.80    0.20
  -5  -7   0   31.40    1.50
   5  -7   0   30.90    1.20
  -5  -7   0   33.60    1.30
   5  -7   0   32.80    1.40
  -5  -7   0   33.10    1.30
   5  -7   0   29.10    1.40
   5   7   0   33.20    1.20
  -5   7   0   30.70    1.40
  -5   7   0   31.30    1.40
   5   7   0   31.00    1.40
  -6  -7   0   54.99    1.90
  -6  -7   0   51.39    1.90
  -6  -7   0   54.19    2.10
   6  -7   0   54.99    2.00
   6  -7   0   56.49    1.90
   6  -7   0   53.19    2.00
  -6   7   0   50.59    2.00
   6   7   0   55.79    1.80
   6   7   0   50.99    2.00
  -6   7   0   54.99    2.00
  -7  -7   0    4.10    0.60
   7  -7   0    4.90    0.70
   7  -7   0    3.40    0.60
  -7  -7   0    4.10    0.70
   7  -7   0    4.20    0.60
  -7  -7   0    2.70    0.50
  -7   7   0    4.70    0.70
  -7   7   0    3.30    0.60
   7   7   0    4.00    0.60
   7   7   0    4.20    0.50
   8  -7   0   97.99    3.10
   8  -7   0   96.19    3.20
  -8  -7   0   98.49    3.40
   8  -7   0   96.69    3.20
  -8   7   0   91.39    3.20
   8   7   0   93.39    3.10
  -8   7   0   99.29    3.30
   9  -7   0    3.00    0.60
  -9  -7   0    3.40    0.70
   9  -7   0    2.80    0.60
  -9   7   0    2.70    0.60
   9   7   0    2.40    0.60
  -9   7   0    4.60    0.80
 -10  -7   0    1.30    0.60
  10  -7   0    1.40    0.50
  10  -7   0    1.40    0.50
 -10   7   0    1.80    0.60
  10   7   0    1.30    0.50
 -10   7   0    0.40    0.40
   0  -8   0  216.98    5.40
   0  -8   0  214.18    5.30
   0  -8   0  217.48    5.50
   0   8   0  223.68    5.30
   0   8   0  218.28    5.50
   1  -8   0   18.40    0.90
   1  -8   0   19.70    1.00
  -1  -8   0   19.70    0.90
  -1  -8   0   18.70    0.90
  -1  -8   0   19.40    1.00
   1  -8   0   19.40    1.00
  -1   8   0   19.30    1.00
   1   8   0   17.80    0.90
  -1   8   0   18.20    0.80
   1   8   0   20.10    0.90
  -2  -8   0    0.00    0.10
   2  -8   0    0.10    0.20
  -2  -8   0   -0.10    0.20
   2  -8   0    0.00    0.10
   2  -8   0   -0.10    0.10
  -2  -8   0    0.10    0.10
  -2   8   0   -0.10    0.20
   2   8   0    0.30    0.20
   2   8   0    0.10    0.20
  -2   8   0    0.00    0.10
   3  -8   0    6.10    0.40
  -3  -8   0    6.00    0.50
  -3  -8   0    6.70    0.60
  -3  -8   0    5.50    0.60
   3  -8   0    6.90    0.60
   3  -8   0    5.20    0.60
   3  -8   0    6.10    0.60
  -3   8   0    5.10    0.60
   3   8   0    6.10    0.60
   3   8   0    6.40    0.70
   4  -8   0   21.00    1.10
  -4  -8   0   20.80    0.90
  -4  -8   0   20.90    1.20
   4  -8   0   22.10    1.10
   4  -8   0   22.10    0.90
  -4  -8   0   22.60    1.10
  -4  -8   0   21.20    1.10
   4  -8   0   22.60    1.20
  -4   8   0   22.50    1.10
   4   8   0   20.90    1.00
   4   8   0   24.70    1.10
  -4   8   0   20.80    1.10
  -5  -8   0   38.50    1.70
   5  -8   0   35.70    1.50
   5  -8   0   36.80    1.60
  -5  -8   0   38.50    1.50
   5  -8   0   36.90    1.40
  -5  -8   0   38.50    1.50
   5   8   0   38.00    1.60
  -5   8   0   38.40    1.60
  -5   8   0   39.00    1.60
   6  -8   0   20.30    1.20
  -6  -8   0   21.50    1.20
   6  -8   0   20.30    1.20
  -6  -8   0   21.50    1.10
   6  -8   0   21.20    1.10
  -6  -8   0   21.80    1.30
   6   8   0   19.00    1.10
  -6   8   0   20.60    1.20
  -6   8   0   20.30    1.20
  -7  -8   0   -0.10    0.20
   7  -8   0    0.10    0.20
   7  -8   0    0.80    0.30
  -7  -8   0    0.10    0.20
  -7  -8   0    0.00    0.30
   7  -8   0    0.30    0.30
  -7   8   0    0.30    0.30
  -7   8   0    0.10    0.30
   7   8   0    0.10    0.30
   8  -8   0   10.10    1.10
  -8  -8   0    8.10    1.00
   8  -8   0    7.90    0.90
   8  -8   0    9.40    0.90
   8   8   0    9.60    1.00
  -8   8   0    8.30    0.90
  -8   8   0   10.70    1.10
   9  -8   0    1.10    0.40
  -9  -8   0    1.00    0.50
   9  -8   0    0.60    0.40
  -9   8   0    0.80    0.40
   9   8   0    0.80    0.40
  -9   8   0   -0.10    0.30
 -10  -8   0    2.60    0.70
  10  -8   0    1.80    0.60
  10  -8   0    1.90    0.60
 -10   8   0    2.10    0.60
  10   8   0    2.40    0.60
 -10   8   0    1.60    0.50
   0  -9   0   -0.10    0.20
   0  -9   0    0.10    0.20
   0  -9   0    0.30    0.20
   0   9   0    0.00    0.20
   0   9   0    0.20    0.20
   1  -9   0  386.86    9.40
   1  -9   0  397.16    9.40
  -1  -9   0  381.66    9.40
   1  -9   0  394.46    9.30
  -1  -9   0  395.56    9.30
  -1  -9   0  394.06    9.20
   1   9   0  383.16    9.20
  -1   9   0  406.66    9.10
   1   9   0  379.26    9.30
  -1   9   0  397.06    9.40
   2  -9   0   16.00    0.90
  -2  -9   0   14.40    0.90
  -2  -9   0   14.40    0.80
   2  -9   0   14.60    0.90
   2  -9   0   15.40    0.90
  -2  -9   0   14.50    0.90
  -2   9   0   15.10    0.90
   2   9   0   14.80    0.90
   2   9   0   16.10    0.90
  -2   9   0   17.20    0.70
   3  -9   0    6.60    0.70
   3  -9   0    6.50    0.70
  -3  -9   0    7.60    0.70
   3  -9   0    6.70    0.70
  -3  -9   0    7.30    0.80
  -3  -9   0    7.00    0.50
  -3   9   0    6.30    0.70
   3   9   0    5.90    0.60
   3   9   0    6.30    0.70
  -4  -9   0    3.80    0.50
   4  -9   0    4.10    0.50
   4  -9   0    3.40    0.50
  -4  -9   0    4.20    0.60
   4  -9   0    3.60    0.60
   4   9   0    3.70    0.50
   4   9   0    3.70    0.60
  -4   9   0    2.80    0.50
  -5  -9   0   16.30    1.00
  -5  -9   0   14.10    1.00
   5  -9   0   16.10    1.00
   5  -9   0   15.10    1.00
   5   9   0   15.60    0.90
   5   9   0   14.00    1.00
  -5   9   0   13.20    0.90
  -5   9   0   16.40    1.10
  -6  -9   0    8.90    1.00
   6  -9   0    8.90    0.90
   6  -9   0    9.70    0.80
  -6  -9   0    7.30    0.80
  -6  -9   0    8.40    0.70
   6   9   0    9.40    1.00
  -6   9   0    9.10    0.80
  -6   9   0    7.30    0.90
  -7  -9   0   35.70    1.80
  -7  -9   0   32.60    2.00
   7  -9   0   35.50    1.70
   7  -9   0   37.50    1.80
  -7  -9   0   37.30    1.70
  -7   9   0   38.60    1.80
   7   9   0   35.00    1.70
  -7   9   0   34.60    1.70
   8  -9   0    3.40    0.60
   8  -9   0    1.70    0.50
  -8  -9   0    2.70    0.70
  -8   9   0    2.00    0.50
   8   9   0    2.70    0.60
  -8   9   0    3.10    0.70
   9  -9   0    0.60    0.40
  -9  -9   0   -0.40    0.30
   9   9   0    0.50    0.40
  -9   9   0   -0.50    0.30
  -9   9   0    0.80    0.50
  10  -9   0    0.40    0.50
 -10   9   0    0.70    0.50
 -10   9   0    1.60    0.80
  10   9   0    0.70    0.40
   0 -10   0  193.78    5.20
   0 -10   0  201.38    5.20
   0 -10   0  192.08    5.30
   0  10   0  205.58    5.00
   0  10   0  200.68    5.30
   1 -10   0   -0.10    0.20
  -1 -10   0    0.00    0.20
   1 -10   0    0.30    0.30
  -1 -10   0    0.40    0.20
   1 -10   0    0.00    0.20
  -1 -10   0    0.30    0.20
   1  10   0    0.40    0.20
   1  10   0    0.10    0.30
  -1  10   0    0.30    0.20
  -1  10   0    0.60    0.20
  -2 -10   0   19.00    1.00
  -2 -10   0   17.30    1.10
   2 -10   0   21.00    1.10
   2 -10   0   20.10    1.10
   2 -10   0   19.10    1.10
  -2 -10   0   19.10    1.00
   2  10   0   15.70    1.00
  -2  10   0   17.30    1.10
   2  10   0   18.70    1.10
  -3 -10   0    7.90    0.80
   3 -10   0    9.10    0.70
   3 -10   0    8.70    0.80
  -3 -10   0    8.90    0.60
  -3 -10   0    7.70    0.90
   3 -10   0    8.50    0.90
  -3  10   0    8.90    0.90
   3  10   0    7.80    0.80
   3  10   0    9.00    0.70
  -4 -10   0    7.30    0.90
  -4 -10   0    9.40    0.80
   4 -10   0    8.80    0.80
   4 -10   0    7.20    0.80
   4 -10   0    7.00    0.90
  -4  10   0    8.80    0.90
   4  10   0    7.30    0.80
   4  10   0    9.30    0.80
  -5 -10   0    4.80    0.70
   5 -10   0    4.60    0.70
  -5 -10   0    5.40    0.80
   5 -10   0    6.20    0.70
   5  10   0    4.10    0.60
   5  10   0    4.90    0.70
  -5  10   0    3.20    0.60
  -5  10   0    4.40    0.70
   6 -10   0   35.30    1.70
   6 -10   0   39.50    1.80
  -6 -10   0   35.30    1.80
  -6 -10   0   40.20    1.70
  -6  10   0   37.30    1.80
   6  10   0   35.30    1.70
   6  10   0   36.20    1.60
  -6  10   0   38.50    1.80
  -7 -10   0    0.90    0.50
   7 -10   0    0.80    0.40
   7 -10   0    1.10    0.40
  -7  10   0    0.10    0.40
   7  10   0    0.50    0.30
  -7  10   0    1.00    0.40
  -8 -10   0    6.60    1.00
   8 -10   0    7.00    1.20
   8 -10   0    4.90    0.80
   8  10   0    5.70    0.80
  -8  10   0    5.40    0.90
  -8  10   0    6.00    0.90
  -9 -10   0    4.60    0.90
   9 -10   0    2.70    0.70
   9  10   0    3.90    0.80
  -9  10   0    4.60    0.80
  -9  10   0    3.90    0.80
   0 -11   0   -0.20    0.20
   0 -11   0   -0.10    0.20
   0 -11   0    0.10    0.20
   0  11   0    0.00    0.30
   0  11   0   -0.10    0.20
  -1 -11   0   25.40    1.20
  -1 -11   0   21.60    1.30
   1 -11   0   23.70    1.20
   1 -11   0   24.90    1.30
  -1 -11   0   22.90    1.20
   1 -11   0   25.20    1.30
  -1  11   0   22.70    1.00
  -1  11   0   19.80    1.20
   1  11   0   22.60    1.10
   1  11   0   24.70    1.30
   2 -11   0    6.10    0.70
   2 -11   0    6.50    0.70
  -2 -11   0    7.30    0.80
  -2 -11   0    6.30    0.80
   2 -11   0    5.70    0.70
  -2 -11   0    5.90    0.70
  -2  11   0    5.80    0.80
   2  11   0    6.40    0.70
   2  11   0    7.10    0.80
   3 -11   0    0.50    0.30
  -3 -11   0    1.90    0.40
  -3 -11   0    1.60    0.40
   3 -11   0    1.00    0.40
  -3 -11   0    0.80    0.30
   3 -11   0    1.30    0.40
   3  11   0    2.10    0.50
   3  11   0    1.00    0.40
  -3  11   0    0.50    0.30
   4 -11   0   28.50    1.50
  -4 -11   0   31.50    1.50
  -4 -11   0   26.70    1.50
   4 -11   0   27.60    1.40
   4 -11   0   28.60    1.50
  -4  11   0   32.20    1.60
   4  11   0   27.70    1.40
   4  11   0   26.60    1.40
  -5 -11   0    1.40    0.50
  -5 -11   0    1.80    0.50
   5 -11   0    1.50    0.50
   5 -11   0    1.00    0.40
   5  11   0    1.70    0.50
  -5  11   0    1.00    0.40
   5  11   0    2.30    0.50
  -5  11   0    0.90    0.40
  -6 -11   0    0.50    0.30
   6 -11   0   -0.20    0.20
   6 -11   0    0.10    0.30
  -6 -11   0    0.20    0.30
  -6  11   0    0.40    0.30
   6  11   0    0.40    0.30
   6  11   0    0.10    0.30
  -6  11   0    0.50    0.40
  -7 -11   0    0.90    0.50
   7 -11   0    0.90    0.40
   7 -11   0    2.70    0.60
   7  11   0    1.10    0.40
  -7  11   0    1.10    0.50
  -7  11   0    1.40    0.50
   8 -11   0   34.00    1.90
  -8 -11   0   30.50    1.90
  -8  11   0   34.50    1.80
   8  11   0   29.40    1.70
  -8  11   0   30.00    1.80
   0 -12   0    3.80    0.60
   0 -12   0    4.40    0.70
   0 -12   0    3.30    0.60
   0  12   0    4.70    0.60
   0  12   0    5.00    0.70
   1 -12   0   18.30    1.20
   1 -12   0   18.50    1.10
   1 -12   0   19.90    1.20
  -1 -12   0   18.60    1.10
  -1 -12   0   19.20    1.20
  -1 -12   0   20.80    1.20
  -1  12   0   18.20    1.20
   1  12   0   19.60    1.10
   1  12   0   17.60    1.20
   2 -12   0    0.20    0.20
  -2 -12   0    0.10    0.20
  -2 -12   0    0.50    0.30
   2 -12   0    0.00    0.30
  -2 -12   0    0.00    0.30
   2 -12   0    0.50    0.30
   2  12   0    0.50    0.30
  -2  12   0    0.70    0.30
   2  12   0    0.40    0.30
   3 -12   0   23.30    1.40
   3 -12   0   22.70    1.30
   3 -12   0   20.30    1.30
  -3 -12   0   22.50    1.30
  -3 -12   0   21.10    1.30
   3  12   0   20.70    1.20
   3  12   0   21.90    1.30
  -3  12   0   23.70    1.40
  -4 -12   0    1.30    0.50
   4 -12   0    1.60    0.50
  -4 -12   0    1.20    0.40
   4 -12   0    2.10    0.50
   4 -12   0    2.70    0.60
   4  12   0    1.80    0.50
  -4  12   0    2.60    0.60
   4  12   0    0.90    0.40
   5 -12   0    2.70    0.60
  -5 -12   0    2.70    0.60
   5 -12   0    2.70    0.60
  -5 -12   0    2.80    0.60
   5  12   0    2.60    0.60
  -5  12   0    2.30    0.60
  -5  12   0    2.20    0.60
   5  12   0    1.90    0.50
   6 -12   0    0.10    0.40
   6 -12   0    0.20    0.40
  -6 -12   0   -0.20    0.30
   6  12   0   -0.20    0.30
  -6  12   0    0.00    0.30
   6  12   0   -0.10    0.20
  -6  12   0    0.60    0.40
   7 -12   0    3.10    0.70
   7 -12   0    3.90    0.80
  -7 -12   0    2.20    0.70
  -7  12   0    4.00    0.70
  -7  12   0    2.70    0.70
   7  12   0    3.00    0.70
  -8  12   0    1.00    0.60
   0 -13   0    0.00    0.20
   0 -13   0    0.00    0.30
   0 -13   0    0.40    0.30
   0  13   0    0.30    0.30
   0  13   0    0.30    0.30
  -1 -13   0    7.90    0.90
  -1 -13   0    7.00    0.90
  -1 -13   0    8.60    0.90
   1 -13   0    6.50    0.90
   1 -13   0    8.30    1.00
   1 -13   0    7.80    0.90
   1  13   0    9.10    0.90
   1  13   0    8.20    1.00
  -1  13   0    7.80    1.00
  -2 -13   0    0.00    0.30
   2 -13   0    0.10    0.30
   2 -13   0   -0.10    0.30
   2 -13   0    0.10    0.30
  -2 -13   0    0.00    0.30
  -2 -13   0   -0.20    0.30
   2  13   0    0.40    0.30
   2  13   0   -0.30    0.30
  -2  13   0    0.20    0.40
  -3 -13   0   47.30    2.00
   3 -13   0   42.40    1.90
   3 -13   0   42.50    2.00
   3 -13   0   39.20    2.00
  -3 -13   0   41.60    2.10
   3  13   0   41.50    1.90
   3  13   0   43.40    2.00
  -3  13   0   41.70    2.00
   4 -13   0    0.80    0.40
  -4 -13   0    1.30    0.50
   4 -13   0    1.10    0.40
   4 -13   0    1.30    0.50
  -4 -13   0    1.10    0.50
   4  13   0    0.60    0.40
   4  13   0    1.40    0.50
  -4  13   0    0.90    0.40
   5 -13   0    5.30    0.80
   5 -13   0    7.50    1.00
  -5 -13   0    4.40    0.80
  -5 -13   0    5.60    0.80
  -5  13   0    3.20    0.80
  -5  13   0    5.60    0.80
   5  13   0    4.60    0.70
   5  13   0    4.90    0.80
  -6 -13   0    7.00    1.10
   6 -13   0   10.00    1.10
   6 -13   0    8.40    1.10
   6  13   0    9.80    1.20
  -6  13   0    7.80    1.10
  -6  13   0    8.80    1.10
   0 -14   0    0.20    0.30
   0 -14   0   -0.30    0.30
   0 -14   0    0.10    0.30
   0  14   0   -0.20    0.30
   1 -14   0    7.80    1.00
  -1 -14   0    7.80    0.90
   1 -14   0    8.20    1.00
   1 -14   0    7.20    0.90
  -1 -14   0    9.20    1.10
  -1 -14   0    8.60    1.00
   1  14   0    8.00    0.90
  -1  14   0    7.40    1.00
   1  14   0    7.90    1.00
  -2 -14   0   84.19    3.00
   2 -14   0   83.99    3.10
   2 -14   0   82.99    3.10
   2 -14   0   83.19    3.00
  -2 -14   0   79.69    3.10
   2  14   0   81.39    3.00
  -2  14   0   77.09    3.00
   2  14   0   76.39    2.80
   3 -14   0   19.60    1.40
  -3 -14   0   14.70    1.30
  -3 -14   0   16.80    1.20
   3 -14   0   17.30    1.30
   3 -14   0   19.50    1.30
  -3  14   0   19.00    1.40
   3  14   0   17.70    1.20
   3  14   0   20.90    1.40
  -4 -14   0    1.90    0.50
   4 -14   0    0.80    0.40
   4 -14   0    2.20    0.60
   4 -14   0    1.40    0.50
  -4 -14   0    1.40    0.60
   4  14   0    0.60    0.40
   4  14   0    1.30    0.40
  -4  14   0    1.70    0.60
   5 -14   0    3.00    0.70
  -5 -14   0    2.70    0.70
   5 -14   0    1.50    0.50
  -5  14   0    1.60    0.60
   5  14   0    2.40    0.60
   5  14   0    2.50    0.60
  -5  14   0    2.80    0.70
   0 -15   0    0.00    0.30
   0 -15   0    0.20    0.30
   0 -15   0   -0.20    0.30
   0  15   0   -0.50    0.30
   1 -15   0    1.60    0.60
  -1 -15   0    1.90    0.60
  -1 -15   0    3.60    0.80
  -1 -15   0    2.50    0.60
   1 -15   0    2.60    0.60
   1 -15   0    1.70    0.50
   1  15   0    2.00    0.60
  -1  15   0    3.30    0.70
   2 -15   0    0.20    0.40
  -2 -15   0   -0.10    0.30
   2 -15   0    0.20    0.40
   2 -15   0    0.10    0.40
  -2 -15   0    0.50    0.40
   2  15   0    0.30    0.40
   2  15   0   -0.20    0.40
  -2  15   0   -0.30    0.40
  -3 -15   0    3.20    0.70
   3 -15   0    2.50    0.70
   3 -15   0    2.90    0.70
  -3 -15   0    1.90    0.60
   3 -15   0    2.20    0.70
   3  15   0    2.30    0.60
   3  15   0    3.10    0.70
  -3  15   0    1.20    0.60
  -4 -15   0    0.70    0.60
   4 -15   0    0.20    0.40
   4 -15   0    0.60    0.50
   4  15   0    0.70    0.40
   4  15   0    0.60    0.40
   0 -16   0    4.20    0.80
   0 -16   0    4.50    0.90
   0 -16   0    5.70    0.90
 -12   0   1    0.20    0.50
  12   0  -1    0.00    0.40
  11   0  -1   -0.20    0.30
 -11   0   1   -0.20    0.30
 -10   0   1    0.10    0.30
  10   0  -1   -0.40    0.20
   9   0  -1    0.20    0.30
  -9   0   1   -0.30    0.20
  -8   0   1    0.00    0.20
   8   0  -1    0.00    0.20
   8   0  -1    0.40    0.20
  -8   0   1    0.30    0.30
   8   0  -1   -0.20    0.20
  -7   0   1   -0.20    0.10
   7   0  -1    0.00    0.20
   7   0  -1    0.10    0.10
   7   0  -1    0.20    0.20
  -7   0   1    0.10    0.20
   7   0  -1   -0.20    0.20
   6   0  -1   -0.10    0.10
   6   0  -1    0.00    0.20
  -6   0   1    0.10    0.10
   6   0  -1   -0.10    0.10
   6   0  -1    0.00    0.10
  -6   0   1    0.00    0.10
  -6   0   1   -0.10    0.10
  -5   0   1   -0.10    0.10
   5   0  -1    0.10    0.20
  -5   0   1   -0.10    0.10
   5   0  -1    0.00    0.10
  -5   0   1    0.10    0.10
   5   0  -1    0.00    0.10
   5   0  -1    0.10    0.10
   4   0  -1    0.20    0.10
   4   0  -1    0.00    0.10
  -4   0   1   -0.10    0.10
  -4   0   1   -0.10    0.10
  -4   0   1    0.20    0.10
   4   0  -1    0.00    0.10
   4   0  -1    0.00    0.10
  -3   0   1    0.00    0.10
   3   0  -1    0.30    0.10
   3   0  -1    0.00    0.10
  -3   0   1    0.00    0.10
   3   0  -1    0.10    0.10
  -3   0   1    0.10    0.10
   3   0  -1   -0.10    0.10
   2   0  -1    0.00    0.10
   2   0  -1    0.10    0.10
  -2   0   1    0.10    0.10
  -2   0   1   -0.10    0.10
   2   0  -1    0.00    0.10
   2   0  -1    0.00    0.10
   1   0  -1    3.00    0.20
   1   0  -1    3.10    0.10
  -1   0   1    3.10    0.10
   1   0  -1    2.80    0.20
   1   0  -1    3.30    0.10
   1   0  -1    2.90    0.10
  -1   0   1    2.70    0.20
   0   0  -1    0.00    0.10
   0   0  -1    0.00    0.10
   0   0  -1    0.10    0.10
   0   0  -1   -0.10    0.10
   0   0  -1    0.00    0.10
   0   0  -1    0.00    0.10
   0   0   1    0.10    0.10
  -1   0  -1    0.00    0.10
   1   0   1    0.10    0.10
   1   0   1    0.00    0.10
   1   0   1    0.10    0.10
  -1   0  -1    0.00    0.10
  -1   0  -1    0.00    0.10
  -1   0  -1    0.00    0.10
   2   0   1    0.30    0.10
  -2   0  -1    0.30    0.10
  -2   0  -1    0.30    0.10
   2   0   1    0.30    0.10
  -2   0  -1    0.50    0.10
  -2   0  -1    0.40    0.10
   2   0   1    0.30    0.10
   3   0   1    0.00    0.10
   3   0   1   -0.10    0.10
   3   0   1    0.00    0.10
  -3   0  -1    0.20    0.10
  -3   0  -1    0.10    0.10
   3   0   1   -0.10    0.10
  -3   0  -1    0.10    0.10
   4   0   1   -0.10    0.10
   4   0   1    0.00    0.10
  -4   0  -1    0.20    0.10
  -4   0  -1    0.00    0.10
   4   0   1   -0.10    0.10
  -4   0  -1    0.00    0.10
   4   0   1   -0.10    0.10
  -5   0  -1    0.00    0.10
  -5   0  -1    0.20    0.20
   5   0   1    0.00    0.10
   5   0   1    0.10    0.10
   5   0   1   -0.10    0.10
  -5   0  -1    0.00    0.10
   5   0   1    0.00    0.20
   6   0   1    0.20    0.10
  -6   0  -1    0.00    0.10
   6   0   1    0.00    0.10
  -6   0  -1    0.60    0.20
   6   0   1   -0.40    0.10
  -6   0  -1   -0.10    0.10
   6   0   1    0.00    0.10
  -7   0  -1    0.00    0.20
   7   0   1    0.10    0.10
   7   0   1   -0.10    0.10
  -7   0  -1   -0.10    0.20
   7   0   1    0.10    0.20
  -7   0  -1    0.10    0.20
  -8   0  -1   -0.30    0.20
   8   0   1   -0.10    0.20
  -8   0  -1    0.00    0.20
   8   0   1    0.20    0.20
  -9   0  -1   -0.40    0.20
  -9   0  -1    0.00    0.20
   9   0   1   -0.30    0.20
  10   0   1   -0.20    0.20
 -10   0  -1    0.00    0.30
 -10   0  -1    0.10    0.30
 -11   0  -1   -0.20    0.30
  11   0   1    0.10    0.30
 -12   0  -1    0.60    0.50
 -12  -1   1   -0.30    0.40
  12  -1  -1   -0.20    0.50
 -12   1   1   -0.10    0.40
  12   1  -1   -0.20    0.30
 -11  -1   1   14.10    1.20
  11  -1  -1   13.90    1.10
  11   1  -1   12.00    1.20
 -11   1   1   11.40    1.20
 -10  -1   1    8.40    1.00
  10  -1  -1    7.80    0.90
 -10   1   1    9.00    1.10
  10   1  -1    9.40    1.00
  -9  -1   1    1.60    0.50
   9  -1  -1    1.30    0.40
   9   1  -1    1.70    0.40
  -9   1   1    1.00    0.40
   8  -1  -1    0.60    0.30
   8  -1  -1    1.10    0.40
  -8  -1   1    0.40    0.30
   8  -1  -1    0.90    0.30
  -8  -1   1    1.00    0.30
  -8   1   1    0.30    0.30
  -8   1   1    0.20    0.20
   8   1  -1    0.50    0.30
   8   1  -1    1.00    0.30
   8   1  -1    0.30    0.20
   7  -1  -1    3.40    0.50
   7  -1  -1    4.00    0.60
  -7  -1   1    4.70    0.50
   7  -1  -1    4.30    0.50
  -7  -1   1    3.50    0.50
  -7   1   1    4.00    0.50
  -7   1   1    5.20    0.70
   7   1  -1    4.10    0.60
   7   1  -1    3.80    0.50
   7   1  -1    4.30    0.40
   7   1  -1    4.70    0.50
  -6  -1   1   24.90    1.00
   6  -1  -1   25.20    1.10
  -6  -1   1   24.20    0.90
  -6  -1   1   21.30    1.10
   6  -1  -1   24.00    1.10
   6  -1  -1   24.20    1.00
   6  -1  -1   24.20    0.80
   6   1  -1   24.90    1.10
  -6   1   1   24.60    1.00
   6   1  -1   24.70    0.90
   6   1  -1   23.10    0.90
   6   1  -1   24.40    1.10
  -6   1   1   23.30    1.10
  -6   1   1   24.80    1.10
  -5  -1   1   28.40    1.20
   5  -1  -1   28.20    0.90
   5  -1  -1   27.10    1.10
  -5  -1   1   27.90    1.00
   5  -1  -1   29.10    1.10
   5  -1  -1   28.60    1.00
   5   1  -1   29.10    1.10
   5   1  -1   28.90    1.00
  -5   1   1   29.20    1.00
   5   1  -1   29.40    1.00
  -5   1   1   28.60    1.00
   5   1  -1   28.10    1.10
  -5   1   1   28.60    1.20
   4  -1  -1    2.00    0.20
   4  -1  -1    2.10    0.30
  -4  -1   1    2.20    0.30
   4  -1  -1    1.90    0.30
  -4  -1   1    1.90    0.20
   4  -1  -1    2.50    0.30
  -4  -1   1    2.10    0.30
   4   1  -1    2.10    0.30
  -4   1   1    1.90    0.30
   4   1  -1    1.90    0.20
  -4   1   1    1.80    0.20
   4   1  -1    1.70    0.30
  -4   1   1    2.60    0.30
   4   1  -1    1.60    0.30
  -3  -1   1    2.10    0.30
  -3  -1   1    2.00    0.20
   3  -1  -1    1.90    0.20
  -3  -1   1    1.70    0.20
   3  -1  -1    2.00    0.30
   3  -1  -1    2.20    0.20
   3  -1  -1    1.80    0.10
   3   1  -1    1.80    0.20
   3   1  -1    1.40    0.20
   3   1  -1    2.40    0.20
   3   1  -1    1.80    0.20
  -3   1   1    1.90    0.30
  -3   1   1    1.10    0.20
  -3   1   1    2.20    0.20
   2  -1  -1  379.46    8.30
   2  -1  -1  367.46    8.40
  -2  -1   1  362.66    8.40
   2  -1  -1  378.06    8.40
  -2  -1   1  383.66    8.40
   2  -1  -1  364.36    8.40
  -2  -1   1  387.76    8.50
  -2  -1   1  379.86    8.30
   2   1  -1  381.36    8.40
  -2   1   1  392.26    8.40
   2   1  -1  374.66    8.40
   2   1  -1  368.76    8.40
  -2   1   1  400.56    8.50
   1  -1  -1    2.00    0.10
   1  -1  -1    2.10    0.20
  -1  -1   1    1.80    0.10
  -1  -1   1    1.90    0.20
  -1  -1   1    1.80    0.20
   1  -1  -1    1.90    0.10
   1  -1  -1    2.00    0.10
   1  -1  -1    2.00    0.20
   1   1  -1    2.00    0.20
  -1   1   1    2.10    0.20
   1   1  -1    2.10    0.20
  -1   1   1    2.10    0.10
   1   1  -1    2.20    0.10
   1   1  -1    1.90    0.20
   0  -1  -1  200.48    4.40
   0  -1   1  208.18    4.40
   0  -1   1  197.08    4.50
   0  -1  -1  193.08    4.50
   0  -1  -1  197.58    4.40
   0  -1  -1  196.88    4.50
   0  -1   1  196.88    4.40
   0  -1  -1  202.28    4.40
   0   1  -1  200.18    4.40
   0   1  -1  204.28    4.50
   0   1  -1  203.78    4.40
  -1  -1  -1  228.18    5.10
   1  -1   1  229.68    5.10
  -1  -1  -1  221.68    5.10
  -1  -1  -1  221.08    5.00
  -1  -1  -1  214.78    5.00
   1  -1   1  236.48    5.10
   1  -1   1  234.48    5.10
  -1   1  -1  229.88    5.00
  -1   1  -1  226.88    5.00
  -1   1  -1  222.48    5.10
   1   1   1  233.18    5.10
  -1   1  -1  219.98    5.10
   1   1   1  226.38    5.10
  -2  -1  -1  121.39    2.90
   2  -1   1  121.29    2.90
   2  -1   1  122.59    2.80
  -2  -1  -1  122.49    2.90
  -2  -1  -1  122.09    2.90
   2  -1   1  128.09    2.90
  -2   1  -1  121.09    2.90
   2   1   1  119.19    2.90
   2   1   1  120.09    2.90
  -2   1  -1  122.29    2.90
   2   1   1  121.69    2.70
   2   1   1  121.19    2.90
  -2   1  -1  120.99    2.90
  -2   1  -1  122.59    2.80
  -3  -1  -1   52.49    1.50
   3  -1   1   50.59    1.50
  -3  -1  -1   51.99    1.50
  -3  -1  -1   50.89    1.40
   3  -1   1   53.59    1.50
   3  -1   1   51.59    1.40
  -3   1  -1   52.09    1.50
  -3   1  -1   52.89    1.50
   3   1   1   51.29    1.50
   3   1   1   51.09    1.20
   3   1   1   51.99    1.40
  -3   1  -1   51.89    1.30
  -3   1  -1   49.40    1.40
   3   1   1   50.89    1.40
  -4  -1  -1   67.09    1.90
   4  -1   1   68.89    2.00
  -4  -1  -1   68.09    1.90
   4  -1   1   69.29    1.90
   4  -1   1   68.79    1.80
  -4  -1  -1   67.19    1.90
   4  -1   1   65.29    1.70
   4   1   1   68.49    1.90
  -4   1  -1   64.19    1.90
   4   1   1   64.49    1.90
   4   1   1   66.59    1.60
  -4   1  -1   66.59    1.90
   4   1   1   66.79    1.80
  -4   1  -1   67.89    1.90
   5  -1   1   26.30    1.00
  -5  -1  -1   27.50    1.00
   5  -1   1   26.10    0.90
  -5  -1  -1   25.70    1.00
  -5  -1  -1   24.50    1.10
   5  -1   1   26.00    1.10
   5  -1   1   25.20    0.90
   5   1   1   25.50    1.00
   5   1   1   27.00    1.10
   5   1   1   26.30    0.80
   5   1   1   25.70    1.00
  -5   1  -1   26.50    1.10
  -5   1  -1   27.00    1.00
  -5   1  -1   25.10    1.00
  -6  -1  -1    3.20    0.50
   6  -1   1    2.40    0.30
  -6  -1  -1    2.40    0.40
   6  -1   1    2.30    0.40
   6  -1   1    3.10    0.50
   6  -1   1    2.70    0.30
  -6  -1  -1    2.60    0.40
   6   1   1    3.00    0.30
   6   1   1    3.30    0.40
  -6   1  -1    2.40    0.40
  -6   1  -1    1.80    0.40
  -6   1  -1    2.60    0.40
   6   1   1    3.10    0.50
   6   1   1    3.00    0.40
   7  -1   1    0.50    0.30
   7  -1   1    0.50    0.30
  -7  -1  -1    0.30    0.20
  -7  -1  -1    0.50    0.30
   7  -1   1    0.40    0.20
  -7  -1  -1    0.70    0.30
   7  -1   1    0.30    0.20
  -7   1  -1    0.50    0.30
  -7   1  -1    0.30    0.20
  -7   1  -1    0.80    0.30
   7   1   1    0.30    0.20
   7   1   1    0.90    0.30
   8  -1   1   10.40    0.80
  -8  -1  -1   11.80    0.80
  -8  -1  -1   11.40    0.90
   8   1   1    9.90    0.70
   8   1   1   12.90    0.90
  -8   1  -1   11.70    0.80
  -8   1  -1   10.40    0.80
  -9  -1  -1   10.60    0.80
   9  -1   1   11.40    0.90
  -9  -1  -1   11.10    0.90
  -9   1  -1   11.80    0.90
   9   1   1   13.10    1.00
  -9   1  -1   11.40    1.00
 -10  -1  -1    0.80    0.40
 -10  -1  -1    0.00    0.30
  10  -1   1    0.40    0.30
 -10   1  -1    0.70    0.40
 -10   1  -1    0.20    0.30
  10   1   1    0.50    0.30
 -11  -1  -1    2.10    0.50
  11  -1   1    1.20    0.50
 -11   1  -1    0.20    0.50
  11   1   1    0.90    0.50
 -12  -1  -1    2.20    0.70
 -12   1  -1    3.50    0.80
 -12  -2   1    0.20    0.40
 -12   2   1    0.30    0.50
  12   2  -1    0.00    0.40
  11  -2  -1    3.60    0.80
 -11  -2   1    1.60    0.60
 -11   2   1    3.40    0.70
  11   2  -1    2.60    0.70
  10  -2  -1    1.90    0.50
 -10  -2   1    2.20    0.60
  10   2  -1    2.80    0.60
 -10   2   1    3.40    0.70
   9  -2  -1  138.19    3.90
  -9  -2   1  142.59    4.30
   9  -2  -1  138.99    4.20
   9  -2  -1  142.49    4.20
   9   2  -1  139.49    4.20
  -9   2   1  141.99    3.90
  -9   2   1  133.29    4.20
  -8  -2   1   15.90    1.10
   8  -2  -1   16.70    1.00
   8  -2  -1   15.90    1.00
   8  -2  -1   16.10    0.90
  -8  -2   1   15.00    0.80
   8   2  -1   18.70    1.10
   8   2  -1   16.90    0.90
  -8   2   1   16.20    0.90
  -8   2   1   15.20    1.00
  -7  -2   1  195.08    5.30
   7  -2  -1  200.58    5.20
  -7  -2   1  208.68    4.90
   7  -2  -1  202.28    5.00
   7  -2  -1  192.68    5.20
  -7  -2   1  202.98    4.80
  -7   2   1  184.48    5.20
  -7   2   1  192.08    5.00
   7   2  -1  199.28    4.90
   7   2  -1  199.88    5.20
   7   2  -1  198.18    5.10
   6  -2  -1    0.10    0.10
   6  -2  -1    0.10    0.20
  -6  -2   1    0.20    0.10
  -6  -2   1    0.10    0.20
  -6  -2   1    0.10    0.10
  -6  -2   1    0.20    0.20
   6  -2  -1   -0.20    0.10
   6  -2  -1    0.20    0.20
  -6   2   1   -0.10    0.10
   6   2  -1    0.00    0.10
   6   2  -1    0.00    0.20
  -6   2   1    0.00    0.20
   6   2  -1    0.20    0.20
  -5  -2   1   26.70    0.90
   5  -2  -1   26.60    1.00
  -5  -2   1   28.10    1.00
   5  -2  -1   27.60    0.80
  -5  -2   1   24.90    1.10
   5  -2  -1   25.90    1.10
  -5  -2   1   26.50    0.90
   5  -2  -1   28.20    1.10
   5   2  -1   26.00    1.10
  -5   2   1   27.60    1.00
   5   2  -1   26.20    1.00
  -5   2   1   27.80    1.00
   5   2  -1   27.70    1.10
  -5   2   1   26.70    1.10
  -4  -2   1   41.00    1.40
  -4  -2   1   41.70    1.20
   4  -2  -1   41.70    1.40
  -4  -2   1   40.90    1.30
  -4  -2   1   41.60    1.20
   4  -2  -1   41.60    1.30
   4  -2  -1   41.40    1.00
   4  -2  -1   41.30    1.30
   4   2  -1   42.50    1.30
  -4   2   1   37.90    1.40
   4   2  -1   41.70    1.30
  -4   2   1   41.20    1.20
   4   2  -1   40.30    1.30
  -4   2   1   41.20    1.30
  -3  -2   1  361.96    7.90
  -3  -2   1  355.46    8.20
   3  -2  -1  359.06    8.00
  -3  -2   1  353.16    8.00
  -3  -2   1  357.76    8.00
   3  -2  -1  340.97    8.10
   3  -2  -1  364.06    8.10
   3   2  -1  368.36    8.10
   3   2  -1  353.56    8.10
   3   2  -1  351.46    8.00
  -3   2   1  366.06    8.00
  -3   2   1  337.57    8.10
   2  -2  -1   76.59    1.90
  -2  -2   1   76.49    1.80
  -2  -2   1   78.69    1.90
  -2  -2   1   77.39    2.00
  -2  -2   1   74.89    1.90
   2  -2  -1   78.39    1.90
   2  -2  -1   76.19    1.90
   2  -2  -1   82.69    2.00
   2   2  -1   75.19    1.90
   2   2  -1   77.99    1.90
   2   2  -1   75.39    2.00
  -2   2   1   77.39    2.00
  -2   2   1   77.99    1.90
  -1  -2   1 5440.16  133.39
   1  -2  -1 5750.42  140.49
  -1  -2   1 6118.49  138.79
   1  -2  -1 5136.49  130.99
   1  -2  -1 5899.71  137.99
  -1  -2   1 6091.69  140.19
   1  -2  -1 5230.88  133.39
   1  -2  -1 5436.66  128.49
   1   2  -1 5585.24  135.09
  -1   2   1 5869.61  139.79
   1   2  -1 5741.33  137.79
  -1   2   1 5250.38  128.79
   1   2  -1 6051.99  129.39
   1   2  -1 5795.22  134.39
   0  -2  -1  189.38    4.20
   0  -2   1  185.28    4.20
   0  -2   1  174.88    4.20
   0  -2  -1  181.98    4.10
   0  -2  -1  178.38    4.20
   0  -2  -1  183.08    4.20
   0  -2  -1  182.98    4.10
   0  -2  -1  183.28    4.10
   0  -2   1  192.28    4.20
   0   2   1  196.88    4.20
   0   2  -1  187.18    4.20
   0   2  -1  180.78    4.10
   0   2  -1  186.98    4.20
   0   2  -1  190.98    4.20
   1  -2   1  400.66    8.80
  -1  -2  -1  380.76    8.80
  -1  -2  -1  381.66    8.80
   1  -2   1  417.66    8.80
   1  -2   1  395.96    8.90
  -1  -2  -1  404.76    8.90
   1  -2   1  407.66    8.90
  -1  -2  -1  403.06    8.90
  -1  -2  -1  374.86    8.80
   1   2   1  414.06    8.90
   1   2   1  416.16    8.80
  -1   2  -1  394.16    8.80
  -1   2  -1  404.26    8.90
  -1   2  -1  408.36    8.90
  -2  -2  -1  210.58    4.90
   2  -2   1  212.98    4.90
   2  -2   1  211.68    4.90
  -2  -2  -1  202.88    4.60
   2  -2   1  212.68    4.80
  -2  -2  -1  209.08    4.90
  -2  -2  -1  205.18    4.80
   2   2   1  213.48    4.80
  -2   2  -1  209.18    4.80
  -2   2  -1  213.48    4.70
  -2   2  -1  215.98    4.80
  -2   2  -1  207.98    4.90
   2   2   1  211.38    4.90
  -3  -2  -1   15.60    0.40
  -3  -2  -1   15.70    0.70
   3  -2   1   17.60    0.60
   3  -2   1   15.40    0.70
  -3  -2  -1   15.00    0.60
  -3  -2  -1   15.70    0.60
   3  -2   1   15.60    0.70
   3   2   1   16.20    0.60
  -3   2  -1   15.80    0.60
  -3   2  -1   16.40    0.50
  -3   2  -1   15.20    0.70
   3   2   1   15.30    0.60
  -3   2  -1   14.50    0.60
   3   2   1   15.90    0.60
  -4  -2  -1    5.60    0.20
   4  -2   1    6.70    0.40
  -4  -2  -1    6.00    0.40
   4  -2   1    5.90    0.40
  -4  -2  -1    6.10    0.40
  -4  -2  -1    6.10    0.50
   4  -2   1    5.60    0.40
   4   2   1    5.70    0.40
  -4   2  -1    5.50    0.40
  -4   2  -1    5.70    0.30
  -4   2  -1    6.20    0.40
  -4   2  -1    4.90    0.40
   4   2   1    5.20    0.40
  -5  -2  -1  494.55   11.30
   5  -2   1  507.85   11.80
   5  -2   1  536.55   11.40
  -5  -2  -1  524.95   11.70
  -5  -2  -1  520.75   11.70
   5  -2   1  504.85   11.80
   5  -2   1  508.25   11.60
  -5  -2  -1  507.55   11.80
   5   2   1  528.65   11.80
  -5   2  -1  516.85   11.70
   5   2   1  495.95   11.60
  -5   2  -1  512.05   11.80
   5   2   1  519.85   11.70
  -5   2  -1  520.85   11.80
  -6  -2  -1   13.80    0.80
   6  -2   1   13.60    0.60
   6  -2   1   11.80    0.80
  -6  -2  -1   12.90    0.80
   6  -2   1   13.40    0.70
   6  -2   1   12.20    0.80
  -6  -2  -1   13.40    0.80
  -6   2  -1   13.90    0.80
   6   2   1   13.50    0.70
  -6   2  -1   12.60    0.80
   6   2   1   13.90    0.80
  -6   2  -1   12.60    0.70
   6   2   1   12.10    0.70
  -7  -2  -1   96.09    2.90
  -7  -2  -1   95.89    3.00
   7  -2   1   99.29    3.00
   7  -2   1   99.19    2.70
  -7  -2  -1   95.69    2.90
   7  -2   1  101.79    3.00
  -7   2  -1   97.09    3.00
   7   2   1   95.59    2.90
  -7   2  -1   99.09    2.90
   7   2   1   96.89    2.80
   8  -2   1    0.20    0.20
  -8  -2  -1    0.20    0.20
  -8  -2  -1    0.00    0.20
   8  -2   1    0.40    0.30
   8   2   1    0.50    0.30
  -8   2  -1    0.40    0.30
   8   2   1    0.10    0.20
  -8   2  -1    0.30    0.30
   9  -2   1    4.00    0.60
  -9  -2  -1    3.20    0.60
  -9  -2  -1    3.40    0.60
   9   2   1    3.40    0.50
  -9   2  -1    5.00    0.70
   9   2   1    3.90    0.60
  -9   2  -1    3.10    0.60
  10  -2   1    0.50    0.40
 -10  -2  -1    1.40    0.60
 -10  -2  -1    0.90    0.50
 -10   2  -1    1.30    0.50
 -10   2  -1    2.00    0.50
  10   2   1    1.20    0.40
  11  -2   1    2.10    0.60
 -11  -2  -1    2.20    0.70
 -11   2  -1    4.00    0.80
  11   2   1    3.30    0.70
 -12  -2  -1   -0.30    0.40
 -12   2  -1   -0.40    0.50
 -12   3   1    6.90    1.10
  12   3  -1    6.70    1.00
 -11  -3   1    2.00    0.60
  11  -3  -1    1.40    0.50
 -11   3   1    2.40    0.70
  11   3  -1    1.90    0.60
  10  -3  -1   31.30    1.70
 -10  -3   1   28.50    1.70
  10   3  -1   33.10    1.70
 -10   3   1   28.80    1.70
   9  -3  -1   38.80    1.80
   9  -3  -1   38.80    1.60
  -9  -3   1   40.10    1.90
   9  -3  -1   37.50    1.80
  -9   3   1   39.50    1.60
  -9   3   1   37.30    1.80
   9   3  -1   36.90    1.50
   9   3  -1   38.00    1.70
   8  -3  -1    0.10    0.20
  -8  -3   1    0.30    0.30
   8  -3  -1    0.10    0.20
   8  -3  -1    0.10    0.20
   8   3  -1    0.30    0.20
  -8   3   1    0.20    0.30
  -8   3   1    0.10    0.30
   8   3  -1    0.30    0.20
  -7  -3   1    2.30    0.30
   7  -3  -1    3.10    0.50
   7  -3  -1    3.80    0.50
  -7  -3   1    2.80    0.50
   7  -3  -1    4.00    0.60
  -7  -3   1    2.30    0.40
   7   3  -1    2.30    0.40
  -7   3   1    3.30    0.50
   7   3  -1    3.40    0.50
  -7   3   1    2.20    0.40
   7   3  -1    2.30    0.40
  -6  -3   1    0.00    0.20
  -6  -3   1   -0.10    0.10
   6  -3  -1    0.30    0.20
   6  -3  -1    0.20    0.20
  -6  -3   1    0.10    0.20
   6  -3  -1   -0.20    0.10
  -6  -3   1    0.10    0.10
   6   3  -1   -0.10    0.20
  -6   3   1    0.00    0.20
   6   3  -1    0.00    0.10
  -6   3   1    0.00    0.10
   6   3  -1   -0.20    0.10
  -5  -3   1    0.20    0.10
   5  -3  -1    0.00    0.10
  -5  -3   1    0.10    0.10
   5  -3  -1    0.10    0.20
  -5  -3   1    0.10    0.20
   5  -3  -1    0.10    0.10
  -5  -3   1    0.50    0.20
  -5   3   1    0.30    0.20
   5   3  -1    0.30    0.20
  -5   3   1    0.50    0.20
   5   3  -1    0.00    0.10
   5   3  -1    0.20    0.20
  -5   3   1    0.30    0.20
  -4  -3   1  194.28    4.80
   4  -3  -1  183.68    4.60
  -4  -3   1  186.38    4.50
   4  -3  -1  189.28    4.70
  -4  -3   1  189.58    4.50
   4  -3  -1  191.58    4.70
   4   3  -1  189.98    4.60
  -4   3   1  187.28    4.80
  -4   3   1  207.98    5.10
   4   3  -1  200.28    4.70
   4   3  -1  200.28    4.70
  -4   3   1  187.18    4.60
  -3  -3   1  111.89    2.70
   3  -3  -1  109.89    2.80
  -3  -3   1  106.99    2.60
   3  -3  -1  108.09    2.70
  -3  -3   1  106.89    2.60
  -3  -3   1  103.19    2.80
   3  -3  -1  109.09    2.70
   3   3  -1  108.19    2.70
   3   3  -1  103.29    2.70
  -3   3   1  108.09    2.80
   3   3  -1  106.99    2.70
  -3   3   1  108.99    2.70
  -2  -3   1  289.27    6.60
  -2  -3   1  291.27    6.50
   2  -3  -1  277.67    6.60
   2  -3  -1  281.97    6.50
   2  -3  -1  289.27    6.50
  -2  -3   1  282.27    6.60
   2  -3  -1  288.17    6.50
  -2  -3   1  286.77    6.50
   2   3  -1  283.67    6.60
   2   3  -1  297.07    6.60
   2   3  -1  289.77    6.50
  -2   3   1  299.77    6.30
  -2   3   1  292.67    6.60
  -1  -3   1   19.20    0.70
   1  -3  -1   18.70    0.70
  -1  -3   1   18.10    0.60
   1  -3  -1   18.10    0.60
   1  -3  -1   18.40    0.60
   1  -3  -1   18.50    0.60
   1   3  -1   19.30    0.70
  -1   3   1   18.50    0.70
   1   3  -1   18.90    0.60
   1   3  -1   18.90    0.60
  -1   3   1   19.40    0.50
   1   3  -1   18.70    0.70
   0  -3  -1   19.50    0.60
   0  -3  -1   20.20    0.50
   0  -3   1   21.50    0.70
   0  -3   1   20.20    0.70
   0  -3   1   20.00    0.60
   0  -3  -1   19.60    0.60
   0  -3  -1   19.80    0.70
   0   3   1   18.80    0.70
   0   3  -1   19.50    0.70
   0   3  -1   19.70    0.70
   0   3   1   19.80    0.60
   0   3  -1   20.50    0.70
   1  -3   1  272.17    6.40
  -1  -3  -1  283.87    6.50
  -1  -3  -1  276.97    6.40
  -1  -3  -1  283.07    6.30
   1  -3   1  277.97    6.40
   1  -3   1  284.67    6.40
   1  -3   1  281.87    6.30
  -1  -3  -1  273.17    6.30
  -1  -3  -1  282.57    6.30
  -1   3  -1  275.67    6.40
  -1   3  -1  290.07    6.30
   1   3   1  291.57    6.40
   1   3   1  294.17    6.20
  -1   3  -1  284.47    6.40
   2  -3   1  484.95   11.00
  -2  -3  -1  467.95   10.70
  -2  -3  -1  505.45   11.00
   2  -3   1  493.75   11.00
   2  -3   1  482.25   10.90
  -2  -3  -1  470.55   11.00
  -2  -3  -1  490.45   10.90
  -2   3  -1  501.75   10.90
   2   3   1  501.55   11.00
   2   3   1  484.25   10.80
  -2   3  -1  496.45   10.90
  -2   3  -1  497.95   11.00
  -2   3  -1  496.05   10.80
  -3  -3  -1    2.10    0.10
  -3  -3  -1    1.70    0.30
   3  -3   1    1.80    0.30
   3  -3   1    2.10    0.30
  -3  -3  -1    2.90    0.30
  -3  -3  -1    1.60    0.20
   3  -3   1    2.20    0.30
   3   3   1    2.20    0.30
  -3   3  -1    2.70    0.30
   3   3   1    1.80    0.20
  -3   3  -1    1.90    0.30
  -3   3  -1    2.00    0.20
  -3   3  -1    1.80    0.20
   3   3   1    2.70    0.30
  -4  -3  -1   62.59    2.00
  -4  -3  -1   65.99    1.90
   4  -3   1   65.89    1.90
  -4  -3  -1   64.59    1.50
  -4  -3  -1   64.59    1.90
   4  -3   1   63.39    1.90
   4   3   1   67.99    1.90
  -4   3  -1   64.69    1.90
  -4   3  -1   68.99    2.00
  -4   3  -1   65.59    1.70
   4   3   1   63.79    1.90
  -4   3  -1   64.19    1.90
   4   3   1   67.59    1.90
  -5  -3  -1   21.40    0.90
  -5  -3  -1   22.10    1.00
  -5  -3  -1   22.20    0.60
  -5  -3  -1   22.80    1.00
   5  -3   1   22.70    0.90
   5  -3   1   21.70    1.00
   5  -3   1   22.70    1.00
   5  -3   1   21.30    0.70
   5   3   1   22.50    0.90
  -5   3  -1   21.90    0.90
  -5   3  -1   21.40    1.00
   5   3   1   22.80    1.00
  -5   3  -1   19.90    0.90
   5   3   1   21.10    0.90
  -6  -3  -1    1.60    0.30
   6  -3   1    1.90    0.40
  -6  -3  -1    1.60    0.30
  -6  -3  -1    1.40    0.40
   6  -3   1    2.20    0.20
   6  -3   1    1.40    0.30
   6  -3   1    1.40    0.30
  -6   3  -1    1.70    0.30
  -6   3  -1    1.80    0.30
   6   3   1    1.80    0.30
  -6   3  -1    0.90    0.30
   6   3   1    1.40    0.30
   7  -3   1   59.99    2.20
  -7  -3  -1   60.59    2.10
  -7  -3  -1   60.49    2.20
   7  -3   1   58.99    2.10
  -7  -3  -1   61.59    2.10
   7  -3   1   64.59    2.00
   7   3   1   62.19    2.00
   7   3   1   58.69    2.10
  -7   3  -1   60.49    2.10
  -7   3  -1   61.39    2.10
   8  -3   1  160.68    4.60
  -8  -3  -1  173.08    4.80
  -8  -3  -1  164.58    4.50
   8  -3   1  164.28    4.40
  -8  -3  -1  162.58    4.80
  -8   3  -1  167.48    4.60
  -8   3  -1  166.18    4.60
   8   3   1  164.88    4.40
   8   3   1  158.88    4.50
  -9  -3  -1    0.00    0.30
  -9  -3  -1   -0.10    0.30
   9  -3   1    0.10    0.20
  -9   3  -1    0.10    0.30
   9   3   1   -0.20    0.20
   9   3   1   -0.10    0.20
  -9   3  -1    0.10    0.30
  10  -3   1    6.00    0.90
 -10  -3  -1    6.90    0.90
 -10   3  -1    7.30    0.90
  10   3   1    6.20    0.90
 -10   3  -1    7.30    0.90
  11  -3   1    5.90    0.90
 -11  -3  -1    5.70    0.90
  11   3   1    3.90    0.70
 -11   3  -1    4.50    0.80
 -11   3  -1    5.90    0.90
 -11  -4   1   -0.30    0.30
  11  -4  -1    0.40    0.40
 -11   4   1    0.60    0.50
  11   4  -1    0.20    0.40
  10  -4  -1   33.10    2.20
  10  -4  -1   34.20    1.80
 -10  -4   1   31.30    1.80
  10   4  -1   29.20    1.60
 -10   4   1   34.00    1.80
  -9  -4   1    8.80    1.00
   9  -4  -1    7.80    0.90
   9  -4  -1    7.80    0.90
   9  -4  -1    7.20    0.80
   9   4  -1    7.40    0.80
   9   4  -1    6.70    0.80
  -9   4   1    7.50    1.00
  -9   4   1    5.60    0.70
  -8  -4   1   24.30    1.40
   8  -4  -1   27.50    1.30
   8  -4  -1   25.30    1.30
   8  -4  -1   27.70    1.40
  -8   4   1   26.80    1.30
   8   4  -1   25.30    1.30
  -8   4   1   27.40    1.40
   8   4  -1   28.60    1.30
   7  -4  -1   18.50    1.10
   7  -4  -1   18.40    1.00
   7  -4  -1   19.90    1.00
  -7  -4   1   19.50    1.20
  -7  -4   1   20.30    0.90
  -7   4   1   20.60    1.20
  -7   4   1   19.90    1.00
   7   4  -1   21.50    1.10
   7   4  -1   18.50    1.00
  -6  -4   1    0.30    0.20
  -6  -4   1    0.70    0.20
   6  -4  -1    0.90    0.30
  -6  -4   1    0.70    0.30
  -6  -4   1    0.40    0.20
   6  -4  -1    0.40    0.20
   6  -4  -1    0.10    0.20
   6   4  -1    0.70    0.20
   6   4  -1    0.10    0.20
   6   4  -1    0.30    0.20
  -6   4   1    0.00    0.20
  -6   4   1    0.50    0.30
  -5  -4   1    0.90    0.20
   5  -4  -1    0.40    0.20
  -5  -4   1    0.40    0.20
  -5  -4   1    0.70    0.20
   5  -4  -1    0.50    0.20
  -5  -4   1    0.70    0.30
   5  -4  -1    0.30    0.20
  -5   4   1    0.40    0.20
   5   4  -1    0.60    0.20
  -5   4   1    1.00    0.20
   5   4  -1    0.60    0.20
   5   4  -1    0.40    0.20
   4  -4  -1    6.40    0.50
  -4  -4   1    5.90    0.40
  -4  -4   1    6.10    0.40
  -4  -4   1    7.00    0.40
   4  -4  -1    7.00    0.50
  -4  -4   1    6.10    0.60
   4  -4  -1    6.10    0.40
   4   4  -1    7.00    0.50
   4   4  -1    6.70    0.50
  -4   4   1    6.60    0.50
  -4   4   1    5.90    0.50
   4   4  -1    6.40    0.40
   3  -4  -1   12.20    0.60
   3  -4  -1   12.20    0.60
  -3  -4   1   12.80    0.60
  -3  -4   1   13.00    0.60
  -3  -4   1   13.60    0.60
   3  -4  -1   12.00    0.60
  -3  -4   1   13.20    0.70
  -3   4   1   11.10    0.60
   3   4  -1   13.00    0.50
   3   4  -1   11.60    0.60
  -3   4   1   13.20    0.70
   3   4  -1   11.70    0.60
   2  -4  -1   56.89    1.50
  -2  -4   1   55.49    1.60
   2  -4  -1   55.49    1.50
   2  -4  -1   57.99    1.50
  -2  -4   1   54.99    1.60
  -2  -4   1   60.09    1.60
   2  -4  -1   55.99    1.70
   2  -4  -1   57.79    1.70
   2   4  -1   54.79    1.60
  -2   4   1   57.29    1.40
   2   4  -1   57.39    1.60
  -2   4   1   55.29    1.60
   2   4  -1   56.29    1.50
   2   4  -1   57.69    1.50
   1  -4  -1   16.30    0.60
   1  -4  -1   17.70    0.70
   1  -4  -1   18.80    0.70
  -1  -4   1   18.20    0.70
   1  -4  -1   17.70    0.50
   1  -4  -1   17.10    0.60
  -1  -4   1   18.60    0.70
  -1  -4   1   18.10    0.70
   1   4  -1   18.90    0.70
  -1   4   1   18.20    0.60
   1   4  -1   15.70    0.60
   1   4  -1   16.60    0.50
  -1   4   1   17.10    0.70
   1   4  -1   17.60    0.70
   0  -4   1   48.40    1.40
   0  -4  -1   48.40    1.50
   0  -4  -1   52.09    1.40
   0  -4   1   50.79    1.30
   0  -4   1   54.19    1.50
   0  -4  -1   49.90    1.30
   0   4  -1   51.59    1.40
   0   4  -1   49.90    1.40
   0   4   1   50.59    1.40
   0   4  -1   54.09    1.50
   0   4   1   54.19    1.50
  -1  -4  -1   51.89    1.50
   1  -4   1   51.19    1.50
   1  -4   1   51.59    1.50
  -1  -4  -1   53.59    1.40
  -1  -4  -1   52.59    1.40
   1  -4   1   52.29    1.50
   1  -4   1   52.09    1.30
  -1  -4  -1   53.49    1.40
  -1  -4  -1   52.79    1.50
   1   4   1   50.79    1.50
  -1   4  -1   53.09    1.50
  -1   4  -1   53.19    1.40
   1   4   1   54.69    1.30
  -1   4  -1   53.09    1.50
   2  -4   1    0.10    0.10
  -2  -4  -1    0.20    0.10
  -2  -4  -1    0.10    0.10
  -2  -4  -1    0.10    0.10
   2  -4   1    0.10    0.10
   2  -4   1    0.10    0.10
  -2  -4  -1    0.20    0.10
   2  -4   1    0.10    0.10
   2   4   1   -0.20    0.10
  -2   4  -1    0.20    0.10
   2   4   1    0.00    0.10
  -2   4  -1    0.10    0.10
  -2   4  -1    0.10    0.10
   3  -4   1    1.60    0.30
  -3  -4  -1    1.30    0.20
  -3  -4  -1    1.30    0.20
   3  -4   1    1.70    0.30
  -3  -4  -1    1.20    0.30
   3  -4   1    1.20    0.20
  -3  -4  -1    1.50    0.20
  -3   4  -1    1.50    0.20
  -3   4  -1    1.70    0.30
  -3   4  -1    1.00    0.20
   3   4   1    1.80    0.20
   3   4   1    1.50    0.30
  -3   4  -1    1.30    0.20
   3   4   1    1.70    0.30
  -4  -4  -1   -0.10    0.10
  -4  -4  -1    0.00    0.10
   4  -4   1   -0.10    0.10
   4  -4   1    0.30    0.20
  -4  -4  -1    0.00    0.10
   4  -4   1   -0.10    0.10
  -4  -4  -1    0.00    0.10
  -4   4  -1    0.30    0.10
  -4   4  -1    0.00    0.10
   4   4   1    0.20    0.10
   4   4   1    0.00    0.10
  -4   4  -1   -0.10    0.10
  -4   4  -1   -0.10    0.10
   4   4   1    0.10    0.10
   5  -4   1    2.80    0.40
  -5  -4  -1    2.60    0.40
   5  -4   1    3.00    0.40
  -5  -4  -1    2.90    0.40
  -5  -4  -1    2.60    0.40
   5  -4   1    3.40    0.40
  -5   4  -1    2.60    0.40
  -5   4  -1    2.70    0.20
  -5   4  -1    3.20    0.40
  -5   4  -1    2.60    0.40
   5   4   1    3.00    0.40
   5   4   1    2.90    0.40
   6  -4   1   20.70    1.00
  -6  -4  -1   20.10    1.10
  -6  -4  -1   19.90    1.00
   6  -4   1   20.60    1.10
  -6  -4  -1   23.60    1.10
   6  -4   1   21.30    1.10
  -6   4  -1   21.40    1.10
  -6   4  -1   21.70    1.00
   6   4   1   21.20    1.00
   6   4   1   23.20    1.00
  -7  -4  -1   13.50    0.90
  -7  -4  -1   14.60    0.90
   7  -4   1   14.40    0.90
   7  -4   1   12.90    0.80
  -7  -4  -1   14.00    1.00
   7  -4   1   15.60    1.00
  -7   4  -1   12.00    0.90
  -7   4  -1   14.10    0.90
   7   4   1   13.50    0.80
   7   4   1   13.80    0.90
   8  -4   1   69.29    2.50
  -8  -4  -1   62.79    2.50
  -8  -4  -1   64.79    2.30
   8  -4   1   66.09    2.20
  -8  -4  -1   66.99    2.30
   8   4   1   65.59    2.30
   8   4   1   69.59    2.30
  -8   4  -1   66.29    2.40
  -8   4  -1   63.69    2.40
   9  -4   1   17.40    1.20
  -9  -4  -1   16.30    1.20
  -9  -4  -1   16.40    1.10
  -9   4  -1   19.60    1.20
   9   4   1   18.00    1.10
   9   4   1   18.00    1.10
  -9   4  -1   18.60    1.20
 -10  -4  -1    0.20    0.40
  10  -4   1    0.40    0.30
  10   4   1   -0.10    0.20
 -10   4  -1    0.80    0.40
 -10   4  -1    0.00    0.30
  10   4   1   -0.10    0.30
 -11  -4  -1    0.30    0.40
  11  -4   1    0.00    0.30
 -11   4  -1    0.00    0.40
 -11   4  -1    0.30    0.40
  11   4   1    0.20    0.40
  11  -5  -1    0.20    0.40
 -11  -5   1    0.80    0.50
  11   5  -1   -0.40    0.30
 -11   5   1   -0.20    0.40
  10  -5  -1    1.80    0.50
  10  -5  -1    1.50    0.50
 -10  -5   1    1.50    0.60
  10   5  -1    1.80    0.50
 -10   5   1    1.60    0.60
  10   5  -1    2.00    0.50
   9  -5  -1   43.00    1.90
   9  -5  -1   43.40    1.90
   9  -5  -1   43.70    2.00
  -9  -5   1   42.90    2.10
  -9   5   1   41.00    2.00
   9   5  -1   43.80    1.90
  -9   5   1   46.70    1.90
   9   5  -1   42.60    1.80
  -8  -5   1   11.80    1.00
   8  -5  -1   11.80    0.90
   8  -5  -1   12.50    0.90
   8  -5  -1   11.90    0.90
  -8   5   1   12.40    1.00
  -8   5   1   13.10    0.90
   8   5  -1    9.60    0.80
   8   5  -1   12.20    0.90
   7  -5  -1   13.10    0.90
   7  -5  -1   13.50    0.90
  -7  -5   1   14.10    1.00
  -7  -5   1   14.00    0.80
   7  -5  -1   13.50    0.90
   7   5  -1   13.60    0.90
   7   5  -1   13.40    0.80
  -7   5   1   12.80    0.80
  -7   5   1   12.50    0.90
   6  -5  -1   17.00    0.90
   6  -5  -1   15.70    0.90
   6  -5  -1   17.60    1.00
  -6  -5   1   17.50    0.80
  -6  -5   1   13.40    0.90
  -6  -5   1   16.20    0.70
  -6  -5   1   15.70    0.90
  -6   5   1   15.00    0.90
   6   5  -1   16.80    0.90
  -6   5   1   16.40    1.00
   6   5  -1   15.70    0.90
   5  -5  -1   11.80    0.70
  -5  -5   1   13.00    0.70
   5  -5  -1   11.60    0.70
  -5  -5   1   10.30    0.70
  -5  -5   1   11.90    0.60
  -5  -5   1   11.50    0.60
   5  -5  -1   11.30    0.70
  -5   5   1   11.70    0.80
   5   5  -1   11.70    0.70
  -5   5   1   12.10    0.70
   5   5  -1   11.40    0.60
   5   5  -1   12.00    0.70
   4  -5  -1    4.40    0.50
   4  -5  -1    4.20    0.40
  -4  -5   1    5.10    0.40
  -4  -5   1    5.10    0.60
   4  -5  -1    5.20    0.40
  -4  -5   1    5.60    0.40
  -4  -5   1    5.60    0.50
  -4   5   1    5.20    0.50
  -4   5   1    4.40    0.50
   4   5  -1    4.20    0.50
   4   5  -1    5.10    0.40
   4   5  -1    5.10    0.40
   3  -5  -1   53.49    1.60
  -3  -5   1   55.89    1.80
  -3  -5   1   57.09    1.60
  -3  -5   1   54.69    1.70
   3  -5  -1   54.09    1.70
   3  -5  -1   52.99    1.50
   3  -5  -1   52.49    1.70
  -3  -5   1   55.39    1.60
   3   5  -1   54.09    1.50
   3   5  -1   50.99    1.60
   3   5  -1   54.69    1.70
  -3   5   1   51.79    1.70
  -3   5   1   55.09    1.30
   2  -5  -1    0.30    0.10
  -2  -5   1    0.50    0.20
   2  -5  -1    0.30    0.10
  -2  -5   1    0.20    0.10
   2  -5  -1    0.60    0.20
  -2  -5   1    0.10    0.10
   2  -5  -1    0.20    0.10
   2  -5  -1    0.50    0.20
   2   5  -1    0.20    0.10
   2   5  -1    0.00    0.10
  -2   5   1    0.40    0.20
   2   5  -1    0.40    0.20
  -2   5   1    0.50    0.10
   2   5  -1    0.50    0.20
   1  -5  -1  120.39    2.80
  -1  -5   1  121.19    3.10
   1  -5  -1  119.19    3.00
  -1  -5   1  121.49    3.10
   1  -5  -1  124.19    3.20
  -1  -5   1  125.89    3.10
   1  -5  -1  128.29    3.10
   1  -5  -1  118.39    3.00
  -1   5   1  124.49    3.20
   1   5  -1  122.79    2.80
   1   5  -1  121.89    3.10
  -1   5   1  124.59    2.90
   1   5  -1  124.49    3.10
   1   5  -1  121.69    3.10
   0  -5  -1   49.20    1.40
   0  -5   1   49.50    1.20
   0  -5  -1   51.79    1.60
   0  -5   1   49.10    1.50
   0  -5   1   48.90    1.50
   0  -5  -1   48.70    1.40
   0  -5  -1   48.50    1.40
   0   5  -1   49.80    1.50
   0   5   1   48.20    1.40
   0   5  -1   49.80    1.40
   0   5  -1   47.30    1.40
   0   5   1   49.10    1.50
  -1  -5  -1   28.00    0.90
   1  -5   1   26.40    1.00
  -1  -5  -1   27.30    1.00
  -1  -5  -1   26.60    1.00
  -1  -5  -1   28.10    0.90
   1  -5   1   28.00    1.00
  -1  -5  -1   27.60    0.90
   1  -5   1   28.30    0.80
   1  -5   1   28.20    1.00
  -1   5  -1   27.60    0.90
  -1   5  -1   27.20    1.00
   1   5   1   28.80    1.00
   1   5   1   28.60    0.70
  -2  -5  -1   36.00    1.00
   2  -5   1   35.70    1.20
  -2  -5  -1   34.50    1.30
  -2  -5  -1   35.90    1.10
   2  -5   1   34.30    1.10
   2  -5   1   36.00    1.20
   2  -5   1   36.10    1.20
  -2  -5  -1   35.30    1.20
  -2   5  -1   36.30    1.30
  -2   5  -1   35.00    1.20
  -2   5  -1   35.10    1.00
   2   5   1   36.20    1.20
   2   5   1   36.20    1.00
  -3  -5  -1   27.50    1.10
   3  -5   1   28.60    1.10
   3  -5   1   30.50    1.10
  -3  -5  -1   30.70    1.10
  -3  -5  -1   29.90    0.90
  -3  -5  -1   28.30    1.00
   3  -5   1   29.90    1.00
  -3   5  -1   29.40    1.10
  -3   5  -1   30.60    1.20
  -3   5  -1   28.60    0.90
   3   5   1   31.00    1.10
   3   5   1   28.30    0.90
  -3   5  -1   29.90    1.10
   4  -5   1    4.40    0.50
  -4  -5  -1    4.20    0.50
  -4  -5  -1    4.60    0.50
   4  -5   1    4.90    0.50
   4  -5   1    4.70    0.50
  -4  -5  -1    4.40    0.30
  -4  -5  -1    4.80    0.40
  -4   5  -1    4.00    0.40
   4   5   1    5.10    0.40
  -4   5  -1    5.50    0.60
   4   5   1    3.10    0.40
  -4   5  -1    5.10    0.40
  -4   5  -1    4.90    0.30
  -5  -5  -1    4.20    0.50
   5  -5   1    2.90    0.40
   5  -5   1    3.60    0.50
   5  -5   1    2.70    0.40
  -5  -5  -1    3.90    0.50
  -5  -5  -1    3.80    0.50
  -5   5  -1    3.50    0.40
   5   5   1    3.90    0.40
  -5   5  -1    4.50    0.50
   5   5   1    3.50    0.50
   6  -5   1   21.00    1.10
  -6  -5  -1   22.80    1.10
  -6  -5  -1   21.00    1.00
  -6  -5  -1   21.80    1.20
   6  -5   1   22.10    1.10
   6  -5   1   19.90    1.00
   6   5   1   20.50    1.10
  -6   5  -1   19.80    1.00
  -6   5  -1   22.00    1.10
   6   5   1   24.00    1.00
  -7  -5  -1  121.49    3.40
   7  -5   1  115.69    3.50
   7  -5   1  121.39    3.40
  -7  -5  -1  114.39    3.60
  -7  -5  -1  118.09    3.40
   7  -5   1  120.69    3.50
   7   5   1  119.49    3.50
  -7   5  -1  119.99    3.50
  -7   5  -1  112.09    3.50
   7   5   1  115.89    3.40
  -8  -5  -1    1.00    0.40
  -8  -5  -1    0.30    0.30
   8  -5   1    0.50    0.30
  -8  -5  -1    1.10    0.40
   8  -5   1    0.60    0.30
  -8   5  -1    1.00    0.40
   8   5   1    0.70    0.30
   8   5   1    1.00    0.40
  -8   5  -1    0.60    0.30
  -9  -5  -1    3.30    0.60
   9  -5   1    3.60    0.60
   9  -5   1    3.00    0.60
  -9  -5  -1    2.50    0.60
   9   5   1    2.70    0.60
   9   5   1    3.00    0.60
  -9   5  -1    3.10    0.60
  -9   5  -1    2.60    0.60
 -10  -5  -1   17.30    1.30
  10  -5   1   16.30    1.30
  10   5   1   15.10    1.10
 -10   5  -1   16.10    1.20
 -10   5  -1   15.10    1.20
  10   5   1   15.00    1.10
  11  -5   1    1.90    0.60
 -11  -5  -1    1.20    0.60
  11   5   1    0.30    0.40
 -11   5  -1    0.90    0.50
 -11  -6   1   -0.20    0.30
  11  -6  -1   -0.30    0.40
 -11   6   1    0.60    0.60
  11   6  -1    0.00    0.30
  10  -6  -1    0.60    0.40
 -10  -6   1    0.50    0.50
  10  -6  -1    0.80    0.40
  10   6  -1    0.90    0.40
  10   6  -1    0.40    0.30
 -10   6   1    1.90    0.60
   9  -6  -1   41.30    1.90
   9  -6  -1   44.20    2.00
  -9  -6   1   43.40    2.10
   9  -6  -1   42.60    1.90
   9   6  -1   42.70    1.80
   9   6  -1   43.10    1.80
  -9   6   1   41.20    1.90
  -9   6   1   42.80    2.00
   8  -6  -1    0.90    0.30
   8  -6  -1    0.50    0.30
  -8  -6   1    1.10    0.40
   8  -6  -1    0.70    0.40
   8   6  -1    0.30    0.30
  -8   6   1    0.30    0.40
   8   6  -1    0.10    0.30
  -8   6   1    0.10    0.30
  -7  -6   1    1.80    0.50
   7  -6  -1    1.40    0.40
   7  -6  -1    2.60    0.50
   7  -6  -1    2.40    0.50
   7   6  -1    2.40    0.50
  -7   6   1    2.30    0.50
   7   6  -1    2.10    0.40
  -7   6   1    2.40    0.50
   6  -6  -1    0.60    0.30
   6  -6  -1    1.10    0.30
  -6  -6   1    1.00    0.30
  -6  -6   1    1.00    0.40
   6  -6  -1    1.10    0.40
  -6  -6   1    1.40    0.40
  -6   6   1    0.90    0.30
   6   6  -1    1.50    0.30
   6   6  -1    1.70    0.40
  -6   6   1    0.60    0.30
  -5  -6   1   35.70    1.20
   5  -6  -1   38.60    1.50
   5  -6  -1   37.90    1.40
   5  -6  -1   37.80    1.40
  -5  -6   1   35.70    1.40
  -5  -6   1   37.80    1.30
  -5  -6   1   35.70    1.50
   5   6  -1   37.00    1.50
  -5   6   1   39.10    1.60
  -5   6   1   35.70    1.40
   5   6  -1   38.20    1.30
  -4  -6   1    5.10    0.50
  -4  -6   1    4.60    0.60
   4  -6  -1    5.50    0.60
   4  -6  -1    4.60    0.40
  -4  -6   1    4.60    0.40
   4  -6  -1    5.00    0.50
  -4  -6   1    4.30    0.40
   4   6  -1    4.50    0.40
  -4   6   1    4.60    0.50
  -4   6   1    5.50    0.60
   4   6  -1    5.20    0.60
   4   6  -1    4.90    0.50
   3  -6  -1  254.97    6.10
   3  -6  -1  262.17    6.30
  -3  -6   1  265.67    6.30
   3  -6  -1  256.97    6.00
  -3  -6   1  263.37    6.20
  -3  -6   1  246.28    6.00
   3  -6  -1  252.87    6.30
   3   6  -1  259.87    5.90
  -3   6   1  259.67    6.20
   3   6  -1  256.47    6.10
   3   6  -1  255.57    6.10
  -3   6   1  251.87    5.70
   3   6  -1  254.97    6.20
  -2  -6   1   11.00    0.70
   2  -6  -1   13.10    0.70
  -2  -6   1   13.00    0.60
   2  -6  -1   12.90    0.60
   2  -6  -1   12.20    0.70
   2  -6  -1   11.20    0.50
  -2  -6   1   12.40    0.60
  -2   6   1   12.50    0.70
   2   6  -1   11.80    0.40
   2   6  -1   13.60    0.70
   2   6  -1   13.00    0.60
  -2   6   1   12.70    0.50
   2   6  -1   12.90    0.60
  -1  -6   1    2.80    0.40
   1  -6  -1    2.20    0.10
   1  -6  -1    2.30    0.30
   1  -6  -1    2.50    0.30
  -1  -6   1    2.40    0.10
   1  -6  -1    2.50    0.40
   1  -6  -1    2.30    0.30
  -1  -6   1    2.30    0.30
  -1  -6   1    1.50    0.30
   1   6  -1    2.00    0.30
   1   6  -1    2.10    0.30
  -1   6   1    2.50    0.40
  -1   6   1    2.10    0.20
   0  -6   1   34.50    1.20
   0  -6  -1   30.40    1.00
   0  -6   1   31.20    1.10
   0  -6   1   31.30    0.80
   0  -6  -1   30.90    1.00
   0  -6   1   30.30    1.10
   0  -6  -1   30.80    1.20
   0   6   1   32.50    1.20
   0   6  -1   31.80    1.10
   0   6   1   28.90    1.00
   0   6  -1   30.40    1.10
   0   6  -1   30.60    1.10
  -1  -6  -1  127.19    3.40
   1  -6   1  128.99    3.30
   1  -6   1  131.69    3.30
   1  -6   1  128.29    3.00
   1  -6   1  135.09    3.40
  -1  -6  -1  128.59    3.20
  -1  -6  -1  128.79    3.20
  -1   6  -1  127.59    3.40
   1   6   1  127.79    3.30
   1   6   1  130.19    3.40
  -1   6  -1  128.79    3.20
   2  -6   1    2.80    0.40
   2  -6   1    2.10    0.30
  -2  -6  -1    2.70    0.30
   2  -6   1    1.90    0.30
   2  -6   1    2.50    0.30
  -2  -6  -1    2.40    0.40
  -2  -6  -1    1.70    0.30
  -2  -6  -1    3.30    0.40
   2   6   1    2.50    0.40
  -2   6  -1    2.60    0.30
   2   6   1    2.70    0.20
  -2   6  -1    2.00    0.30
  -2   6  -1    2.50    0.30
   3  -6   1   19.40    0.90
   3  -6   1   16.80    0.70
  -3  -6  -1   18.00    0.90
  -3  -6  -1   19.20    0.90
   3  -6   1   19.30    0.90
  -3  -6  -1   16.50    0.70
  -3  -6  -1   19.00    0.80
  -3   6  -1   18.10    0.90
  -3   6  -1   19.10    0.80
   3   6   1   19.30    0.70
   3   6   1   17.20    0.90
  -3   6  -1   17.90    0.70
  -4  -6  -1    0.10    0.10
  -4  -6  -1    0.00    0.10
   4  -6   1    0.10    0.10
   4  -6   1    0.10    0.10
  -4  -6  -1    0.00    0.10
  -4  -6  -1    0.10    0.20
   4  -6   1    0.10    0.20
  -4   6  -1    0.00    0.10
   4   6   1    0.10    0.10
   4   6   1   -0.10    0.10
  -4   6  -1    0.00    0.10
  -4   6  -1    0.20    0.20
   5  -6   1   12.80    0.80
   5  -6   1   12.90    0.80
  -5  -6  -1   14.20    0.90
   5  -6   1   13.70    0.80
  -5  -6  -1   14.10    0.80
  -5  -6  -1   14.30    0.80
   5   6   1   12.60    0.80
   5   6   1   13.60    0.70
  -5   6  -1   13.10    0.90
  -5   6  -1   15.10    0.80
  -6  -6  -1    2.50    0.40
   6  -6   1    2.10    0.40
   6  -6   1    2.70    0.50
  -6  -6  -1    2.20    0.40
  -6  -6  -1    2.00    0.50
   6  -6   1    2.60    0.50
   6   6   1    1.50    0.30
  -6   6  -1    2.80    0.50
   6   6   1    2.30    0.40
  -6   6  -1    2.00    0.40
  -7  -6  -1  159.98    4.70
  -7  -6  -1  175.48    4.60
   7  -6   1  158.68    4.50
  -7  -6  -1  173.28    4.60
   7  -6   1  169.48    4.60
   7  -6   1  156.48    4.50
   7   6   1  166.28    4.40
   7   6   1  158.98    4.50
  -7   6  -1  165.88    4.70
  -7   6  -1  161.58    4.60
   8  -6   1    1.40    0.40
  -8  -6  -1    1.70    0.40
  -8  -6  -1    1.20    0.40
  -8  -6  -1    1.30    0.40
   8  -6   1    1.10    0.40
   8   6   1    1.20    0.40
   8   6   1    0.80    0.30
  -8   6  -1    1.60    0.40
  -8   6  -1    2.20    0.50
   9  -6   1   20.00    1.20
  -9  -6  -1   18.30    1.30
   9  -6   1   17.40    1.20
  -9   6  -1   16.60    1.20
   9   6   1   17.60    1.20
  -9   6  -1   18.60    1.20
   9   6   1   18.60    1.10
  10  -6   1    1.70    0.60
 -10  -6  -1    1.60    0.60
  10   6   1    2.20    0.60
  10   6   1    3.00    0.60
 -10   6  -1    1.60    0.50
 -10   6  -1    1.80    0.60
 -11  -6  -1    2.40    0.70
  11  -6   1    1.90    0.60
 -11   6  -1    2.50    0.70
  11   6   1    3.80    0.80
 -11   7   1    2.80    0.80
  11   7  -1    2.60    0.70
  10  -7  -1   29.50    1.70
 -10  -7   1   28.00    1.80
  10  -7  -1   30.80    1.70
 -10   7   1   26.50    1.70
  10   7  -1   31.10    1.60
 -10   7   1   30.90    1.80
  -9  -7   1    0.60    0.40
   9  -7  -1    0.00    0.30
   9  -7  -1   -0.50    0.30
   9  -7  -1    0.20    0.30
  -9   7   1   -0.10    0.30
   9   7  -1   -0.10    0.30
  -9   7   1    0.10    0.40
  -8  -7   1    3.50    0.70
   8  -7  -1    2.50    0.50
   8  -7  -1    1.70    0.50
   8  -7  -1    2.20    0.50
   8   7  -1    1.30    0.40
  -8   7   1    1.30    0.40
   8   7  -1    1.50    0.50
  -8   7   1    2.20    0.60
   7  -7  -1    3.60    0.60
   7  -7  -1    2.70    0.50
   7  -7  -1    3.40    0.60
  -7  -7   1    4.30    0.70
   7   7  -1    2.40    0.40
   7   7  -1    3.40    0.60
  -7   7   1    3.20    0.60
  -7   7   1    3.00    0.60
   6  -7  -1    6.80    0.80
   6  -7  -1    6.50    0.70
  -6  -7   1    8.30    0.70
  -6  -7   1    6.70    0.80
   6  -7  -1    7.60    0.70
  -6  -7   1    8.10    0.60
   6   7  -1    8.60    0.60
  -6   7   1    7.80    0.80
   6   7  -1    7.50    0.80
  -6   7   1    6.90    0.80
  -5  -7   1    9.90    0.60
   5  -7  -1    9.20    0.70
  -5  -7   1    9.20    0.80
   5  -7  -1    8.00    0.60
  -5  -7   1    7.60    0.50
  -5  -7   1    8.30    0.70
   5  -7  -1    8.20    0.70
   5   7  -1    9.40    0.60
  -5   7   1    9.40    0.70
   5   7  -1    7.70    0.70
  -5   7   1    8.40    0.70
  -4  -7   1    8.80    0.60
   4  -7  -1    7.80    0.60
   4  -7  -1    7.90    0.50
  -4  -7   1    7.40    0.50
   4  -7  -1    7.40    0.60
  -4  -7   1    8.20    0.70
   4   7  -1    8.20    0.60
   4   7  -1    8.60    0.60
  -4   7   1    8.70    0.70
   4   7  -1    7.80    0.50
  -4   7   1    8.80    0.70
  -3  -7   1    5.20    0.40
   3  -7  -1    4.60    0.50
   3  -7  -1    4.70    0.30
   3  -7  -1    4.10    0.50
   3  -7  -1    4.30    0.50
  -3  -7   1    4.90    0.50
  -3  -7   1    6.00    0.60
  -3   7   1    5.20    0.30
  -3   7   1    4.80    0.60
   3   7  -1    5.30    0.40
   3   7  -1    4.80    0.30
   3   7  -1    5.50    0.60
  -2  -7   1  111.09    3.00
  -2  -7   1  111.89    3.00
   2  -7  -1  112.59    2.70
   2  -7  -1  109.69    3.10
   2  -7  -1  107.79    2.90
  -2  -7   1  114.89    3.10
   2  -7  -1  115.19    3.20
   2   7  -1  109.19    3.00
   2   7  -1  112.89    2.60
   2   7  -1  115.19    3.00
  -2   7   1  113.29    2.80
   2   7  -1  109.39    3.00
  -2   7   1  113.39    3.10
   1  -7  -1    3.60    0.20
  -1  -7   1    3.40    0.20
  -1  -7   1    3.00    0.40
  -1  -7   1    3.40    0.40
   1  -7  -1    4.00    0.50
   1  -7  -1    3.60    0.40
  -1  -7   1    4.30    0.50
   1  -7  -1    4.50    0.50
  -1   7   1    3.60    0.30
  -1   7   1    3.10    0.40
   1   7  -1    4.00    0.40
   1   7  -1    3.90    0.40
   1   7  -1    4.10    0.50
   0  -7   1  184.18    4.10
   0  -7   1  186.58    4.60
   0  -7  -1  187.58    4.40
   0  -7   1  186.58    4.60
   0  -7   1  165.98    4.50
   0  -7  -1  183.88    4.70
   0  -7  -1  172.78    4.50
   0   7   1  185.68    4.40
   0   7  -1  175.98    4.60
   0   7  -1  183.58    4.50
   0   7   1  183.08    4.60
   0   7  -1  189.68    4.50
   1  -7   1   83.59    2.40
  -1  -7  -1   85.69    2.50
   1  -7   1   89.09    2.50
  -1  -7  -1   81.99    2.30
   1  -7   1   82.49    2.40
  -1  -7  -1   85.19    2.30
   1  -7   1   85.89    2.10
   1   7   1   86.79    2.50
   1   7   1   80.99    2.40
  -1   7  -1   84.99    2.50
  -1   7  -1   84.89    2.30
  -1   7  -1   84.89    2.30
  -2  -7  -1  166.88    4.30
  -2  -7  -1  175.88    4.40
   2  -7   1  176.08    4.50
   2  -7   1  173.88    4.50
  -2  -7  -1  173.78    4.60
   2  -7   1  184.78    4.50
  -2  -7  -1  174.28    4.50
   2  -7   1  178.68    4.20
   2   7   1  175.38    4.50
  -2   7  -1  176.68    4.20
   2   7   1  188.08    4.50
  -2   7  -1  182.48    4.60
  -2   7  -1  170.98    4.60
   3  -7   1    0.30    0.20
  -3  -7  -1    0.20    0.10
  -3  -7  -1    0.30    0.20
  -3  -7  -1    0.20    0.20
   3  -7   1    0.20    0.20
  -3  -7  -1   -0.10    0.20
   3  -7   1    0.30    0.10
   3  -7   1    0.10    0.20
  -3   7  -1   -0.20    0.20
   3   7   1    0.60    0.20
  -3   7  -1    0.10    0.10
   3   7   1    0.40    0.10
   4  -7   1    0.90    0.30
   4  -7   1   -0.10    0.10
  -4  -7  -1    0.20    0.20
   4  -7   1    0.80    0.30
  -4  -7  -1    0.80    0.30
  -4  -7  -1    0.60    0.30
  -4   7  -1    0.50    0.20
   4   7   1    0.50    0.20
   4   7   1    0.50    0.20
  -4   7  -1    0.30    0.30
   5  -7   1    0.40    0.20
   5  -7   1    0.20    0.20
  -5  -7  -1    0.20    0.20
  -5  -7  -1    0.50    0.30
  -5  -7  -1   -0.20    0.20
   5  -7   1    0.40    0.20
  -5   7  -1    0.60    0.30
   5   7   1    0.70    0.20
   5   7   1    0.70    0.30
  -5   7  -1    0.10    0.20
  -6  -7  -1    5.00    0.70
   6  -7   1    5.70    0.70
  -6  -7  -1    4.50    0.60
  -6  -7  -1    5.70    0.70
   6  -7   1    5.60    0.70
   6  -7   1    5.80    0.60
   6   7   1    6.50    0.80
   6   7   1    6.80    0.50
  -6   7  -1    4.80    0.60
  -6   7  -1    5.10    0.70
   7  -7   1    0.10    0.20
  -7  -7  -1    0.10    0.20
  -7  -7  -1   -0.10    0.20
   7  -7   1    1.00    0.40
  -7  -7  -1    0.10    0.30
   7  -7   1    0.00    0.20
  -7   7  -1    0.10    0.30
  -7   7  -1   -0.20    0.20
   7   7   1    0.20    0.20
   8  -7   1   38.00    1.70
   8  -7   1   35.00    1.70
  -8  -7  -1   36.50    1.90
  -8  -7  -1   38.40    1.80
  -8  -7  -1   40.10    1.70
  -8   7  -1   37.50    1.80
  -8   7  -1   37.50    1.70
   8   7   1   35.90    1.70
  -9  -7  -1    1.30    0.50
   9  -7   1    1.20    0.40
   9  -7   1   -0.10    0.30
   9   7   1    0.40    0.40
  -9   7  -1    0.80    0.40
  -9   7  -1    0.70    0.40
  10  -7   1   46.10    2.20
 -10  -7  -1   47.50    2.40
 -10   7  -1   45.80    2.20
  10   7   1   47.50    2.10
  10  -8  -1    9.30    1.10
 -10  -8   1    8.40    1.20
  10  -8  -1    8.10    1.10
 -10   8   1    7.00    1.10
  10   8  -1    8.00    1.00
 -10   8   1    6.50    0.90
   9  -8  -1    0.70    0.40
  -9  -8   1    1.50    0.50
   9  -8  -1    1.20    0.50
   9  -8  -1    1.70    0.50
  -9   8   1    1.10    0.50
   9   8  -1    0.50    0.40
  -9   8   1    1.00    0.50
   8  -8  -1    0.10    0.30
   8  -8  -1    0.50    0.40
   8  -8  -1    0.10    0.30
  -8  -8   1   -0.10    0.30
  -8   8   1    0.00    0.30
  -8   8   1   -0.80    0.20
   8   8  -1   -0.20    0.20
   7  -8  -1    9.80    0.90
   7  -8  -1   10.30    0.80
  -7  -8   1    9.20    1.00
   7  -8  -1   10.30    0.90
   7   8  -1   11.20    0.90
  -7   8   1   10.80    0.90
  -7   8   1   10.70    0.90
  -6  -8   1   11.20    0.90
   6  -8  -1   11.70    0.90
  -6  -8   1   11.90    0.90
   6  -8  -1   12.80    0.90
  -6  -8   1   12.50    0.80
   6  -8  -1   13.40    0.80
  -6   8   1   11.60    0.90
   6   8  -1   13.80    0.90
  -6   8   1   12.40    0.90
  -5  -8   1   33.10    1.30
   5  -8  -1   33.80    1.50
   5  -8  -1   38.90    1.50
   5  -8  -1   34.60    1.30
  -5  -8   1   34.10    1.60
  -5  -8   1   33.90    1.50
  -5   8   1   35.10    1.60
  -5   8   1   34.70    1.50
   5   8  -1   35.00    1.50
   5   8  -1   36.20    1.40
   4  -8  -1    0.00    0.20
  -4  -8   1    0.10    0.10
  -4  -8   1    0.20    0.30
   4  -8  -1    0.00    0.10
   4  -8  -1    0.00    0.20
   4  -8  -1   -0.10    0.20
  -4  -8   1   -0.20    0.20
   4   8  -1   -0.10    0.20
  -4   8   1    0.20    0.20
   4   8  -1    0.10    0.20
  -4   8   1    0.00    0.20
  -3  -8   1   64.79    2.10
  -3  -8   1   61.39    1.90
   3  -8  -1   61.49    2.00
   3  -8  -1   61.99    2.20
  -3  -8   1   64.09    2.20
   3  -8  -1   61.39    2.10
  -3   8   1   59.99    2.10
   3   8  -1   64.49    2.10
   3   8  -1   61.89    2.00
  -2  -8   1    6.90    0.50
   2  -8  -1    6.70    0.60
   2  -8  -1    7.20    0.60
   2  -8  -1    7.20    0.50
  -2  -8   1    7.20    0.60
  -2  -8   1    8.00    0.60
  -2   8   1    5.80    0.60
  -2   8   1    7.30    0.40
   2   8  -1    7.70    0.60
   2   8  -1    6.50    0.60
  -1  -8   1  102.79    2.90
   1  -8  -1   97.69    2.80
  -1  -8   1  101.59    2.80
   1  -8  -1   95.69    2.80
   1  -8  -1   97.59    2.90
  -1  -8   1  106.89    2.90
   1   8  -1   98.99    2.80
  -1   8   1   96.39    2.90
   1   8  -1  102.29    2.80
  -1   8   1  100.09    2.60
   0  -8  -1   81.19    2.40
   0  -8  -1   84.59    2.50
   0  -8   1   88.89    2.50
   0  -8  -1   83.59    2.60
   0  -8   1   80.19    2.50
   0  -8   1   88.29    2.60
   0   8   1   87.49    2.60
   0   8  -1   87.39    2.40
   0   8  -1   86.99    2.60
   1  -8   1   28.70    1.20
  -1  -8  -1   28.30    1.30
  -1  -8  -1   28.60    1.10
  -1  -8  -1   27.20    1.10
   1  -8   1   29.00    1.20
   1  -8   1   29.10    1.20
  -1   8  -1   29.60    1.30
   1   8   1   27.20    1.20
  -1   8  -1   30.30    1.10
   1   8   1   27.20    1.10
  -2  -8  -1    2.20    0.30
   2  -8   1    1.50    0.30
  -2  -8  -1    1.50    0.40
  -2  -8  -1    1.80    0.30
   2  -8   1    2.10    0.40
   2  -8   1    2.00    0.30
   2  -8   1    1.30    0.30
   2   8   1    1.50    0.30
  -2   8  -1    1.60    0.30
   2   8   1    1.70    0.40
  -2   8  -1    2.00    0.30
   3  -8   1   83.89    2.50
  -3  -8  -1   81.89    2.40
  -3  -8  -1   84.19    2.60
   3  -8   1   80.49    2.60
  -3  -8  -1   80.99    2.30
  -3  -8  -1   78.59    2.60
   3  -8   1   81.39    2.50
   3  -8   1   80.39    2.20
  -3   8  -1   81.39    2.60
  -3   8  -1   81.69    2.20
   3   8   1   85.49    2.50
  -4  -8  -1    0.20    0.20
   4  -8   1    1.00    0.30
   4  -8   1    1.00    0.30
  -4  -8  -1    0.90    0.30
   4  -8   1    0.10    0.20
  -4  -8  -1    1.00    0.30
  -4   8  -1    0.90    0.30
   4   8   1    0.50    0.30
  -4   8  -1    0.70    0.30
  -5  -8  -1   32.70    1.40
  -5  -8  -1   34.80    1.60
   5  -8   1   36.20    1.50
   5  -8   1   34.10    1.50
   5  -8   1   33.80    1.30
  -5  -8  -1   34.80    1.50
  -5   8  -1   34.60    1.50
  -5   8  -1   32.80    1.50
   5   8   1   34.00    1.50
  -6  -8  -1    6.70    0.80
   6  -8   1    7.10    0.80
   6  -8   1    5.70    0.70
  -6  -8  -1    5.50    0.70
  -6  -8  -1    7.60    0.80
   6  -8   1    5.10    0.70
  -6   8  -1    5.40    0.70
  -6   8  -1    5.00    0.70
   6   8   1    6.20    0.70
   7  -8   1   10.20    0.90
   7  -8   1   10.10    1.00
  -7  -8  -1   11.20    0.90
   7  -8   1   10.00    0.80
  -7  -8  -1   11.30    0.90
  -7  -8  -1   12.00    1.00
  -7   8  -1   10.90    0.90
  -7   8  -1   10.70    0.90
   7   8   1    9.90    1.00
   8  -8   1    2.90    0.60
   8  -8   1    2.90    0.60
  -8  -8  -1    2.90    0.60
  -8  -8  -1    4.50    0.80
   8   8   1    1.80    0.50
  -8   8  -1    2.30    0.50
  -8   8  -1    2.60    0.60
   9  -8   1    5.30    0.80
   9  -8   1    4.80    0.80
  -9  -8  -1    5.60    0.90
   9   8   1    4.70    0.70
  -9   8  -1    6.30    0.90
 -10  -8  -1   12.20    1.30
  10  -8   1   13.20    1.30
  10  -8   1   13.70    1.90
  10   8   1   14.00    1.20
 -10   8  -1   13.80    1.40
  10  -9  -1    2.70    0.70
 -10   9   1    3.00    0.80
  10   9  -1    2.90    0.70
 -10   9   1    3.00    0.70
  -9  -9   1    4.80    0.80
   9  -9  -1    5.70    0.90
   9  -9  -1    4.10    0.80
  -9   9   1    4.50    0.80
   9   9  -1    5.00    0.80
  -9   9   1    4.30    0.80
   8  -9  -1    0.50    0.40
  -8  -9   1    0.30    0.40
   8  -9  -1    0.10    0.30
  -8   9   1    0.30    0.40
   8   9  -1    0.50    0.40
  -8   9   1    0.10    0.40
  -7  -9   1   20.20    1.30
   7  -9  -1   20.10    1.30
   7  -9  -1   22.50    1.40
   7   9  -1   21.90    1.30
  -7   9   1   22.70    1.40
  -7   9   1   22.30    1.30
   6  -9  -1   13.80    1.00
   6  -9  -1   15.70    1.00
  -6  -9   1   14.80    1.10
  -6  -9   1   15.40    1.00
   6   9  -1   14.20    0.90
  -6   9   1   14.10    1.00
  -6   9   1   14.90    1.10
   6   9  -1   15.80    1.10
   5  -9  -1   17.70    1.10
   5  -9  -1   17.00    1.00
  -5  -9   1   17.30    1.00
  -5  -9   1   17.50    1.10
   5   9  -1   17.90    1.00
   5   9  -1   18.70    1.10
  -5   9   1   16.60    1.10
  -5   9   1   18.70    1.10
   4  -9  -1    0.30    0.20
  -4  -9   1    0.30    0.20
   4  -9  -1    0.70    0.40
  -4  -9   1    0.70    0.30
   4  -9  -1    0.70    0.30
  -4  -9   1    0.40    0.30
   4   9  -1    1.10    0.30
   4   9  -1    0.40    0.30
  -4   9   1    0.10    0.20
  -3  -9   1   58.89    2.00
   3  -9  -1   60.69    2.10
  -3  -9   1   61.19    2.10
  -3  -9   1   58.49    2.10
   3  -9  -1   58.49    2.10
   3  -9  -1   58.69    2.00
   3   9  -1   58.29    2.00
  -3   9   1   59.79    2.10
   3   9  -1   59.49    2.10
  -2  -9   1   33.80    1.50
  -2  -9   1   33.60    1.30
  -2  -9   1   33.00    1.40
   2  -9  -1   33.00    1.50
   2  -9  -1   33.50    1.30
   2  -9  -1   34.80    1.50
  -2   9   1   31.80    1.40
  -2   9   1   35.90    1.20
   2   9  -1   34.90    1.40
   2   9  -1   34.00    1.40
   1  -9  -1    2.80    0.50
   1  -9  -1    2.40    0.40
  -1  -9   1    1.70    0.40
  -1  -9   1    1.80    0.40
   1  -9  -1    1.40    0.30
  -1  -9   1    3.00    0.50
  -1   9   1    1.80    0.30
   1   9  -1    1.40    0.30
   1   9  -1    2.10    0.40
  -1   9   1    1.60    0.40
   0  -9   1    8.10    0.60
   0  -9   1    8.50    0.70
   0  -9  -1    8.00    0.60
   0  -9  -1    7.60    0.60
   0  -9   1    8.20    0.70
   0  -9  -1    7.30    0.70
   0   9  -1    7.90    0.70
   0   9   1    8.20    0.60
   0   9   1    8.20    0.70
   0   9  -1    7.60    0.60
  -1  -9  -1   69.49    2.20
   1  -9   1   67.99    2.30
  -1  -9  -1   65.49    2.30
  -1  -9  -1   67.09    2.10
   1  -9   1   69.69    2.20
   1  -9   1   66.99    2.20
   1   9   1   66.49    2.10
   1   9   1   70.59    2.30
  -1   9  -1   71.09    2.10
  -1   9  -1   69.19    2.30
   2  -9   1    4.60    0.60
  -2  -9  -1    4.70    0.50
  -2  -9  -1    4.50    0.60
   2  -9   1    5.90    0.70
   2  -9   1    4.70    0.60
  -2  -9  -1    4.20    0.50
   2   9   1    4.60    0.50
   2   9   1    4.00    0.60
  -2   9  -1    4.00    0.40
  -2   9  -1    4.60    0.60
  -3  -9  -1    8.60    0.70
   3  -9   1    8.20    0.70
  -3  -9  -1    8.10    0.50
  -3  -9  -1    8.50    0.70
   3  -9   1    8.40    0.70
   3  -9   1    8.20    0.90
   3   9   1    7.70    0.70
   3   9   1    8.40    0.70
  -3   9  -1    7.60    0.80
   4  -9   1   13.40    0.90
  -4  -9  -1   13.60    1.00
  -4  -9  -1   13.00    0.90
   4  -9   1   12.50    0.90
  -4  -9  -1   13.50    0.90
   4  -9   1   13.50    0.90
   4   9   1   13.90    0.90
  -4   9  -1   10.60    0.80
   4   9   1   14.20    0.90
  -4   9  -1   14.00    1.00
  -5  -9  -1   17.00    1.10
   5  -9   1   15.20    1.00
   5  -9   1   16.30    1.10
  -5  -9  -1   16.60    1.00
  -5  -9  -1   16.30    1.00
   5   9   1   16.20    1.00
  -5   9  -1   17.20    1.10
  -5   9  -1   15.20    1.00
  -6  -9  -1    3.30    0.60
   6  -9   1    2.10    0.50
   6  -9   1    2.90    0.60
  -6  -9  -1    2.50    0.50
  -6  -9  -1    2.10    0.50
  -6   9  -1    2.30    0.50
  -6   9  -1    1.90    0.50
   6   9   1    1.80    0.50
   7  -9   1    0.50    0.30
  -7  -9  -1    0.60    0.30
  -7  -9  -1    0.70    0.30
  -7  -9  -1    1.30    0.50
   7  -9   1    0.10    0.30
   7   9   1    0.20    0.30
  -7   9  -1    0.70    0.40
  -7   9  -1    0.60    0.40
  -8  -9  -1   -0.20    0.30
   8  -9   1    0.10    0.30
  -8   9  -1    0.30    0.40
   8   9   1   -0.30    0.20
  -8   9  -1    0.20    0.30
  -9  -9  -1   -0.20    0.30
   9  -9   1    0.50    0.40
  -9   9  -1    0.10    0.40
   9   9   1    0.70    0.40
  -9 -10   1    2.60    0.70
   9 -10  -1    0.60    0.50
   9 -10  -1    2.00    0.60
   9  10  -1    0.70    0.40
  -9  10   1    1.80    0.60
  -9  10   1    1.80    0.60
   8 -10  -1    0.10    0.40
   8 -10  -1   -0.20    0.30
  -8 -10   1    0.40    0.40
   8  10  -1    0.00    0.40
  -8  10   1    0.00    0.30
  -8  10   1   -0.40    0.30
   7 -10  -1   17.50    1.20
   7 -10  -1   16.40    1.20
  -7 -10   1   18.30    1.30
  -7  10   1   17.10    1.20
   7  10  -1   16.10    1.20
  -7  10   1   17.30    1.30
   6 -10  -1   25.10    1.40
  -6 -10   1   23.10    1.40
   6 -10  -1   21.10    1.30
  -6  10   1   24.30    1.40
  -6  10   1   22.00    1.40
   6  10  -1   25.00    1.40
   5 -10  -1   15.10    1.10
  -5 -10   1   14.70    1.10
   5 -10  -1   17.40    1.10
  -5 -10   1   16.30    1.00
   5  10  -1   15.40    1.00
  -5  10   1   15.10    1.10
  -5  10   1   16.30    1.10
   5  10  -1   13.70    0.90
   4 -10  -1   48.90    1.90
   4 -10  -1   48.30    2.00
  -4 -10   1   44.50    2.00
  -4 -10   1   48.20    1.90
  -4 -10   1   47.60    1.70
   4 -10  -1   50.79    2.00
   4  10  -1   48.70    1.80
   4  10  -1   44.80    1.90
  -4  10   1   45.40    1.90
   3 -10  -1   20.40    1.20
   3 -10  -1   20.00    1.10
  -3 -10   1   19.00    1.00
   3 -10  -1   21.90    1.20
  -3 -10   1   21.90    1.20
  -3 -10   1   21.10    1.10
  -3  10   1   22.30    1.20
   3  10  -1   20.10    1.10
   3  10  -1   20.50    1.10
   2 -10  -1   40.20    1.70
   2 -10  -1   37.80    1.60
   2 -10  -1   41.10    1.60
  -2 -10   1   41.30    1.60
  -2 -10   1   40.70    1.60
  -2 -10   1   42.10    1.70
   2  10  -1   40.50    1.60
  -2  10   1   38.10    1.70
   2  10  -1   41.70    1.60
   1 -10  -1  183.78    5.10
  -1 -10   1  183.98    5.00
  -1 -10   1  189.28    5.00
   1 -10  -1  189.38    4.90
   1 -10  -1  185.48    5.00
  -1 -10   1  188.18    4.90
   1  10  -1  190.98    4.90
   1  10  -1  182.28    5.00
  -1  10   1  191.88    4.70
  -1  10   1  187.08    5.10
   0 -10  -1   13.40    0.90
   0 -10   1   14.80    0.90
   0 -10   1   14.40    0.90
   0 -10   1   13.80    0.90
   0 -10  -1   14.10    0.80
   0 -10  -1   13.70    1.00
   0  10   1   14.40    0.80
   0  10   1   16.10    1.00
   0  10  -1   14.30    0.80
   0  10  -1   13.00    0.90
  -1 -10  -1    2.00    0.50
   1 -10   1    3.10    0.60
  -1 -10  -1    2.20    0.40
   1 -10   1    2.60    0.50
  -1 -10  -1    3.20    0.50
   1 -10   1    1.90    0.40
   1  10   1    2.10    0.40
  -1  10  -1    2.70    0.50
   1  10   1    2.40    0.40
  -1  10  -1    2.30    0.40
   2 -10   1    9.60    0.80
   2 -10   1    8.50    0.70
   2 -10   1    9.70    0.80
  -2 -10  -1    9.00    0.70
  -2 -10  -1    7.50    0.80
  -2  10  -1    8.60    0.60
   2  10   1    8.70    0.70
   2  10   1    7.80    0.80
  -2  10  -1    9.80    0.80
   3 -10   1    4.20    0.60
   3 -10   1    5.10    0.70
  -3 -10  -1    4.60    0.70
   3 -10   1    4.40    0.60
  -3 -10  -1    4.90    0.60
   3  10   1    4.90    0.60
  -3  10  -1    3.50    0.60
   3  10   1    4.50    0.60
   4 -10   1   37.40    1.70
  -4 -10  -1   37.90    1.80
  -4 -10  -1   40.30    1.60
   4 -10   1   39.30    1.70
   4 -10   1   40.20    1.70
  -4  10  -1   36.30    1.70
   4  10   1   40.70    1.70
   4  10   1   39.10    1.70
   5 -10   1   12.00    1.00
  -5 -10  -1   12.30    0.90
   5 -10   1   12.30    0.90
  -5 -10  -1   11.90    1.00
   5  10   1   12.90    1.00
   5  10   1   14.00    1.00
  -5  10  -1   12.30    1.00
  -5  10  -1   13.40    0.90
   6 -10   1    0.60    0.30
  -6 -10  -1    0.40    0.40
  -6 -10  -1    0.60    0.30
   6 -10   1    0.20    0.30
  -6 -10  -1    0.60    0.40
   6  10   1    0.30    0.30
  -6  10  -1    0.60    0.40
  -6  10  -1    1.00    0.40
  -7 -10  -1    1.60    0.50
  -7 -10  -1    1.60    0.50
   7 -10   1    3.00    0.60
  -7 -10  -1    1.50    0.50
   7  10   1    1.90    0.50
  -7  10  -1    1.30    0.40
  -7  10  -1    1.30    0.50
   8 -10   1    0.40    0.40
  -8 -10  -1    0.80    0.50
   8  10   1    0.30    0.30
  -8  10  -1    1.60    0.50
   9 -10   1   11.50    1.30
  -9 -10  -1    9.30    1.20
   9  10   1    8.90    1.10
  -9  10  -1   10.30    1.20
   8 -11  -1   -0.30    0.30
  -8 -11   1    0.50    0.40
   8 -11  -1    0.40    0.40
  -8  11   1    0.10    0.40
  -8  11   1   -0.20    0.40
   8  11  -1   -0.40    0.30
   7 -11  -1    0.40    0.40
  -7 -11   1   -0.40    0.30
   7 -11  -1    0.20    0.40
  -7  11   1   -0.30    0.30
   7  11  -1    0.10    0.30
  -7  11   1    0.30    0.40
   6 -11  -1    9.60    1.00
  -6 -11   1    8.70    1.10
   6 -11  -1    9.40    1.10
  -6  11   1    8.00    1.00
   6  11  -1    8.60    1.00
  -6  11   1    7.80    1.00
  -5 -11   1    0.20    0.30
  -5 -11   1    0.40    0.30
   5 -11  -1    0.50    0.30
   5 -11  -1    0.40    0.30
  -5  11   1    0.10    0.30
  -5  11   1    0.20    0.30
   5  11  -1    0.40    0.30
   5  11  -1    0.10    0.20
  -4 -11   1    2.80    0.60
   4 -11  -1    2.70    0.60
   4 -11  -1    2.50    0.50
  -4 -11   1    3.00    0.60
   4 -11  -1    2.30    0.50
   4  11  -1    3.70    0.60
   4  11  -1    2.30    0.50
  -4  11   1    2.90    0.60
   3 -11  -1   -0.20    0.20
  -3 -11   1   -0.10    0.20
   3 -11  -1    0.10    0.30
  -3 -11   1   -0.10    0.20
   3 -11  -1   -0.40    0.20
  -3 -11   1   -0.20    0.20
   3  11  -1    0.00    0.20
  -3  11   1    0.00    0.30
   3  11  -1   -0.10    0.20
  -2 -11   1   33.50    1.60
   2 -11  -1   33.10    1.60
   2 -11  -1   34.60    1.50
   2 -11  -1   34.60    1.60
  -2 -11   1   36.20    1.60
  -2 -11   1   33.10    1.50
   2  11  -1   35.10    1.50
   2  11  -1   32.70    1.50
  -2  11   1   33.60    1.60
  -1 -11   1    6.00    0.70
  -1 -11   1    8.10    0.80
  -1 -11   1    8.30    0.70
   1 -11  -1    7.70    0.90
   1 -11  -1    8.10    0.80
   1 -11  -1    5.90    0.70
   1  11  -1    8.80    0.90
   1  11  -1    8.00    0.70
  -1  11   1    7.50    0.60
  -1  11   1   10.10    0.80
   0 -11  -1  138.09    4.00
   0 -11  -1  139.79    3.90
   0 -11   1  143.49    4.10
   0 -11   1  140.99    4.10
   0 -11   1  141.39    4.10
   0 -11  -1  136.49    4.20
   0  11  -1  137.49    4.10
   0  11   1  141.89    3.80
   0  11   1  142.29    4.20
   0  11  -1  143.09    3.90
  -1 -11  -1    4.00    0.60
   1 -11   1    3.40    0.50
  -1 -11  -1    3.50    0.50
  -1 -11  -1    4.50    0.60
   1 -11   1    3.50    0.60
   1 -11   1    3.30    0.60
   1  11   1    3.10    0.50
  -1  11  -1    4.50    0.60
  -1  11  -1    4.10    0.50
   1  11   1    4.20    0.70
  -2 -11  -1    0.10    0.20
   2 -11   1    0.20    0.30
   2 -11   1    0.40    0.30
   2 -11   1   -0.10    0.20
  -2 -11  -1    0.00    0.20
  -2 -11  -1    0.60    0.30
   2  11   1   -0.30    0.20
  -2  11  -1   -0.10    0.20
   2  11   1    0.60    0.30
  -3 -11  -1    8.10    0.90
   3 -11   1   10.40    0.90
   3 -11   1   10.20    0.80
  -3 -11  -1    9.50    0.80
   3 -11   1    9.00    0.90
   3  11   1   10.00    0.80
  -3  11  -1    9.10    1.00
   3  11   1   10.90    0.90
  -4 -11  -1   30.00    1.60
   4 -11   1   33.20    1.60
   4 -11   1   34.50    1.60
   4 -11   1   31.50    1.60
  -4 -11  -1   32.00    1.50
  -4  11  -1   30.40    1.60
   4  11   1   29.10    1.50
   4  11   1   32.70    1.60
   5 -11   1    0.90    0.40
  -5 -11  -1    0.70    0.40
   5 -11   1    0.60    0.30
  -5 -11  -1    0.30    0.30
  -5  11  -1    1.10    0.40
  -5  11  -1    0.90    0.40
   5  11   1    0.70    0.40
   5  11   1    1.50    0.40
   6 -11   1   25.10    1.50
  -6 -11  -1   24.10    1.60
  -6 -11  -1   28.00    1.50
   6 -11   1   24.30    1.50
  -6  11  -1   25.80    1.50
   6  11   1   25.90    1.40
  -6  11  -1   23.60    1.40
   6  11   1   29.00    1.60
  -7 -11  -1    5.20    0.90
   7 -11   1    8.10    1.00
  -7 -11  -1    8.50    1.00
  -7  11  -1    7.10    1.00
   7  11   1    7.90    0.90
   7  11   1    6.70    0.90
   8 -11   1    9.00    1.10
  -8 -11  -1   10.40    1.30
  -8  11  -1   10.10    1.20
   8  11   1   10.90    1.20
   8 -12  -1    1.20    0.60
  -8  12   1    0.60    0.50
  -8  12   1    1.40    0.60
  -7 -12   1   17.60    1.40
   7 -12  -1   19.50    1.40
   7 -12  -1   19.00    1.30
   7  12  -1   19.30    1.30
  -7  12   1   18.00    1.40
  -7  12   1   17.80    1.40
   6 -12  -1    3.80    0.70
   6 -12  -1    5.10    0.80
  -6 -12   1    3.90    0.80
   6  12  -1    2.50    0.60
  -6  12   1    2.10    0.60
  -6  12   1    3.60    0.70
   5 -12  -1    0.00    0.30
   5 -12  -1   -0.20    0.20
  -5 -12   1    0.20    0.30
   5  12  -1    0.10    0.30
  -5  12   1    0.20    0.40
   5  12  -1    0.00    0.30
  -5  12   1    0.00    0.30
   4 -12  -1    8.00    1.00
   4 -12  -1    9.00    1.00
  -4 -12   1    8.20    0.90
  -4 -12   1    9.00    1.10
   4 -12  -1    7.10    0.80
  -4  12   1    7.60    1.00
   4  12  -1    8.60    0.90
   4  12  -1    7.80    0.90
  -3 -12   1   37.40    1.60
   3 -12  -1   37.40    1.70
   3 -12  -1   38.30    1.80
   3 -12  -1   38.20    1.80
  -3 -12   1   37.30    1.80
  -3 -12   1   39.00    1.80
   3  12  -1   34.70    1.70
   3  12  -1   38.10    1.70
  -3  12   1   40.30    1.90
  -2 -12   1    2.80    0.60
   2 -12  -1    2.00    0.50
  -2 -12   1    2.20    0.50
   2 -12  -1    2.60    0.50
  -2 -12   1    2.70    0.50
   2 -12  -1    2.70    0.60
   2  12  -1    3.20    0.60
  -2  12   1    3.10    0.60
   2  12  -1    2.00    0.40
   1 -12  -1   29.00    1.60
   1 -12  -1   31.60    1.50
  -1 -12   1   31.30    1.50
  -1 -12   1   31.40    1.50
   1 -12  -1   32.20    1.50
  -1 -12   1   28.90    1.50
  -1  12   1   28.90    1.60
   1  12  -1   28.10    1.50
   1  12  -1   28.50    1.40
   0 -12  -1   16.30    1.00
   0 -12  -1   15.40    1.00
   0 -12   1   17.50    1.10
   0 -12   1   14.10    1.00
   0 -12  -1   17.20    1.20
   0 -12   1   18.90    1.10
   0  12  -1   15.20    1.10
   0  12   1   17.10    1.00
   0  12  -1   17.10    1.00
   0  12   1   15.60    1.10
  -1 -12  -1   87.59    2.80
   1 -12   1   78.99    2.90
   1 -12   1   84.29    2.90
  -1 -12  -1   83.79    3.00
  -1 -12  -1   83.19    2.70
   1 -12   1   86.49    2.90
  -1  12  -1   82.09    2.80
   1  12   1   82.89    2.90
   1  12   1   79.79    2.60
  -1  12  -1   83.59    2.90
   2 -12   1   39.00    1.70
   2 -12   1   39.20    1.80
   2 -12   1   40.70    1.80
  -2 -12  -1   39.60    1.70
  -2 -12  -1   39.00    1.60
  -2 -12  -1   37.50    1.80
   2  12   1   38.90    1.80
  -2  12  -1   39.30    1.80
   2  12   1   36.70    1.60
   3 -12   1    0.20    0.30
  -3 -12  -1    0.30    0.30
  -3 -12  -1    0.10    0.30
   3 -12   1    0.10    0.30
   3 -12   1    0.10    0.30
   3  12   1    0.20    0.30
   3  12   1    0.70    0.40
  -3  12  -1   -0.20    0.20
  -4 -12  -1    4.80    0.70
  -4 -12  -1    4.10    0.70
   4 -12   1    5.30    0.80
   4 -12   1    5.00    0.70
   4 -12   1    4.60    0.80
   4  12   1    4.60    0.70
   4  12   1    5.10    0.70
  -4  12  -1    4.60    0.80
   5 -12   1    0.10    0.30
   5 -12   1    0.70    0.40
  -5 -12  -1    0.50    0.30
  -5 -12  -1   -0.20    0.30
   5  12   1   -0.10    0.30
  -5  12  -1    0.30    0.40
   5  12   1   -0.20    0.30
  -5  12  -1   -0.10    0.30
  -6 -12  -1    0.50    0.40
  -6 -12  -1    2.00    0.60
   6 -12   1    0.50    0.40
   6  12   1    0.70    0.40
  -6  12  -1    1.10    0.50
   6  12   1   -0.20    0.20
   7 -12   1   43.10    2.20
  -7 -12  -1   46.90    2.40
  -7  12  -1   46.50    2.30
   7  12   1   45.70    2.20
   7 -13  -1    0.10    0.40
  -7  13   1   -0.40    0.40
  -7  13   1    0.10    0.50
   6 -13  -1    4.60    0.80
  -6 -13   1    4.90    0.90
   6 -13  -1    4.50    0.80
   6  13  -1    4.30    0.80
  -6  13   1    5.20    0.90
  -6  13   1    3.90    0.80
  -5 -13   1    0.20    0.40
   5 -13  -1    0.50    0.40
   5 -13  -1    0.70    0.40
  -5  13   1    1.50    0.50
   5  13  -1    1.00    0.40
  -5  13   1    1.50    0.50
   4 -13  -1    1.00    0.50
  -4 -13   1    0.70    0.50
   4 -13  -1    1.20    0.50
   4 -13  -1    0.70    0.40
  -4  13   1    0.70    0.40
   4  13  -1    1.70    0.50
   4  13  -1    0.60    0.40
   3 -13  -1    3.40    0.60
  -3 -13   1    2.70    0.60
   3 -13  -1    3.90    0.70
  -3 -13   1    2.40    0.60
   3 -13  -1    1.80    0.60
   3  13  -1    2.70    0.60
   3  13  -1    3.30    0.60
  -3  13   1    3.60    0.70
  -2 -13   1    0.30    0.30
  -2 -13   1    0.60    0.30
  -2 -13   1    0.80    0.40
   2 -13  -1    0.50    0.40
   2 -13  -1    0.70    0.30
   2 -13  -1    0.40    0.30
  -2  13   1    0.30    0.30
   2  13  -1    0.20    0.30
   2  13  -1    0.00    0.30
   1 -13  -1    0.30    0.40
  -1 -13   1    0.40    0.30
  -1 -13   1    0.30    0.30
  -1 -13   1    0.40    0.30
   1 -13  -1   -0.10    0.30
   1 -13  -1    0.30    0.30
   1  13  -1    0.20    0.30
  -1  13   1   -0.40    0.30
   1  13  -1   -0.10    0.20
   0 -13  -1   -0.10    0.20
   0 -13   1    0.20    0.30
   0 -13  -1    0.00    0.30
   0 -13   1    0.20    0.30
   0 -13  -1    0.50    0.30
   0 -13   1    0.10    0.30
   0  13   1    0.40    0.40
   0  13  -1   -0.10    0.20
   0  13  -1    0.90    0.40
   1 -13   1    0.10    0.30
  -1 -13  -1    0.10    0.20
  -1 -13  -1    0.10    0.30
  -1 -13  -1    0.20    0.30
   1 -13   1    0.00    0.30
   1 -13   1    0.10    0.30
  -1  13  -1    0.40    0.30
   1  13   1    0.10    0.30
   1  13   1    0.10    0.30
   2 -13   1    0.70    0.40
  -2 -13  -1    0.90    0.40
   2 -13   1    0.30    0.30
  -2 -13  -1    0.50    0.40
   2 -13   1    0.50    0.30
   2  13   1    0.30    0.30
   2  13   1    0.60    0.40
  -2  13  -1    0.20    0.40
  -3 -13  -1   18.80    1.20
   3 -13   1   23.00    1.40
  -3 -13  -1   22.10    1.50
   3 -13   1   19.10    1.30
   3 -13   1   20.90    1.30
   3  13   1   18.30    1.20
  -3  13  -1   19.40    1.40
   3  13   1   18.90    1.30
  -4 -13  -1    3.80    0.80
   4 -13   1    3.50    0.70
  -4 -13  -1    3.80    0.70
   4 -13   1    3.50    0.70
   4 -13   1    3.30    0.70
   4  13   1    2.20    0.50
  -4  13  -1    3.00    0.70
   4  13   1    3.20    0.70
   5 -13   1    1.80    0.50
   5 -13   1    3.00    0.90
  -5 -13  -1    1.80    0.50
  -5 -13  -1    1.20    0.50
   5  13   1    2.60    0.60
  -5  13  -1    2.30    0.80
  -5  13  -1    2.50    0.70
   5  13   1    3.10    0.70
   6 -13   1    0.50    0.40
  -6 -13  -1   -0.20    0.30
  -6 -13  -1    1.00    0.60
  -6  13  -1    1.20    0.50
   6  13   1    0.80    0.50
   6  13   1    1.10    0.50
   5 -14  -1    2.70    0.70
   5 -14  -1    1.00    0.50
  -5 -14   1    2.30    0.70
   5  14  -1    1.20    0.50
  -5  14   1    1.10    0.60
  -5  14   1    1.00    0.50
  -4 -14   1    0.30    0.40
   4 -14  -1    0.20    0.40
   4 -14  -1    0.80    0.40
   4 -14  -1    0.10    0.40
  -4  14   1   -0.10    0.40
   4  14  -1    0.40    0.30
   4  14  -1   -0.50    0.30
   3 -14  -1    0.00    0.30
  -3 -14   1   -0.50    0.30
   3 -14  -1   -0.30    0.30
   3 -14  -1    0.20    0.40
   3  14  -1    0.20    0.40
   3  14  -1   -0.40    0.30
  -3  14   1    0.10    0.30
   2 -14  -1    8.50    1.00
   2 -14  -1    8.00    0.90
  -2 -14   1    8.00    0.90
  -2 -14   1    7.50    0.90
  -2 -14   1    8.60    1.10
   2 -14  -1    7.50    1.00
   2  14  -1    8.20    0.90
  -2  14   1    5.10    0.80
   2  14  -1    6.80    0.90
   1 -14  -1   12.50    1.30
   1 -14  -1   13.20    1.10
   1 -14  -1   13.20    1.10
  -1 -14   1   14.20    1.20
  -1 -14   1   13.90    1.10
  -1 -14   1   14.60    1.20
   1  14  -1   12.80    1.00
   1  14  -1   11.60    1.00
  -1  14   1   12.80    1.10
   0 -14   1    8.10    1.00
   0 -14  -1    7.40    0.90
   0 -14  -1    8.80    1.00
   0 -14   1    6.80    0.90
   0 -14  -1    7.60    1.00
   0 -14   1    8.40    1.00
   0  14   1    8.10    1.00
   0  14  -1    6.60    0.90
   1 -14   1    1.60    0.50
  -1 -14  -1    1.10    0.50
  -1 -14  -1    1.40    0.50
   1 -14   1    1.50    0.50
  -1 -14  -1    1.50    0.50
   1 -14   1    1.10    0.50
   1  14   1    1.10    0.40
   1  14   1    1.10    0.50
  -1  14  -1    1.60    0.50
  -2 -14  -1    7.50    0.90
   2 -14   1    8.70    1.00
   2 -14   1    7.40    1.00
  -2 -14  -1    7.90    1.00
   2 -14   1    7.60    1.00
  -2  14  -1    7.30    1.00
   2  14   1    6.60    0.90
   2  14   1    7.60    0.90
  -3 -14  -1    0.30    0.40
  -3 -14  -1    0.50    0.40
   3 -14   1    0.00    0.40
   3 -14   1    1.00    0.50
   3 -14   1    0.60    0.40
   3  14   1    1.10    0.50
  -3  14  -1    0.30    0.40
   3  14   1    0.00    0.30
  -4 -14  -1   10.90    1.30
   4 -14   1   12.10    1.30
   4 -14   1   13.50    1.70
  -4 -14  -1   11.20    1.20
   4  14   1   10.50    1.10
  -4  14  -1   10.10    1.20
   4  14   1   11.60    1.20
  -5 -14  -1   -0.20    0.40
  -5 -14  -1    0.40    0.50
   5 -14   1    0.00    0.40
   5  14   1    0.10    0.40
   5  14   1   -0.30    0.40
  -5  14  -1    0.10    0.50
   4 -15  -1   28.50    1.70
  -4 -15   1   23.40    1.70
   4 -15  -1   30.60    3.30
   4 -15  -1   24.70    1.70
   4  15  -1   26.60    1.60
  -3 -15   1    5.60    0.90
   3 -15  -1    3.90    0.80
   3 -15  -1    4.00    0.80
   3 -15  -1    4.30    0.80
   3  15  -1    4.70    0.80
   3  15  -1    4.70    0.80
  -3  15   1    4.70    0.90
   2 -15  -1    1.10    0.40
   2 -15  -1   -0.10    0.40
   2 -15  -1   -0.10    0.40
  -2 -15   1    0.40    0.40
   2  15  -1    0.90    0.40
  -2  15   1    0.60    0.50
   2  15  -1    0.50    0.40
   1 -15  -1    1.40    0.60
   1 -15  -1    1.90    0.50
  -1 -15   1    0.80    0.50
  -1 -15   1    1.20    0.50
   1 -15  -1    1.00    0.50
  -1  15   1    0.70    0.50
   1  15  -1    0.90    0.50
   0 -15  -1    5.40    0.90
   0 -15  -1    5.00    0.80
   0 -15   1    4.80    0.90
   0 -15   1    4.20    0.80
   0 -15  -1    5.40    0.80
   0 -15   1    5.80    0.90
   0  15  -1    3.80    0.80
   0  15   1    5.50    0.90
  -1 -15  -1   -0.10    0.30
   1 -15   1    0.10    0.40
   1 -15   1    0.00    0.30
   1 -15   1    0.50    0.40
  -1 -15  -1    1.20    0.50
   1  15   1    1.30    0.50
  -1  15  -1    0.60    0.40
  -2 -15  -1   31.10    1.90
  -2 -15  -1   30.50    1.70
   2 -15   1   27.10    1.70
   2 -15   1   31.10    1.80
   2 -15   1   30.20    2.40
  -2  15  -1   29.80    1.80
   2  15   1   28.20    1.70
   2  15   1   29.60    1.60
  -3 -15  -1    0.00    0.40
  -3 -15  -1   -0.30    0.40
   3 -15   1   -0.20    0.70
   3 -15   1   -0.10    0.30
  -3  15  -1    0.00    0.40
   3  15   1    0.20    0.40
   3  15   1    0.20    0.40
  -4 -15  -1    1.50    0.60
   4  15   1    1.90    0.60
   4  15   1    0.70    0.40
  12   0  -2    3.10    0.80
 -12   0   2    3.30    0.80
 -11   0   2    2.20    0.60
  11   0  -2    1.10    0.50
  10   0  -2   96.49    3.40
 -10   0   2   99.39    3.50
   9   0  -2   20.70    1.30
  -9   0   2   22.10    1.40
   9   0  -2   21.60    1.10
   9   0  -2   19.90    1.20
   8   0  -2  290.87    7.20
  -8   0   2  279.57    7.40
   8   0  -2  285.57    7.00
   8   0  -2  281.27    7.30
   7   0  -2    0.20    0.20
   7   0  -2    0.00    0.20
  -7   0   2    0.10    0.10
   7   0  -2   -0.10    0.20
   7   0  -2    0.10    0.10
  -7   0   2    0.20    0.20
   6   0  -2   41.80    1.30
   6   0  -2   43.00    1.60
   6   0  -2   41.50    1.50
  -6   0   2   43.60    1.60
  -6   0   2   44.20    1.30
   6   0  -2   42.90    1.50
  -5   0   2   35.30    1.40
  -5   0   2   35.10    1.10
  -5   0   2   35.90    1.20
   5   0  -2   34.30    1.30
   5   0  -2   37.10    1.30
   5   0  -2   34.10    1.20
   5   0  -2   35.50    1.10
   4   0  -2    1.80    0.30
  -4   0   2    2.40    0.20
   4   0  -2    2.20    0.20
   4   0  -2    2.00    0.30
  -4   0   2    1.70    0.20
   4   0  -2    2.00    0.30
  -4   0   2    1.90    0.30
   3   0  -2   72.89    2.00
   3   0  -2   75.49    1.80
   3   0  -2   71.19    1.90
  -3   0   2   76.59    2.00
   3   0  -2   74.09    2.00
  -3   0   2   69.09    1.70
   2   0  -2 9999.00  200.48
   2   0  -2 8695.33  214.98
  -2   0   2 8809.32  223.38
   2   0  -2 9506.65  224.18
   2   0  -2 9539.45  209.78
  -2   0   2 8922.71  202.88
   2   0  -2 8718.73  213.88
  -1   0   2  180.18    4.00
   1   0  -2  174.98    4.00
   1   0  -2  172.68    3.90
  -1   0   2  179.58    4.00
   1   0  -2  169.38    4.00
   1   0  -2  172.58    3.80
   1   0  -2  171.88    3.90
   1   0  -2  174.48    4.00
   0   0  -2   64.39    1.60
   0   0  -2   63.59    1.50
   0   0  -2   64.59    1.50
   0   0  -2   63.69    1.50
   0   0  -2   63.99    1.60
   0   0  -2   62.79    1.50
  -1   0  -2  416.76    9.50
  -1   0  -2  434.96    9.40
  -1   0  -2  430.56    9.40
  -1   0  -2  437.26    9.50
   1   0   2  418.46    9.40
  -1   0  -2  433.56    9.40
  -2   0  -2   33.20    1.00
  -2   0  -2   33.40    1.10
   2   0   2   34.70    1.00
   2   0   2   33.00    0.90
  -2   0  -2   33.60    0.90
  -2   0  -2   33.20    1.00
   2   0   2   38.00    1.30
  -3   0  -2    5.20    0.40
  -3   0  -2    4.50    0.30
   3   0   2    5.50    0.30
   3   0   2    5.50    0.40
  -3   0  -2    4.80    0.30
   3   0   2    5.30    0.30
  -3   0  -2    4.90    0.30
   4   0   2 1699.03   36.90
   4   0   2 1691.63   36.70
  -4   0  -2 1747.53   37.80
  -4   0  -2 1648.24   36.70
   4   0   2 1671.43   37.30
   4   0   2 1759.72   38.00
  -4   0  -2 1535.25   36.80
  -5   0  -2    0.80    0.20
  -5   0  -2    0.80    0.20
   5   0   2    0.80    0.20
  -5   0  -2    0.90    0.20
   5   0   2    0.50    0.20
   5   0   2    0.60    0.20
   5   0   2    0.60    0.10
  -6   0  -2    6.70    0.70
   6   0   2    6.30    0.50
   6   0   2    7.20    0.40
  -6   0  -2    7.90    0.60
   6   0   2    6.40    0.70
  -6   0  -2    6.60    0.50
  -7   0  -2   11.60    0.80
   7   0   2   12.60    0.90
  -7   0  -2   12.70    0.80
   7   0   2   12.30    0.70
  -7   0  -2   13.40    0.80
  -8   0  -2   50.89    2.00
   8   0   2   57.19    2.20
   8   0   2   56.59    1.90
  -8   0  -2   55.99    2.10
  -9   0  -2   24.90    1.40
   9   0   2   25.00    1.40
  -9   0  -2   25.40    1.40
 -10   0  -2    9.70    1.00
  10   0   2   10.30    1.10
 -10   0  -2   11.40    1.00
 -11   0  -2   -0.10    0.40
 -11   0  -2    0.00    0.40
  11   0   2   -0.30    0.30
  12  -1  -2    2.70    1.10
 -12  -1   2    3.50    0.80
  12   1  -2    2.90    0.70
 -12   1   2    4.20    0.90
  11  -1  -2    6.90    1.00
 -11  -1   2    7.00    1.00
  11   1  -2    6.80    0.90
 -11   1   2    8.40    1.10
 -10  -1   2   22.10    1.40
  10  -1  -2   21.60    1.40
 -10   1   2   21.90    1.40
  10   1  -2   21.20    1.30
   9  -1  -2    2.90    0.60
   9  -1  -2    1.70    0.40
  -9  -1   2    2.00    0.50
   9  -1  -2    2.60    0.50
   9   1  -2    2.40    0.50
  -9   1   2    1.90    0.50
   8  -1  -2    0.70    0.30
   8  -1  -2    1.20    0.30
  -8  -1   2    0.50    0.20
   8  -1  -2    0.60    0.30
  -8  -1   2    0.80    0.40
   8   1  -2    0.70    0.30
   8   1  -2    0.70    0.30
  -8   1   2    1.20    0.40
   7  -1  -2   17.70    0.90
   7  -1  -2   16.00    1.00
  -7  -1   2   15.60    0.80
  -7  -1   2   16.40    0.70
   7  -1  -2   14.50    0.90
  -7  -1   2   15.90    1.00
   7   1  -2   16.20    1.00
   7   1  -2   16.30    0.90
  -7   1   2   16.50    1.00
   7   1  -2   15.10    0.70
  -7   1   2   16.60    0.80
  -6  -1   2    8.00    0.50
   6  -1  -2    7.40    0.60
   6  -1  -2    6.90    0.40
   6  -1  -2    6.90    0.60
  -6  -1   2    7.80    0.40
   6  -1  -2    6.70    0.50
  -6  -1   2    7.80    0.60
   6   1  -2    7.70    0.50
  -6   1   2    7.60    0.50
   6   1  -2    7.60    0.60
   6   1  -2    6.60    0.60
   6   1  -2    7.50    0.50
  -6   1   2    6.70    0.60
  -5  -1   2   45.30    1.40
  -5  -1   2   45.10    1.30
   5  -1  -2   42.70    1.20
   5  -1  -2   43.70    1.50
  -5  -1   2   44.90    1.60
  -5  -1   2   42.70    1.40
   5  -1  -2   44.00    1.50
   5  -1  -2   45.60    1.50
   5   1  -2   45.00    1.50
   5   1  -2   43.30    1.40
  -5   1   2   46.30    1.30
  -5   1   2   41.70    1.50
   5   1  -2   46.20    1.40
  -5   1   2   44.90    1.40
   5   1  -2   45.80    1.50
  -4  -1   2    2.20    0.30
  -4  -1   2    1.70    0.30
  -4  -1   2    1.40    0.20
   4  -1  -2    1.60    0.20
  -4  -1   2    2.10    0.20
   4  -1  -2    1.40    0.30
   4  -1  -2    1.80    0.20
   4  -1  -2    1.70    0.30
   4   1  -2    1.40    0.30
   4   1  -2    2.10    0.30
   4   1  -2    1.90    0.30
   4   1  -2    1.80    0.20
  -4   1   2    1.80    0.20
  -4   1   2    1.60    0.30
   3  -1  -2  149.59    3.70
  -3  -1   2  147.09    3.70
  -3  -1   2  151.68    3.60
   3  -1  -2  148.89    3.70
   3  -1  -2  154.78    3.60
   3  -1  -2  152.38    3.50
  -3  -1   2  161.28    3.80
  -3  -1   2  153.88    3.40
  -3   1   2  164.88    3.80
  -3   1   2  152.08    3.50
   3   1  -2  150.68    3.60
   3   1  -2  153.68    3.70
   3   1  -2  157.98    3.70
   2  -1  -2  100.69    2.30
  -2  -1   2   96.89    2.40
   2  -1  -2   97.19    2.50
  -2  -1   2  100.09    2.40
   2  -1  -2   95.49    2.30
  -2  -1   2  105.39    2.50
   2  -1  -2   99.39    2.30
  -2   1   2   93.79    2.50
   2   1  -2   98.69    2.40
   2   1  -2   96.09    2.40
  -2   1   2  105.79    2.30
   2   1  -2  100.79    2.40
  -1  -1   2 1493.55   32.80
   1  -1  -2 1453.45   32.70
   1  -1  -2 1510.25   32.10
   1  -1  -2 1491.65   32.80
  -1  -1   2 1597.04   33.20
   1  -1  -2 1490.25   32.70
   1  -1  -2 1460.25   32.50
   1  -1  -2 1441.16   32.00
   1   1  -2 1314.77   32.40
   1   1  -2 1394.46   32.30
  -1   1   2 1484.45   32.90
   1   1  -2 1576.74   33.10
   1   1  -2 1486.05   33.20
   0  -1   2  238.08    5.30
   0  -1  -2  238.18    5.40
   0  -1   2  227.98    5.40
   0  -1  -2  244.08    5.40
   0  -1  -2  237.68    5.40
   0  -1  -2  234.28    5.30
   0   1  -2  241.58    5.30
   0   1  -2  241.28    5.40
   0   1  -2  235.38    5.40
   0   1  -2  251.37    5.30
  -1  -1  -2   62.09    1.50
   1  -1   2   62.99    1.60
  -1  -1  -2   62.59    1.60
  -1  -1  -2   61.79    1.60
  -1  -1  -2   63.89    1.50
  -1  -1  -2   63.49    1.60
   1  -1   2   64.29    1.60
  -1   1  -2   64.79    1.60
  -1   1  -2   62.89    1.60
   1   1   2   65.29    1.60
   1   1   2   63.49    1.50
  -1   1  -2   64.09    1.40
  -1   1  -2   58.59    1.60
   2  -1   2    4.00    0.30
  -2  -1  -2    4.20    0.30
  -2  -1  -2    4.90    0.30
  -2  -1  -2    4.00    0.30
  -2  -1  -2    4.10    0.30
   2  -1   2    3.80    0.20
   2  -1   2    3.60    0.30
   2   1   2    4.30    0.30
  -2   1  -2    3.80    0.30
   2   1   2    4.00    0.10
  -2   1  -2    4.00    0.30
  -2   1  -2    3.80    0.30
  -2   1  -2    4.30    0.20
   3  -1   2   73.79    2.00
  -3  -1  -2   73.49    2.00
  -3  -1  -2   76.59    2.10
   3  -1   2   74.19    2.00
  -3  -1  -2   75.39    2.00
   3  -1   2   74.29    1.90
   3   1   2   73.89    2.00
   3   1   2   81.49    2.00
  -3   1  -2   76.39    2.10
   3   1   2   75.09    1.70
   3   1   2   73.19    2.00
  -3   1  -2   72.39    2.00
  -3   1  -2   70.89    1.90
  -3   1  -2   73.69    1.90
   4  -1   2   47.50    1.50
   4  -1   2   46.70    1.30
  -4  -1  -2   47.10    1.50
  -4  -1  -2   47.80    1.50
  -4  -1  -2   46.90    1.50
   4  -1   2   46.60    1.50
  -4   1  -2   49.00    1.50
  -4   1  -2   46.50    1.40
   4   1   2   47.90    1.20
  -4   1  -2   46.30    1.50
   4   1   2   49.00    1.50
   4   1   2   48.30    1.50
  -4   1  -2   47.90    1.40
   4   1   2   49.30    1.50
   5  -1   2   32.10    1.00
  -5  -1  -2   33.30    1.20
  -5  -1  -2   32.20    1.20
   5  -1   2   32.70    1.20
   5  -1   2   31.60    1.30
   5  -1   2   31.10    1.10
  -5  -1  -2   31.80    1.20
  -5   1  -2   31.90    1.20
   5   1   2   31.60    0.90
   5   1   2   31.30    1.20
  -5   1  -2   31.90    1.20
   5   1   2   31.70    1.20
  -5   1  -2   30.90    1.20
   5   1   2   31.40    1.10
   6  -1   2   24.80    1.00
  -6  -1  -2   25.90    1.10
   6  -1   2   23.20    1.10
   6  -1   2   25.80    0.90
   6  -1   2   24.70    1.10
  -6  -1  -2   25.20    1.10
  -6  -1  -2   24.50    1.10
  -6   1  -2   25.60    1.10
  -6   1  -2   24.30    1.10
   6   1   2   26.40    1.20
   6   1   2   26.10    1.00
  -7  -1  -2   20.90    1.10
  -7  -1  -2   21.90    1.10
   7  -1   2   22.60    0.90
   7  -1   2   21.90    1.20
  -7  -1  -2   22.70    1.10
   7   1   2   21.10    1.00
   7   1   2   22.50    1.20
  -7   1  -2   23.90    1.10
  -7   1  -2   22.30    1.10
  -7   1  -2   23.10    1.20
  -8  -1  -2    4.30    0.60
  -8  -1  -2    4.70    0.60
  -8  -1  -2    4.40    0.60
   8  -1   2    4.20    0.70
  -8   1  -2    4.10    0.60
   8   1   2    3.50    0.60
   8   1   2    2.70    0.40
  -8   1  -2    3.00    0.50
  -9  -1  -2   15.90    1.10
  -9  -1  -2   18.10    1.20
   9  -1   2   16.90    1.20
   9   1   2   16.30    1.10
  -9   1  -2   16.10    1.10
  -9   1  -2   18.20    1.20
 -10  -1  -2    8.30    1.00
  10  -1   2    7.80    1.00
 -10  -1  -2    7.00    0.90
 -10   1  -2    7.70    0.90
 -10   1  -2    8.00    0.90
  10   1   2    9.60    1.00
 -11  -1  -2    1.90    0.60
 -11  -1  -2    2.30    0.80
  11  -1   2    1.60    0.50
  11   1   2    2.60    0.60
 -11   1  -2    1.20    0.50
 -11   1  -2    2.20    0.60
  12   2  -2    0.90    0.50
 -12   2   2    1.90    0.70
 -11  -2   2   25.30    1.60
  11  -2  -2   27.40    1.70
 -11   2   2   24.00    1.60
  11   2  -2   25.70    1.60
  10  -2  -2    0.40    0.30
 -10  -2   2   -0.20    0.30
  10   2  -2    0.60    0.40
 -10   2   2    0.00    0.40
   9  -2  -2   26.40    1.40
   9  -2  -2   27.60    1.50
   9  -2  -2   26.70    1.30
  -9  -2   2   26.70    1.50
  -9   2   2   24.50    1.50
   9   2  -2   27.30    1.40
   8  -2  -2    0.60    0.30
  -8  -2   2    0.50    0.20
   8  -2  -2    0.50    0.30
  -8  -2   2    1.00    0.40
   8  -2  -2    0.40    0.30
   8   2  -2    0.50    0.30
   8   2  -2    0.30    0.20
  -8   2   2    0.20    0.30
  -8   2   2    0.70    0.30
   8   2  -2    0.90    0.30
   7  -2  -2   37.20    1.50
   7  -2  -2   36.50    1.40
   7  -2  -2   38.60    1.50
  -7  -2   2   34.10    1.30
  -7  -2   2   35.00    1.60
  -7   2   2   36.80    1.30
   7   2  -2   35.00    1.50
   7   2  -2   35.20    1.30
   7   2  -2   38.00    1.50
  -7   2   2   33.70    1.60
  -6  -2   2    1.70    0.30
  -6  -2   2    2.20    0.60
  -6  -2   2    1.90    0.40
   6  -2  -2    1.80    0.40
   6  -2  -2    1.30    0.30
   6  -2  -2    1.60    0.30
  -6  -2   2    1.60    0.20
  -6   2   2    1.50    0.40
   6   2  -2    1.20    0.30
   6   2  -2    1.00    0.30
  -6   2   2    1.70    0.30
   6   2  -2    1.60    0.30
  -5  -2   2   15.10    0.70
  -5  -2   2   16.20    0.70
   5  -2  -2   15.00    0.80
  -5  -2   2   16.60    0.60
   5  -2  -2   16.00    0.80
   5  -2  -2   16.00    0.50
  -5  -2   2   14.90    0.80
   5  -2  -2   15.80    0.80
   5   2  -2   15.50    0.80
  -5   2   2   15.90    0.90
   5   2  -2   16.20    0.70
  -5   2   2   17.60    0.70
   5   2  -2   16.70    0.80
  -4  -2   2  134.19    3.30
  -4  -2   2  128.29    3.50
   4  -2  -2  133.29    3.40
   4  -2  -2  139.59    3.50
   4  -2  -2  134.39    3.30
   4  -2  -2  136.39    3.00
  -4  -2   2  133.49    3.30
  -4  -2   2  133.69    3.10
  -4   2   2  132.09    3.50
   4   2  -2  132.49    3.40
   4   2  -2  139.59    3.40
  -4   2   2  134.09    3.30
   4   2  -2  132.39    3.30
  -3  -2   2  323.67    7.30
   3  -2  -2  312.97    7.40
   3  -2  -2  325.57    7.40
   3  -2  -2  310.27    7.20
   3  -2  -2  332.77    7.10
  -3  -2   2  331.47    7.30
  -3  -2   2  320.37    7.50
   3  -2  -2  320.97    7.30
  -3  -2   2  322.67    7.10
   3   2  -2  323.17    7.40
  -3   2   2  324.17    7.50
   3   2  -2  325.77    7.40
   3   2  -2  320.17    7.30
  -3   2   2  319.97    7.30
  -2  -2   2   24.40    0.80
   2  -2  -2   23.70    0.80
   2  -2  -2   24.20    0.90
   2  -2  -2   24.90    0.70
   2  -2  -2   24.80    0.70
   2  -2  -2   24.10    0.70
  -2  -2   2   25.30    0.80
  -2  -2   2   25.40    0.80
   2   2  -2   25.80    0.80
  -2   2   2   25.30    0.80
   2   2  -2   24.50    0.60
   2   2  -2   25.80    0.80
   2   2  -2   24.40    0.80
  -1  -2   2  783.72   17.10
  -1  -2   2  880.31   17.50
   1  -2  -2  753.12   17.30
   1  -2  -2  777.12   17.20
   1  -2  -2  774.42   17.10
   1  -2  -2  775.42   17.20
  -1  -2   2  822.02   17.60
   1   2  -2  753.62   17.20
   1   2  -2  771.72   17.10
   1   2  -2  718.83   17.10
  -1   2   2  789.62   17.10
   1   2  -2  757.12   17.10
   0  -2  -2   32.20    1.00
   0  -2  -2   31.20    0.90
   0  -2  -2   33.80    0.90
   0  -2  -2   32.40    0.90
   0  -2   2   32.40    0.80
   0  -2   2   34.10    1.00
   0  -2  -2   32.20    0.90
   0  -2   2   31.90    0.90
   0   2  -2   32.70    1.00
   0   2  -2   32.40    0.90
   0   2  -2   30.60    0.90
   0   2  -2   32.50    0.90
  -1  -2  -2   94.69    2.20
   1  -2   2   96.19    2.20
  -1  -2  -2   93.49    2.20
  -1  -2  -2   93.69    2.40
  -1  -2  -2   93.69    2.20
  -1  -2  -2   93.69    2.30
   1  -2   2  100.09    2.40
   1  -2   2   95.19    2.40
  -1  -2  -2   96.69    2.40
   1  -2   2   94.49    2.30
  -1   2  -2   97.39    2.40
  -1   2  -2   97.19    2.30
  -1   2  -2   95.09    2.40
   1   2   2   99.89    2.30
  -2  -2  -2   12.00    0.50
   2  -2   2   11.60    0.50
  -2  -2  -2   11.70    0.50
   2  -2   2   12.30    0.50
  -2  -2  -2   12.40    0.50
   2  -2   2   12.10    0.50
  -2  -2  -2   11.90    0.60
  -2   2  -2   12.10    0.60
  -2   2  -2   13.60    0.40
   2   2   2   12.50    0.50
  -2   2  -2   11.70    0.50
  -2   2  -2   12.20    0.50
   2   2   2   12.70    0.50
   3  -2   2   21.30    0.80
  -3  -2  -2   21.30    0.80
  -3  -2  -2   20.60    0.80
  -3  -2  -2   23.00    0.90
   3  -2   2   22.20    0.80
   3  -2   2   22.70    0.80
  -3   2  -2   22.60    0.80
   3   2   2   22.20    0.80
  -3   2  -2   21.90    0.90
  -3   2  -2   23.10    0.80
   3   2   2   23.30    0.80
  -3   2  -2   21.40    0.80
  -4  -2  -2    6.60    0.50
   4  -2   2    5.60    0.50
  -4  -2  -2    6.20    0.40
   4  -2   2    6.90    0.50
   4  -2   2    7.20    0.40
  -4  -2  -2    7.70    0.50
  -4   2  -2    7.40    0.50
   4   2   2    7.10    0.50
  -4   2  -2    6.20    0.50
   4   2   2    6.90    0.40
  -4   2  -2    6.70    0.40
   4   2   2    7.00    0.50
  -4   2  -2    6.80    0.40
  -5  -2  -2   56.59    1.90
  -5  -2  -2   58.49    1.90
  -5  -2  -2   61.79    1.80
   5  -2   2   60.49    1.90
   5  -2   2   57.49    1.70
   5  -2   2   56.99    1.90
  -5   2  -2   55.39    1.90
  -5   2  -2   60.79    1.80
   5   2   2   58.39    1.80
   5   2   2   57.69    1.90
   5   2   2   57.09    1.80
  -5   2  -2   59.29    1.70
  -5   2  -2   59.69    1.80
   6  -2   2    4.50    0.50
  -6  -2  -2    5.40    0.60
   6  -2   2    4.40    0.40
  -6  -2  -2    5.30    0.60
   6  -2   2    3.90    0.50
  -6  -2  -2    5.20    0.60
   6  -2   2    5.30    0.40
   6   2   2    5.00    0.50
   6   2   2    5.70    0.60
  -6   2  -2    5.10    0.60
  -6   2  -2    5.00    0.60
  -6   2  -2    6.10    0.50
   7  -2   2   51.89    1.70
   7  -2   2   54.79    2.00
  -7  -2  -2   53.89    1.90
   7  -2   2   52.49    1.60
  -7  -2  -2   51.99    1.90
  -7  -2  -2   50.09    1.90
  -7   2  -2   54.89    2.00
  -7   2  -2   55.59    2.00
  -7   2  -2   55.29    1.90
   7   2   2   52.49    1.80
   7   2   2   51.39    1.90
  -8  -2  -2   54.89    2.10
  -8  -2  -2   51.79    2.00
   8  -2   2   51.29    2.10
  -8  -2  -2   55.79    2.00
   8   2   2   51.99    2.00
   8   2   2   52.19    1.90
  -8   2  -2   52.89    2.10
  -8   2  -2   51.89    2.00
   9  -2   2    2.60    0.50
  -9  -2  -2    2.30    0.60
  -9  -2  -2    2.00    0.50
   9   2   2    1.10    0.40
  -9   2  -2    2.40    0.50
   9   2   2    1.90    0.40
  -9   2  -2    3.10    0.60
 -10  -2  -2    1.10    0.50
 -10  -2  -2    1.20    0.50
  10  -2   2    0.80    0.40
 -10   2  -2    1.20    0.40
 -10   2  -2    1.00    0.40
  10   2   2    1.40    0.50
  11  -2   2    5.10    0.90
 -11  -2  -2    5.60    0.90
 -11   2  -2    6.60    0.90
  11   2   2    5.50    0.90
  11  -3  -2    3.80    0.80
 -11  -3   2    2.40    0.70
  11   3  -2    3.60    0.70
 -11   3   2    2.50    0.70
  10  -3  -2   10.90    0.90
  10  -3  -2    8.80    1.00
 -10  -3   2    8.10    1.00
  10   3  -2   11.50    1.00
 -10   3   2   10.50    1.20
   9  -3  -2    8.90    1.00
  -9  -3   2    7.90    1.00
   9  -3  -2    7.00    0.80
   9  -3  -2    9.30    0.90
   9   3  -2    9.80    0.80
  -9   3   2    9.60    1.00
   9   3  -2   10.00    0.70
   8  -3  -2   -0.10    0.20
   8  -3  -2    0.10    0.20
  -8  -3   2    0.00    0.30
   8  -3  -2    0.30    0.20
   8   3  -2    0.00    0.20
  -8   3   2   -0.20    0.20
  -8   3   2   -0.30    0.20
   8   3  -2   -0.10    0.20
  -7  -3   2    0.20    0.20
   7  -3  -2    0.60    0.30
  -7  -3   2    0.40    0.30
   7  -3  -2    0.60    0.30
   7  -3  -2    0.60    0.30
  -7   3   2    0.50    0.20
   7   3  -2    0.70    0.30
   7   3  -2    0.00    0.20
  -7   3   2    0.30    0.30
   7   3  -2    0.30    0.20
   6  -3  -2    1.10    0.30
  -6  -3   2    1.30    0.30
  -6  -3   2    1.40    0.20
   6  -3  -2    1.70    0.30
   6  -3  -2    1.10    0.30
  -6  -3   2    1.10    0.30
  -6  -3   2    1.40    0.30
   6   3  -2    1.10    0.30
   6   3  -2    1.30    0.30
  -6   3   2    1.30    0.30
  -6   3   2    1.30    0.30
   6   3  -2    1.30    0.30
   5  -3  -2    7.80    0.50
   5  -3  -2    6.50    0.50
  -5  -3   2    6.90    0.60
   5  -3  -2    6.90    0.50
  -5  -3   2    7.40    0.40
  -5  -3   2    7.00    0.50
  -5  -3   2    7.10    0.50
  -5   3   2    7.30    0.50
  -5   3   2    6.40    0.50
   5   3  -2    7.20    0.50
   5   3  -2    7.80    0.60
   5   3  -2    7.60    0.50
   4  -3  -2    5.40    0.40
  -4  -3   2    5.10    0.50
  -4  -3   2    5.00    0.40
  -4  -3   2    5.80    0.40
   4  -3  -2    5.30    0.40
  -4  -3   2    5.20    0.30
   4  -3  -2    5.70    0.40
   4   3  -2    5.60    0.40
   4   3  -2    6.10    0.40
  -4   3   2    5.90    0.40
  -4   3   2    5.70    0.50
   3  -3  -2    6.60    0.40
  -3  -3   2    6.40    0.30
   3  -3  -2    6.70    0.40
  -3  -3   2    6.50    0.50
  -3  -3   2    6.70    0.40
  -3  -3   2    7.50    0.40
   3  -3  -2    6.60    0.40
   3  -3  -2    6.30    0.40
  -3   3   2    6.80    0.40
   3   3  -2    7.50    0.50
   3   3  -2    6.50    0.40
   3   3  -2    6.60    0.40
  -3   3   2    6.70    0.20
  -3   3   2    6.50    0.50
   2  -3  -2  199.38    4.80
   2  -3  -2  202.78    4.60
   2  -3  -2  197.28    4.50
  -2  -3   2  196.08    4.70
  -2  -3   2  184.98    4.60
  -2  -3   2  193.88    4.60
   2  -3  -2  195.18    4.50
   2  -3  -2  202.68    4.70
   2   3  -2  196.38    4.50
   2   3  -2  195.28    4.70
   2   3  -2  198.58    4.70
   2   3  -2  198.38    4.60
  -2   3   2  208.58    4.40
  -2   3   2  211.58    4.70
   1  -3  -2  576.84   13.50
  -1  -3   2  621.14   13.70
  -1  -3   2  632.44   13.70
   1  -3  -2  609.14   13.70
   1  -3  -2  605.24   13.70
   1  -3  -2  599.94   13.80
   1  -3  -2  624.04   13.60
  -1  -3   2  632.24   13.70
   1   3  -2  619.84   13.70
   1   3  -2  625.64   13.60
  -1   3   2  633.24   13.70
   1   3  -2  651.03   13.60
  -1   3   2  635.84   13.60
   1   3  -2  607.14   13.70
   0  -3   2  137.39    3.10
   0  -3   2  132.89    3.20
   0  -3  -2  133.09    3.30
   0  -3  -2  129.79    3.20
   0  -3  -2  131.99    3.00
   0  -3  -2  132.99    3.00
   0  -3   2  136.39    3.20
   0  -3   2  138.39    3.20
   0  -3  -2  134.49    3.10
   0  -3  -2  135.39    3.20
   0   3  -2  130.19    3.10
   0   3  -2  133.39    3.20
   0   3   2  136.79    3.20
   0   3  -2  136.09    3.20
   1  -3   2   25.60    0.70
   1  -3   2   26.20    0.90
  -1  -3  -2   25.70    0.70
  -1  -3  -2   25.50    0.70
   1  -3   2   26.20    0.80
  -1  -3  -2   25.00    0.70
  -1  -3  -2   24.90    0.90
  -1  -3  -2   24.20    0.90
   1  -3   2   24.90    0.80
   1   3   2   25.20    0.80
  -1   3  -2   25.40    0.80
  -1   3  -2   26.00    0.90
  -1   3  -2   25.70    0.90
   1   3   2   25.90    0.90
   2  -3   2   15.10    0.60
  -2  -3  -2   14.50    0.50
   2  -3   2   15.20    0.60
  -2  -3  -2   14.10    0.60
   2  -3   2   14.40    0.60
  -2  -3  -2   14.70    0.50
  -2  -3  -2   14.50    0.40
  -2  -3  -2   15.00    0.70
   2   3   2   14.80    0.60
  -2   3  -2   14.50    0.70
   2   3   2   14.10    0.60
  -2   3  -2   15.40    0.50
  -2   3  -2   14.40    0.60
  -2   3  -2   14.20    0.60
   3  -3   2    8.80    0.50
  -3  -3  -2    9.00    0.50
  -3  -3  -2    8.90    0.50
   3  -3   2    7.90    0.50
  -3  -3  -2    8.40    0.50
   3   3   2    8.60    0.50
  -3   3  -2    8.10    0.50
   3   3   2    8.40    0.50
  -3   3  -2    9.20    0.40
  -3   3  -2    8.90    0.40
  -3   3  -2    9.00    0.50
   4  -3   2    3.40    0.40
  -4  -3  -2    3.20    0.40
   4  -3   2    2.90    0.40
   4  -3   2    3.30    0.40
  -4  -3  -2    2.80    0.40
  -4  -3  -2    2.80    0.30
   4   3   2    3.10    0.40
  -4   3  -2    3.30    0.40
  -4   3  -2    3.30    0.30
  -4   3  -2    3.20    0.40
   4   3   2    4.00    0.40
  -4   3  -2    3.00    0.40
   5  -3   2   87.99    2.60
  -5  -3  -2   88.99    2.60
   5  -3   2   90.99    2.60
  -5  -3  -2   84.69    2.60
   5  -3   2   92.19    2.50
  -5  -3  -2   93.29    2.60
  -5   3  -2   91.09    2.30
   5   3   2   89.89    2.60
   5   3   2   89.29    2.60
  -5   3  -2   87.89    2.70
  -5   3  -2   90.19    2.50
  -5   3  -2   92.99    2.60
   6  -3   2   35.90    1.30
  -6  -3  -2   36.10    1.50
   6  -3   2   35.80    1.40
  -6  -3  -2   36.60    1.40
  -6  -3  -2   36.10    1.50
   6  -3   2   36.80    1.20
   6  -3   2   35.60    1.50
   6   3   2   35.60    1.40
   6   3   2   35.80    1.40
  -6   3  -2   37.30    1.40
  -6   3  -2   36.20    1.40
  -6   3  -2   36.40    1.50
   7  -3   2    5.30    0.60
  -7  -3  -2    4.90    0.60
  -7  -3  -2    4.10    0.60
  -7  -3  -2    4.50    0.70
   7  -3   2    4.30    0.60
  -7   3  -2    4.60    0.60
   7   3   2    4.40    0.60
   7   3   2    5.50    0.70
  -7   3  -2    5.90    0.70
  -8  -3  -2   36.20    1.70
   8  -3   2   36.40    1.70
  -8  -3  -2   38.90    1.60
  -8  -3  -2   38.10    1.70
   8   3   2   39.50    1.60
  -8   3  -2   39.10    1.70
   8   3   2   38.90    1.70
  -8   3  -2   40.00    1.70
  -9  -3  -2    3.00    0.60
   9  -3   2    2.60    0.60
  -9  -3  -2    2.80    0.60
   9   3   2    1.90    0.50
  -9   3  -2    2.60    0.60
  -9   3  -2    1.30    0.50
   9   3   2    1.50    0.40
 -10  -3  -2   19.20    1.30
  10  -3   2   18.20    1.30
 -10  -3  -2   15.80    1.20
 -10   3  -2   18.80    1.30
  10   3   2   18.70    1.20
 -10   3  -2   18.00    1.30
  11  -3   2   -0.10    0.30
 -11  -3  -2    0.30    0.40
 -11   3  -2   -0.10    0.40
  11   3   2    0.40    0.40
 -11  -4   2    3.20    0.80
  11  -4  -2    2.70    0.60
  11   4  -2    3.00    0.70
 -11   4   2    3.50    0.80
  10  -4  -2  108.39    3.40
  10  -4  -2  105.19    3.50
 -10  -4   2  102.59    3.70
  10  -4  -2  101.79    3.50
  10   4  -2  103.99    3.50
 -10   4   2  104.69    3.70
  -9  -4   2    2.60    0.60
   9  -4  -2    2.60    0.60
   9  -4  -2    2.50    0.60
   9  -4  -2    2.30    0.50
  -9   4   2    2.20    0.60
   9   4  -2    1.90    0.40
   9   4  -2    1.70    0.50
  -8  -4   2    0.90    0.40
   8  -4  -2    1.00    0.40
   8  -4  -2    1.30    0.40
   8  -4  -2    1.50    0.40
   8   4  -2    1.60    0.40
  -8   4   2    1.80    0.40
  -8   4   2    0.80    0.40
   8   4  -2    1.60    0.40
  -7  -4   2    1.80    0.30
   7  -4  -2    2.40    0.40
   7  -4  -2    1.70    0.40
   7  -4  -2    2.20    0.40
  -7  -4   2    1.80    0.40
   7   4  -2    2.30    0.50
   7   4  -2    2.20    0.40
  -7   4   2    1.50    0.40
  -7   4   2    1.80    0.40
   7   4  -2    1.60    0.40
   6  -4  -2   10.70    0.70
  -6  -4   2   12.10    0.80
  -6  -4   2   11.40    0.60
   6  -4  -2   13.10    0.80
  -6  -4   2   11.10    0.60
   6  -4  -2   13.10    0.80
  -6  -4   2   11.70    0.80
  -6   4   2   10.90    0.80
   6   4  -2   11.50    0.80
   6   4  -2   12.50    0.70
  -6   4   2   11.50    0.70
   6   4  -2   12.00    0.70
  -5  -4   2    0.70    0.20
  -5  -4   2    1.00    0.20
   5  -4  -2    1.20    0.30
  -5  -4   2    1.30    0.20
   5  -4  -2    1.50    0.30
   5  -4  -2    1.10    0.30
  -5  -4   2    1.00    0.30
   5   4  -2    1.10    0.30
  -5   4   2    1.60    0.30
  -5   4   2    0.60    0.20
   5   4  -2    0.70    0.20
   5   4  -2    1.10    0.30
  -4  -4   2  733.13   15.90
   4  -4  -2  693.33   15.60
  -4  -4   2  715.13   15.50
   4  -4  -2  697.03   15.70
  -4  -4   2  704.33   15.60
   4  -4  -2  703.33   15.80
  -4  -4   2  728.43   15.80
   4   4  -2  712.33   15.70
  -4   4   2  660.13   15.90
   4   4  -2  709.23   15.80
  -4   4   2  673.73   15.70
   4   4  -2  687.13   15.80
   3  -4  -2  192.88    4.60
  -3  -4   2  194.18    4.70
   3  -4  -2  196.68    4.80
   3  -4  -2  192.78    4.70
   3  -4  -2  197.08    4.60
  -3  -4   2  199.98    4.70
  -3  -4   2  199.58    4.80
   3   4  -2  201.88    4.80
   3   4  -2  192.78    4.60
  -3   4   2  204.88    4.90
   3   4  -2  196.68    4.50
  -3   4   2  189.68    4.70
   3   4  -2  186.48    4.70
  -2  -4   2  113.19    2.80
   2  -4  -2  104.59    2.90
  -2  -4   2  102.99    2.80
   2  -4  -2  107.59    2.60
  -2  -4   2  108.49    2.80
   2  -4  -2  107.99    2.70
   2  -4  -2  104.99    2.60
   2  -4  -2  109.49    2.80
   2   4  -2  108.19    2.80
  -2   4   2  109.39    2.50
   2   4  -2  109.79    2.70
   2   4  -2  110.49    2.80
   2   4  -2  106.29    2.60
  -2   4   2  111.69    2.80
   1  -4  -2    2.70    0.20
   1  -4  -2    2.70    0.30
   1  -4  -2    2.60    0.20
  -1  -4   2    3.70    0.40
   1  -4  -2    2.40    0.30
  -1  -4   2    2.80    0.30
  -1  -4   2    2.60    0.30
   1  -4  -2    2.70    0.20
   1   4  -2    3.10    0.30
  -1   4   2    2.00    0.30
  -1   4   2    2.70    0.20
   1   4  -2    2.40    0.20
   1   4  -2    2.20    0.30
   1   4  -2    2.50    0.30
   0  -4   2  297.47    6.80
   0  -4   2  304.37    6.90
   0  -4   2  297.07    6.80
   0  -4   2  282.77    6.90
   0  -4  -2  309.07    6.90
   0  -4  -2  302.17    7.00
   0  -4  -2  294.67    6.70
   0  -4  -2  305.27    7.00
   0  -4  -2  305.17    6.70
   0  -4  -2  301.67    6.70
   0   4   2  297.57    6.80
   0   4  -2  314.27    7.00
   0   4  -2  312.97    6.90
   0   4  -2  307.47    6.90
   1  -4   2   37.50    1.10
  -1  -4  -2   36.90    1.00
  -1  -4  -2   35.00    1.00
  -1  -4  -2   37.50    1.20
  -1  -4  -2   36.50    1.00
   1  -4   2   37.70    1.10
   1  -4   2   35.30    1.20
  -1  -4  -2   36.70    1.20
   1  -4   2   35.20    1.20
  -1   4  -2   37.00    1.10
  -1   4  -2   35.80    1.20
   1   4   2   38.50    1.20
   1   4   2   36.60    1.00
  -1   4  -2   36.80    1.20
  -2  -4  -2   84.59    2.40
  -2  -4  -2   84.69    2.40
   2  -4   2   89.09    2.30
   2  -4   2   87.09    2.20
   2  -4   2   88.99    2.30
  -2  -4  -2   82.89    2.00
  -2  -4  -2   85.79    2.20
   2  -4   2   86.79    2.30
  -2  -4  -2   85.79    2.20
  -2   4  -2   87.29    2.30
  -2   4  -2   84.59    2.40
  -2   4  -2   83.69    2.20
   2   4   2   86.79    2.10
   2   4   2   86.29    2.30
  -3  -4  -2   22.70    1.00
  -3  -4  -2   23.70    0.60
   3  -4   2   25.10    0.90
  -3  -4  -2   25.00    0.90
   3  -4   2   24.30    1.00
   3  -4   2   24.00    0.90
  -3  -4  -2   24.60    1.00
  -3   4  -2   23.60    0.90
  -3   4  -2   25.00    0.90
  -3   4  -2   23.20    1.00
  -3   4  -2   23.40    0.80
   3   4   2   24.00    1.00
   3   4   2   24.10    0.80
   4  -4   2   84.59    2.40
  -4  -4  -2   85.79    2.30
  -4  -4  -2   87.29    2.50
  -4  -4  -2   87.89    2.50
   4  -4   2   84.29    2.40
   4  -4   2   83.69    2.40
  -4   4  -2   82.39    2.50
  -4   4  -2   82.29    2.30
  -4   4  -2   87.89    2.40
   4   4   2   83.59    2.40
   4   4   2   84.29    2.30
  -4   4  -2   85.79    2.20
   5  -4   2   26.00    1.10
  -5  -4  -2   23.30    1.10
  -5  -4  -2   24.80    1.10
  -5  -4  -2   24.00    1.00
   5  -4   2   23.80    1.10
   5  -4   2   24.00    1.10
  -5   4  -2   25.00    0.90
  -5   4  -2   23.40    1.00
  -5   4  -2   27.40    1.20
   5   4   2   23.00    1.00
   5   4   2   24.10    1.10
  -5   4  -2   24.30    1.00
   6  -4   2  444.06   10.20
   6  -4   2  435.96   10.20
  -6  -4  -2  434.36   10.10
  -6  -4  -2  441.36   10.20
   6  -4   2  432.26   10.00
  -6  -4  -2  426.56   10.30
  -6   4  -2  425.06   10.20
  -6   4  -2  402.46   10.00
   6   4   2  419.46   10.10
  -7  -4  -2    0.30    0.30
  -7  -4  -2    1.20    0.40
  -7  -4  -2    0.40    0.30
   7  -4   2    0.70    0.30
   7  -4   2    0.60    0.30
   7   4   2    0.50    0.30
  -7   4  -2    0.50    0.30
  -7   4  -2    0.60    0.30
   7   4   2    0.60    0.30
  -8  -4  -2   66.69    2.40
  -8  -4  -2   68.09    2.40
  -8  -4  -2   65.89    2.50
   8  -4   2   69.79    2.50
   8  -4   2   68.49    2.20
  -8   4  -2   65.29    2.30
   8   4   2   64.89    2.40
  -8   4  -2   69.39    2.50
   8   4   2   66.69    2.30
  -9  -4  -2    6.30    0.80
   9  -4   2    5.70    0.80
  -9  -4  -2    3.90    0.70
   9   4   2    5.00    0.70
  -9   4  -2    7.20    0.90
   9   4   2    5.30    0.70
  -9   4  -2    6.00    0.80
 -10  -4  -2    0.40    0.30
 -10  -4  -2    0.10    0.30
  10  -4   2    0.80    0.40
  10   4   2    0.20    0.30
  10   4   2    0.00    0.30
 -10   4  -2    0.10    0.30
 -11  -4  -2    1.10    0.50
  11  -4   2    2.50    0.60
  11   4   2    1.20    0.50
 -11   4  -2    1.30    0.60
 -11  -5   2   45.50    2.40
  11  -5  -2   50.89    2.40
  11   5  -2   48.60    2.20
 -11   5   2   47.10    2.40
  10  -5  -2    4.50    0.80
  10  -5  -2    4.60    0.70
  10  -5  -2    5.50    0.90
 -10  -5   2    5.90    0.90
  10   5  -2    6.00    0.80
 -10   5   2    6.20    1.00
  10   5  -2    5.40    0.80
  -9  -5   2    7.50    1.00
   9  -5  -2    9.30    1.00
   9  -5  -2   11.20    1.10
   9  -5  -2   10.80    0.90
   9   5  -2   10.10    1.00
  -9   5   2    9.60    1.10
   9   5  -2    9.20    0.80
  -8  -5   2    7.10    0.90
   8  -5  -2    6.40    0.80
   8  -5  -2    7.20    0.80
   8  -5  -2    6.60    0.80
  -8   5   2    6.70    0.90
   8   5  -2    6.60    0.70
  -8   5   2    6.40    0.70
   8   5  -2    6.90    0.80
   7  -5  -2    4.50    0.60
   7  -5  -2    4.80    0.60
   7  -5  -2    5.00    0.70
  -7  -5   2    5.10    0.70
  -7   5   2    5.20    0.70
   7   5  -2    4.30    0.60
   7   5  -2    5.70    0.70
  -7   5   2    5.20    0.60
   6  -5  -2   21.60    1.10
  -6  -5   2   20.40    0.90
   6  -5  -2   20.60    1.00
   6  -5  -2   19.30    1.00
  -6  -5   2   20.40    1.10
  -6  -5   2   19.80    0.90
   6   5  -2   19.80    1.00
  -6   5   2   20.50    1.00
   6   5  -2   19.80    1.00
   6   5  -2   20.20    1.00
  -6   5   2   20.00    1.10
  -5  -5   2   40.00    1.50
  -5  -5   2   37.30    1.20
   5  -5  -2   39.80    1.40
   5  -5  -2   38.50    1.40
  -5  -5   2   40.20    1.60
   5  -5  -2   42.00    1.60
  -5  -5   2   40.20    1.40
  -5   5   2   39.90    1.50
   5   5  -2   39.90    1.50
  -5   5   2   41.60    1.60
   5   5  -2   39.40    1.40
   5   5  -2   43.30    1.50
   4  -5  -2   15.40    0.70
   4  -5  -2   15.10    0.70
   4  -5  -2   13.60    0.80
  -4  -5   2   14.50    0.80
  -4  -5   2   14.30    0.70
  -4  -5   2   16.40    0.70
   4   5  -2   15.00    0.80
   4   5  -2   14.10    0.80
   4   5  -2   15.00    0.70
   4   5  -2   14.20    0.60
  -4   5   2   13.80    0.80
  -4   5   2   16.20    0.80
   3  -5  -2  130.29    3.20
   3  -5  -2  129.69    3.20
   3  -5  -2  125.59    3.20
  -3  -5   2  132.89    3.40
  -3  -5   2  126.49    3.30
   3  -5  -2  129.29    3.40
   3  -5  -2  125.69    3.50
  -3  -5   2  130.29    3.40
   3   5  -2  133.49    3.40
   3   5  -2  131.09    3.20
  -3   5   2  130.09    3.40
   3   5  -2  126.59    3.20
  -3   5   2  133.39    2.90
   3   5  -2  130.49    3.40
   2  -5  -2    6.00    0.30
  -2  -5   2    5.70    0.40
  -2  -5   2    6.30    0.50
  -2  -5   2    6.00    0.40
   2  -5  -2    6.00    0.50
   2  -5  -2    6.70    0.40
   2  -5  -2    6.20    0.50
   2  -5  -2    5.70    0.30
   2   5  -2    5.60    0.30
  -2   5   2    6.90    0.50
   2   5  -2    5.90    0.40
   2   5  -2    6.60    0.50
   2   5  -2    6.50    0.40
  -2   5   2    6.20    0.30
  -1  -5   2    5.00    0.40
   1  -5  -2    5.20    0.30
   1  -5  -2    4.40    0.30
   1  -5  -2    4.40    0.30
   1  -5  -2    4.80    0.40
   1  -5  -2    5.10    0.40
  -1  -5   2    4.60    0.40
  -1  -5   2    4.70    0.40
  -1   5   2    4.60    0.40
  -1   5   2    4.80    0.30
   1   5  -2    4.90    0.30
   1   5  -2    4.90    0.40
   1   5  -2    4.70    0.30
   1   5  -2    4.60    0.40
   0  -5   2    1.40    0.20
   0  -5  -2    1.20    0.20
   0  -5   2    0.80    0.20
   0  -5  -2    1.30    0.30
   0  -5  -2    1.30    0.20
   0  -5   2    0.80    0.20
   0  -5   2    1.10    0.20
   0   5   2    1.60    0.30
   0   5  -2    1.20    0.20
   0   5  -2    0.90    0.20
   0   5   2    1.00    0.20
   0   5  -2    0.80    0.20
   1  -5   2 1111.79   25.30
  -1  -5  -2 1203.48   25.60
  -1  -5  -2 1159.18   25.30
   1  -5   2 1137.09   25.50
  -1  -5  -2 1170.68   25.30
   1  -5   2 1171.68   25.40
  -1  -5  -2 1138.89   25.60
  -1  -5  -2 1130.29   25.50
   1  -5   2 1157.08   25.50
   1   5   2 1154.58   25.30
  -1   5  -2 1187.08   25.40
   1   5   2 1134.79   25.40
  -1   5  -2 1184.08   25.50
  -1   5  -2 1160.78   25.50
  -2  -5  -2   21.10    0.70
  -2  -5  -2   20.70    0.80
   2  -5   2   21.80    0.80
   2  -5   2   20.70    0.90
  -2  -5  -2   20.70    0.80
  -2  -5  -2   19.80    0.90
   2  -5   2   21.40    0.90
  -2  -5  -2   21.90    0.90
   2  -5   2   21.80    0.80
  -2   5  -2   20.00    0.80
  -2   5  -2   21.30    0.90
   2   5   2   20.50    0.70
  -2   5  -2   21.30    0.90
   2   5   2   22.20    0.90
   3  -5   2  139.39    3.50
  -3  -5  -2  139.79    3.70
   3  -5   2  138.99    3.60
  -3  -5  -2  134.59    3.70
   3  -5   2  138.39    3.60
  -3  -5  -2  145.99    3.50
  -3  -5  -2  137.89    3.20
   3   5   2  144.99    3.60
  -3   5  -2  136.39    3.50
  -3   5  -2  134.99    3.60
  -3   5  -2  142.69    3.40
   3   5   2  147.29    3.40
  -3   5  -2  134.19    3.70
   4  -5   2    2.50    0.40
  -4  -5  -2    2.40    0.40
  -4  -5  -2    2.70    0.40
  -4  -5  -2    2.30    0.30
   4  -5   2    2.30    0.40
   4  -5   2    2.30    0.40
  -4   5  -2    2.30    0.40
  -4   5  -2    3.00    0.30
   4   5   2    2.30    0.40
   4   5   2    2.80    0.30
  -4   5  -2    2.00    0.30
  -4   5  -2    3.10    0.40
  -5  -5  -2   16.00    0.90
  -5  -5  -2   17.60    0.90
   5  -5   2   16.70    0.90
   5  -5   2   17.00    0.90
   5  -5   2   17.90    0.90
  -5  -5  -2   16.80    0.90
   5   5   2   16.80    0.80
  -5   5  -2   15.60    0.90
  -5   5  -2   16.10    0.80
  -5   5  -2   17.10    0.90
  -5   5  -2   15.00    0.60
   5   5   2   16.00    0.90
   6  -5   2   43.70    1.70
   6  -5   2   44.00    1.70
  -6  -5  -2   44.00    1.70
  -6  -5  -2   44.60    1.70
  -6  -5  -2   45.80    1.80
   6  -5   2   44.30    1.60
   6   5   2   43.90    1.60
  -6   5  -2   45.50    1.80
  -6   5  -2   46.60    1.70
   6   5   2   44.60    1.70
   7  -5   2  307.67    7.60
  -7  -5  -2  315.57    7.70
   7  -5   2  323.67    7.80
  -7  -5  -2  319.17    7.90
  -7  -5  -2  309.77    7.80
  -7   5  -2  315.17    7.70
   7   5   2  301.37    7.70
   7   5   2  307.37    7.60
  -7   5  -2  296.47    7.80
   8  -5   2    1.00    0.40
  -8  -5  -2    0.80    0.40
  -8  -5  -2    0.50    0.40
  -8  -5  -2    0.90    0.30
   8  -5   2    0.60    0.30
   8   5   2    0.50    0.30
  -8   5  -2    1.00    0.40
  -8   5  -2    1.30    0.40
   8   5   2    1.30    0.40
   9  -5   2   13.50    1.10
  -9  -5  -2   15.20    1.10
  -9  -5  -2   18.90    1.30
   9   5   2   15.60    1.10
   9   5   2   17.30    1.10
  -9   5  -2   17.40    1.20
  -9   5  -2   18.30    1.30
 -10  -5  -2    0.50    0.40
 -10  -5  -2    0.10    0.50
  10  -5   2    0.30    0.30
 -10   5  -2    0.10    0.30
  10   5   2   -0.50    0.20
  10   5   2   -0.30    0.30
  11  -5   2    3.40    0.70
 -11  -5  -2    2.90    0.70
 -11   5  -2    3.10    0.70
  11   5   2    2.70    0.60
  11  -6  -2    0.70    0.50
 -11  -6   2    2.30    0.70
  11  -6  -2    2.00    0.60
  11   6  -2    1.20    0.50
 -11   6   2    0.80    0.50
  10  -6  -2    9.30    1.10
 -10  -6   2    9.80    1.20
  10  -6  -2   10.60    1.20
  10  -6  -2    9.00    1.10
  10   6  -2    7.90    0.90
 -10   6   2    7.70    1.10
  10   6  -2    7.50    0.90
  -9  -6   2    0.30    0.40
   9  -6  -2    0.50    0.40
   9  -6  -2    0.80    0.40
   9  -6  -2    0.20    0.30
   9   6  -2    0.80    0.40
   9   6  -2    1.20    0.40
  -9   6   2    0.70    0.40
  -9   6   2    0.00    0.30
   8  -6  -2   10.70    0.90
   8  -6  -2   11.10    0.90
   8  -6  -2   10.90    0.90
  -8  -6   2   11.10    1.00
  -8   6   2   10.70    0.90
  -8   6   2   12.20    0.90
   8   6  -2   10.40    0.80
   8   6  -2   11.90    0.90
   7  -6  -2   23.10    1.20
  -7  -6   2   23.50    1.30
   7  -6  -2   24.30    1.20
   7  -6  -2   22.60    1.30
  -7   6   2   24.70    1.20
  -7   6   2   23.00    1.30
   7   6  -2   23.20    1.20
   7   6  -2   23.70    1.10
   6  -6  -2    9.30    0.70
   6  -6  -2    7.50    0.80
  -6  -6   2    8.80    0.60
   6  -6  -2    8.60    0.70
  -6  -6   2    9.10    0.90
  -6   6   2    9.70    0.70
  -6   6   2    8.40    0.70
   6   6  -2    8.20    0.60
   6   6  -2    7.60    0.60
  -5  -6   2    0.20    0.20
  -5  -6   2   -0.30    0.10
   5  -6  -2    0.20    0.20
   5  -6  -2    0.20    0.20
   5  -6  -2    0.20    0.20
  -5  -6   2    0.10    0.10
  -5  -6   2    0.20    0.20
   5   6  -2    0.20    0.20
   5   6  -2    0.20    0.20
  -5   6   2    0.00    0.20
   5   6  -2    0.00    0.20
  -5   6   2   -0.10    0.20
   5   6  -2    0.00    0.10
  -4  -6   2   65.09    2.00
   4  -6  -2   60.09    2.10
  -4  -6   2   67.79    2.00
  -4  -6   2   64.89    2.10
   4  -6  -2   64.69    1.90
   4  -6  -2   62.99    1.90
   4   6  -2   64.79    1.90
  -4   6   2   68.09    2.10
  -4   6   2   61.49    2.10
   4   6  -2   62.99    2.10
   4   6  -2   62.89    1.90
   4   6  -2   69.29    2.10
   3  -6  -2    1.60    0.20
   3  -6  -2    1.90    0.30
  -3  -6   2    1.90    0.30
  -3  -6   2    2.20    0.40
   3  -6  -2    0.90    0.20
  -3  -6   2    1.60    0.30
   3  -6  -2    1.60    0.40
  -3   6   2    2.30    0.40
  -3   6   2    2.10    0.20
   3   6  -2    1.60    0.30
   3   6  -2    2.50    0.40
   3   6  -2    1.70    0.30
   3   6  -2    1.90    0.30
  -2  -6   2    5.80    0.50
   2  -6  -2    5.20    0.40
   2  -6  -2    5.30    0.40
  -2  -6   2    5.10    0.40
   2  -6  -2    5.80    0.30
   2  -6  -2    5.70    0.50
   2  -6  -2    4.90    0.50
   2   6  -2    6.20    0.50
   2   6  -2    5.50    0.50
   2   6  -2    5.20    0.40
  -2   6   2    5.90    0.30
   2   6  -2    5.50    0.30
  -2   6   2    6.30    0.50
   1  -6  -2   42.40    1.10
  -1  -6   2   44.20    1.40
   1  -6  -2   40.60    1.20
   1  -6  -2   41.00    1.50
  -1  -6   2   44.20    1.40
   1  -6  -2   41.80    1.20
  -1  -6   2   41.60    1.40
   1  -6  -2   43.70    1.40
   1   6  -2   41.70    1.40
   1   6  -2   43.40    1.20
   1   6  -2   42.90    1.40
  -1   6   2   44.20    1.30
  -1   6   2   43.60    1.50
   1   6  -2   43.10    1.40
   0  -6   2  155.28    4.00
   0  -6  -2  155.68    3.80
   0  -6  -2  161.78    4.20
   0  -6   2  161.68    3.80
   0  -6  -2  165.68    4.00
   0  -6   2  165.88    4.00
   0  -6   2  155.98    4.10
   0  -6  -2  160.68    3.80
   0   6  -2  165.68    4.10
   0   6   2  165.48    3.90
   0   6   2  163.08    4.10
   0   6  -2  156.58    4.00
   0   6   2  164.18    3.60
   0   6  -2  162.28    4.00
   1  -6   2    1.30    0.30
  -1  -6  -2    1.40    0.30
  -1  -6  -2    1.30    0.20
   1  -6   2    1.50    0.30
  -1  -6  -2    1.00    0.30
  -1  -6  -2    1.30    0.20
   1  -6   2    1.60    0.30
  -1  -6  -2    1.20    0.20
   1  -6   2    1.40    0.20
   1   6   2    1.40    0.30
  -1   6  -2    1.90    0.30
  -1   6  -2    1.20    0.30
   1   6   2    1.50    0.10
  -1   6  -2    1.20    0.30
   2  -6   2   14.00    0.60
  -2  -6  -2   14.00    0.80
  -2  -6  -2   15.20    0.70
   2  -6   2   15.20    0.80
   2  -6   2   13.90    0.80
  -2  -6  -2   14.20    0.60
   2  -6   2   15.20    0.70
  -2  -6  -2   13.80    0.80
  -2  -6  -2   13.70    0.60
  -2   6  -2   14.80    0.70
  -2   6  -2   15.20    0.70
   2   6   2   15.10    0.70
  -2   6  -2   13.90    0.80
   2   6   2   14.40    0.50
  -3  -6  -2    0.00    0.10
  -3  -6  -2    0.00    0.20
  -3  -6  -2    0.10    0.10
   3  -6   2    0.20    0.20
   3  -6   2    0.00    0.10
   3  -6   2    0.20    0.10
  -3  -6  -2    0.40    0.20
   3  -6   2    0.00    0.20
  -3   6  -2    0.40    0.20
  -3   6  -2    0.20    0.10
  -3   6  -2   -0.10    0.10
   3   6   2    0.50    0.20
  -3   6  -2    0.00    0.10
   3   6   2    0.10    0.10
   4  -6   2   37.10    1.40
  -4  -6  -2   37.00    1.50
  -4  -6  -2   38.10    1.50
  -4  -6  -2   35.70    1.30
   4  -6   2   38.90    1.50
  -4   6  -2   36.80    1.20
  -4   6  -2   37.50    1.50
   4   6   2   39.10    1.20
  -4   6  -2   39.40    1.40
  -4   6  -2   40.00    1.40
   5  -6   2   20.60    1.00
  -5  -6  -2   19.60    1.00
   5  -6   2   18.40    1.00
   5  -6   2   19.80    1.00
  -5  -6  -2   19.80    1.10
  -5  -6  -2   20.30    1.10
   5   6   2   19.30    0.90
  -5   6  -2   18.80    0.90
  -5   6  -2   20.10    1.10
   5   6   2   19.10    1.00
   6  -6   2   94.69    3.00
  -6  -6  -2   96.59    3.10
   6  -6   2   92.19    2.90
  -6  -6  -2   95.49    2.90
   6  -6   2   99.19    3.00
  -6  -6  -2   94.99    3.00
  -6   6  -2   92.79    2.80
  -6   6  -2   93.59    3.00
   6   6   2   96.09    2.80
   6   6   2   97.49    3.00
  -7  -6  -2    3.90    0.60
  -7  -6  -2    4.30    0.70
  -7  -6  -2    3.90    0.50
   7  -6   2    5.90    0.70
   7  -6   2    4.90    0.70
   7   6   2    5.70    0.70
  -7   6  -2    4.40    0.60
  -7   6  -2    3.40    0.60
   7   6   2    5.00    0.60
  -8  -6  -2    0.80    0.40
   8  -6   2    0.50    0.30
  -8  -6  -2    0.60    0.30
  -8  -6  -2    1.60    0.50
   8  -6   2    0.90    0.40
   8   6   2    0.60    0.30
  -8   6  -2    0.80    0.40
  -8   6  -2    1.10    0.40
   8   6   2    1.20    0.40
  -9  -6  -2   13.50    1.00
   9  -6   2   12.00    1.00
  -9  -6  -2   13.20    1.10
   9   6   2   12.50    1.00
   9   6   2   12.00    1.00
  -9   6  -2   12.20    1.00
 -10  -6  -2    0.40    0.40
  10  -6   2    0.30    0.40
 -10   6  -2    0.70    0.40
  10   6   2    0.60    0.40
  10   6   2    0.10    0.40
  11  -6   2    0.60    0.50
 -11  -6  -2    0.70    0.50
  11   6   2    1.20    0.50
 -11   6  -2    0.70    0.50
  10  -7  -2   62.19    2.60
  10  -7  -2   64.49    2.70
  10  -7  -2   64.09    2.60
 -10  -7   2   66.49    2.90
  10   7  -2   61.59    2.50
 -10   7   2   61.89    2.70
   9  -7  -2   -0.10    0.30
  -9  -7   2    0.10    0.30
   9  -7  -2    0.50    0.30
   9  -7  -2   -0.10    0.30
   9   7  -2    0.80    0.40
  -9   7   2    0.80    0.50
  -9   7   2    0.60    0.40
   8  -7  -2   33.50    1.70
   8  -7  -2   33.00    1.60
  -8  -7   2   35.10    1.80
   8  -7  -2   34.80    1.60
  -8   7   2   35.00    1.80
   8   7  -2   36.10    1.60
   8   7  -2   35.10    1.60
  -8   7   2   33.60    1.60
   7  -7  -2   29.20    1.40
   7  -7  -2   27.20    1.40
   7  -7  -2   27.50    1.30
  -7  -7   2   29.40    1.60
  -7   7   2   29.60    1.50
   7   7  -2   28.60    1.30
   7   7  -2   28.40    1.40
  -7   7   2   27.00    1.40
  -6  -7   2   10.10    0.70
  -6  -7   2   10.20    0.90
   6  -7  -2   10.00    0.80
   6  -7  -2   10.50    0.70
   6  -7  -2   10.70    0.80
   6   7  -2    9.50    0.70
  -6   7   2   10.00    0.80
  -6   7   2   10.70    0.90
   6   7  -2    8.20    0.70
   5  -7  -2    3.30    0.40
  -5  -7   2    2.40    0.50
  -5  -7   2    3.90    0.50
   5  -7  -2    3.30    0.50
  -5  -7   2    3.50    0.40
   5  -7  -2    3.00    0.40
   5   7  -2    2.70    0.50
   5   7  -2    2.80    0.40
  -5   7   2    2.80    0.40
   5   7  -2    2.20    0.40
  -5   7   2    3.70    0.60
  -4  -7   2   82.69    2.50
   4  -7  -2   85.69    2.30
  -4  -7   2   84.19    2.40
  -4  -7   2   85.19    2.60
   4  -7  -2   81.49    2.60
   4  -7  -2   81.79    2.40
  -4   7   2   81.49    2.60
   4   7  -2   79.79    2.50
   4   7  -2   81.89    2.30
  -4   7   2   79.59    2.50
   4   7  -2   81.89    2.20
  -3  -7   2    6.00    0.60
  -3  -7   2    4.60    0.50
  -3  -7   2    5.30    0.40
   3  -7  -2    5.10    0.40
   3  -7  -2    3.90    0.50
   3  -7  -2    5.40    0.60
   3  -7  -2    5.40    0.40
   3   7  -2    5.50    0.40
   3   7  -2    5.40    0.60
   3   7  -2    5.10    0.40
  -3   7   2    6.20    0.60
   3   7  -2    6.00    0.50
  -2  -7   2   48.50    1.70
   2  -7  -2   48.50    1.70
   2  -7  -2   48.60    1.30
  -2  -7   2   49.10    1.70
  -2  -7   2   47.50    1.60
   2  -7  -2   49.00    1.50
   2  -7  -2   52.19    1.80
   2   7  -2   46.50    1.60
  -2   7   2   49.30    1.40
   2   7  -2   48.60    1.30
   2   7  -2   51.49    1.70
   2   7  -2   49.80    1.70
  -2   7   2   51.09    1.70
   1  -7  -2    0.10    0.10
   1  -7  -2    0.10    0.10
  -1  -7   2   -0.10    0.10
  -1  -7   2    0.00    0.10
  -1  -7   2   -0.10    0.10
   1  -7  -2    0.00    0.20
   1  -7  -2    0.00    0.10
   1  -7  -2    0.00    0.10
  -1  -7   2    0.00    0.10
   1   7  -2    0.00    0.10
   1   7  -2    0.00    0.10
   1   7  -2    0.10    0.20
  -1   7   2    0.60    0.20
  -1   7   2    0.00    0.10
   0  -7  -2   32.10    1.10
   0  -7  -2   30.90    1.30
   0  -7   2   32.30    1.20
   0  -7  -2   32.60    1.10
   0  -7   2   32.50    1.30
   0  -7   2   32.40    1.20
   0  -7   2   32.50    0.90
   0  -7  -2   33.30    1.20
   0   7  -2   33.40    1.20
   0   7   2   31.80    1.30
   0   7   2   33.00    1.10
   0   7  -2   32.30    1.20
   0   7  -2   31.10    1.20
   1  -7   2    8.40    0.60
  -1  -7  -2    9.20    0.50
  -1  -7  -2    9.50    0.70
   1  -7   2    8.50    0.60
   1  -7   2    8.10    0.60
   1  -7   2    9.10    0.40
  -1  -7  -2    8.20    0.50
  -1   7  -2    9.00    0.60
   1   7   2    7.60    0.60
  -1   7  -2    8.20    0.50
  -1   7  -2    8.30    0.60
   1   7   2    6.80    0.50
   2  -7   2   11.20    0.50
  -2  -7  -2   10.70    0.50
   2  -7   2   11.30    0.60
  -2  -7  -2   10.90    0.60
   2  -7   2   11.30    0.70
  -2  -7  -2    9.70    0.70
   2  -7   2   10.70    0.70
  -2   7  -2   11.10    0.70
  -2   7  -2   11.30    0.60
   2   7   2   10.10    0.60
   2   7   2   11.80    0.50
  -2   7  -2   10.00    0.70
  -3  -7  -2    1.30    0.20
  -3  -7  -2    1.60    0.40
  -3  -7  -2    1.70    0.30
   3  -7   2    2.00    0.40
  -3  -7  -2    1.90    0.40
   3  -7   2    1.90    0.30
   3  -7   2    1.70    0.30
   3  -7   2    2.00    0.40
   3   7   2    1.90    0.20
  -3   7  -2    1.70    0.30
   3   7   2    1.90    0.40
  -3   7  -2    1.10    0.30
   4  -7   2    0.80    0.30
  -4  -7  -2    0.50    0.20
   4  -7   2    0.90    0.30
  -4  -7  -2    0.80    0.30
  -4  -7  -2    1.50    0.40
   4  -7   2    1.10    0.30
  -4   7  -2    1.00    0.30
  -4   7  -2    0.90    0.30
   4   7   2    0.90    0.20
  -4   7  -2    0.70    0.20
   4   7   2    0.70    0.30
  -5  -7  -2    5.10    0.60
   5  -7   2    6.90    0.70
   5  -7   2    5.90    0.60
   5  -7   2    5.30    0.60
  -5  -7  -2    5.30    0.70
  -5  -7  -2    6.50    0.80
   5   7   2    5.80    0.70
   5   7   2    5.90    0.50
  -5   7  -2    5.10    0.70
  -5   7  -2    5.30    0.60
  -6  -7  -2   70.19    2.30
  -6  -7  -2   72.19    2.50
   6  -7   2   72.59    2.50
  -6  -7  -2   71.99    2.60
   6  -7   2   70.89    2.40
   6  -7   2   72.19    2.40
  -6   7  -2   71.69    2.40
   6   7   2   70.69    2.40
  -6   7  -2   70.59    2.50
  -7  -7  -2   -0.10    0.20
  -7  -7  -2    0.40    0.30
  -7  -7  -2    0.20    0.30
   7  -7   2   -0.10    0.30
   7  -7   2   -0.20    0.20
  -7   7  -2   -0.30    0.20
   7   7   2   -0.10    0.20
  -7   7  -2   -0.10    0.20
  -8  -7  -2    2.30    0.50
   8  -7   2    3.00    0.60
  -8  -7  -2    2.00    0.60
  -8  -7  -2    2.40    0.50
   8  -7   2    1.50    0.40
  -8   7  -2    0.50    0.30
   8   7   2    2.00    0.50
  -9  -7  -2   20.10    1.40
  -9  -7  -2   18.40    1.20
   9  -7   2   18.90    1.30
   9  -7   2   19.00    1.20
   9   7   2   17.50    1.20
  -9   7  -2   19.70    1.40
  10  -7   2    0.70    0.50
 -10  -7  -2    0.60    0.50
 -10   7  -2    1.40    0.60
  10   7   2    0.50    0.40
  10  -8  -2    0.50    0.40
 -10  -8   2    0.20    0.40
  10  -8  -2    0.60    0.50
  10  -8  -2    0.10    0.40
 -10   8   2    0.20    0.40
  10   8  -2    0.30    0.40
   9  -8  -2    3.20    0.60
   9  -8  -2    4.10    0.70
   9  -8  -2    3.70    0.70
  -9  -8   2    2.20    0.60
  -9   8   2    3.40    0.70
  -9   8   2    3.80    0.70
   9   8  -2    3.50    0.70
   8  -8  -2   24.40    1.40
   8  -8  -2   22.50    1.30
  -8  -8   2   22.00    1.40
   8  -8  -2   22.60    1.30
   8   8  -2   21.10    1.30
  -8   8   2   22.10    1.30
  -8   8   2   20.50    1.40
  -7  -8   2    1.60    0.50
   7  -8  -2    2.70    0.50
   7  -8  -2    3.00    0.50
   7  -8  -2    1.90    0.50
  -7   8   2    2.50    0.50
   7   8  -2    2.40    0.50
  -7   8   2    2.00    0.60
   6  -8  -2   23.10    1.30
   6  -8  -2   23.60    1.20
   6  -8  -2   24.10    1.10
  -6  -8   2   21.70    1.30
  -6   8   2   22.90    1.30
  -6   8   2   21.40    1.20
   6   8  -2   23.60    1.20
   5  -8  -2   15.80    0.80
   5  -8  -2   15.70    0.90
   5  -8  -2   13.70    1.00
  -5  -8   2   16.10    0.80
  -5  -8   2   15.00    1.00
  -5  -8   2   13.40    0.90
  -5   8   2   16.40    1.00
   5   8  -2   16.30    1.00
   5   8  -2   14.00    0.80
  -5   8   2   13.80    1.00
  -4  -8   2    1.70    0.40
  -4  -8   2    2.50    0.40
   4  -8  -2    1.90    0.40
  -4  -8   2    2.10    0.40
   4  -8  -2    2.30    0.50
   4  -8  -2    2.10    0.40
   4  -8  -2    1.90    0.30
  -4   8   2    1.70    0.40
  -4   8   2    1.80    0.40
   4   8  -2    1.90    0.40
   4   8  -2    1.90    0.30
  -3  -8   2   13.40    0.80
  -3  -8   2   11.80    0.80
   3  -8  -2   13.20    0.70
   3  -8  -2   12.20    0.80
   3  -8  -2   11.80    0.80
  -3  -8   2   12.20    0.80
   3   8  -2   12.10    0.80
   3   8  -2   11.80    0.70
  -3   8   2   12.00    0.80
   2  -8  -2  176.08    4.40
  -2  -8   2  163.28    4.50
   2  -8  -2  175.78    4.60
   2  -8  -2  173.08    4.70
  -2  -8   2  173.38    4.50
  -2  -8   2  176.08    4.60
  -2   8   2  173.78    4.60
   2   8  -2  174.48    4.50
   2   8  -2  175.18    4.50
  -2   8   2  181.08    4.20
   1  -8  -2   14.30    0.80
   1  -8  -2   13.70    0.70
  -1  -8   2   13.50    0.80
   1  -8  -2   13.50    0.90
  -1  -8   2   12.80    0.80
  -1  -8   2   12.40    0.80
   1   8  -2   13.60    0.80
  -1   8   2   13.10    0.70
   1   8  -2   12.30    0.70
  -1   8   2   12.60    0.80
   0  -8  -2    1.10    0.30
   0  -8   2    1.10    0.30
   0  -8  -2    1.30    0.30
   0  -8  -2    1.30    0.30
   0  -8   2    2.10    0.40
   0  -8   2    1.70    0.30
   0   8  -2    2.00    0.40
   0   8  -2    2.30    0.40
   0   8   2    1.80    0.30
   0   8   2    1.70    0.40
   1  -8   2    0.70    0.20
  -1  -8  -2    0.30    0.20
   1  -8   2    0.50    0.20
   1  -8   2    0.60    0.20
   1  -8   2    0.40    0.20
  -1  -8  -2    0.60    0.20
  -1  -8  -2    0.40    0.20
  -1   8  -2    0.30    0.20
   1   8   2    0.50    0.20
   1   8   2    0.50    0.20
  -1   8  -2    0.70    0.20
   2  -8   2   11.00    0.80
   2  -8   2   11.60    0.80
  -2  -8  -2   12.20    0.80
  -2  -8  -2   10.90    0.80
   2  -8   2   11.70    0.60
  -2  -8  -2   11.90    0.60
  -2  -8  -2   10.70    0.60
   2  -8   2   12.20    0.70
   2   8   2   12.00    0.80
  -2   8  -2   11.90    0.60
  -2   8  -2   11.30    0.80
   2   8   2   11.70    0.70
   3  -8   2   11.60    0.70
   3  -8   2   11.90    0.80
   3  -8   2   11.90    0.60
  -3  -8  -2   11.60    0.70
  -3  -8  -2   12.30    0.80
  -3  -8  -2   11.20    0.80
   3  -8   2   12.80    0.80
  -3   8  -2   12.00    0.60
  -3   8  -2   12.70    0.80
   3   8   2   12.60    0.80
  -4  -8  -2   19.10    1.10
   4  -8   2   19.90    1.10
   4  -8   2   20.40    0.90
  -4  -8  -2   19.60    1.10
  -4  -8  -2   20.30    1.00
   4  -8   2   18.90    1.10
  -4   8  -2   20.30    1.10
  -4   8  -2   21.30    1.00
   4   8   2   21.10    1.10
   5  -8   2    0.60    0.30
  -5  -8  -2    1.10    0.40
   5  -8   2    1.50    0.40
  -5  -8  -2    1.30    0.40
   5  -8   2    1.00    0.40
  -5  -8  -2    0.90    0.30
  -5   8  -2    0.60    0.30
   5   8   2    0.40    0.30
  -5   8  -2    0.80    0.40
   6  -8   2   19.60    1.10
  -6  -8  -2   16.50    1.00
  -6  -8  -2   17.30    1.20
  -6  -8  -2   16.30    1.10
   6  -8   2   18.50    1.30
   6  -8   2   18.10    1.10
  -6   8  -2   15.80    1.00
  -6   8  -2   17.70    1.20
   6   8   2   16.80    1.10
  -7  -8  -2    8.00    1.00
  -7  -8  -2    9.50    0.80
   7  -8   2   10.20    0.90
  -7  -8  -2    7.80    0.90
   7  -8   2    8.00    0.90
  -7   8  -2    7.50    0.90
   7   8   2    7.80    0.90
  -8  -8  -2   12.00    1.00
  -8  -8  -2   11.30    1.00
  -8  -8  -2   11.20    1.20
   8  -8   2   11.50    0.90
   8  -8   2   11.80    1.00
  -8   8  -2    9.90    1.10
   8   8   2   11.10    1.10
  -9  -8  -2   -0.10    0.40
  -9  -8  -2   -0.10    0.30
   9  -8   2    0.10    0.30
   9  -8   2    1.10    0.40
   9   8   2    0.00    0.30
  -9   8  -2    0.00    0.30
  10  -8   2    0.50    0.40
 -10  -8  -2    1.10    0.50
 -10   8  -2    0.10    0.40
  10   8   2    0.50    0.40
  10  -9  -2    1.10    0.50
  10  -9  -2   -0.20    0.40
 -10   9   2    0.10    0.50
  10   9  -2    1.20    0.50
   9  -9  -2    0.70    0.50
  -9  -9   2    1.20    0.60
   9  -9  -2    1.40    0.50
  -9   9   2    1.20    0.60
  -9   9   2    0.70    0.40
   9   9  -2    1.40    0.50
   8  -9  -2    2.30    0.60
   8  -9  -2    1.10    0.40
  -8  -9   2    2.20    0.60
  -8   9   2    1.90    0.60
  -8   9   2    2.60    0.60
   8   9  -2    2.10    0.50
   7  -9  -2   14.80    1.10
   7  -9  -2   14.40    1.00
  -7  -9   2   15.00    1.20
   7   9  -2   15.30    1.10
  -7   9   2   16.60    1.10
  -7   9   2   16.40    1.20
   6  -9  -2    0.50    0.30
   6  -9  -2    0.10    0.30
  -6  -9   2    0.10    0.30
   6   9  -2    0.50    0.30
  -6   9   2    0.40    0.30
  -6   9   2   -0.20    0.30
  -5  -9   2    6.90    0.80
   5  -9  -2    5.60    0.70
   5  -9  -2    5.90    0.70
  -5  -9   2    6.30    0.60
   5   9  -2    6.30    0.60
   5   9  -2    6.00    0.70
  -5   9   2    4.70    0.70
  -5   9   2    6.30    0.80
  -4  -9   2    2.10    0.40
   4  -9  -2    0.80    0.30
   4  -9  -2    1.90    0.40
   4  -9  -2    1.90    0.50
  -4  -9   2    1.70    0.40
  -4  -9   2    1.80    0.40
  -4   9   2    1.30    0.40
   4   9  -2    2.10    0.40
   4   9  -2    1.70    0.40
   3  -9  -2  137.29    3.90
   3  -9  -2  133.69    3.70
  -3  -9   2  137.19    3.70
  -3  -9   2  136.79    3.90
  -3  -9   2  137.69    3.80
   3  -9  -2  133.79    4.00
   3   9  -2  134.39    3.80
   3   9  -2  131.79    3.70
  -3   9   2  135.79    3.90
  -2  -9   2    5.20    0.60
   2  -9  -2    5.50    0.60
  -2  -9   2    6.70    0.70
   2  -9  -2    5.00    0.50
  -2  -9   2    5.80    0.60
   2  -9  -2    5.30    0.70
   2   9  -2    7.50    0.70
  -2   9   2    5.50    0.70
  -2   9   2    6.40    0.70
   2   9  -2    4.80    0.60
   1  -9  -2  467.85   10.70
  -1  -9   2  459.25   10.90
   1  -9  -2  459.45   10.90
  -1  -9   2  472.15   10.90
   1  -9  -2  453.75   11.10
  -1  -9   2  466.05   10.90
  -1   9   2  466.95   10.60
   1   9  -2  468.45   10.90
  -1   9   2  472.55   11.00
   1   9  -2  462.05   10.90
   0  -9   2   71.09    2.40
   0  -9   2   72.99    2.30
   0  -9   2   73.89    2.30
   0  -9  -2   70.39    2.40
   0  -9  -2   70.99    2.20
   0  -9  -2   71.59    2.10
   0   9   2   66.39    2.30
   0   9  -2   69.99    2.20
   0   9   2   73.49    2.20
   0   9  -2   74.29    2.30
  -1  -9  -2    2.60    0.50
  -1  -9  -2    2.40    0.40
   1  -9   2    2.70    0.50
   1  -9   2    3.10    0.50
  -1  -9  -2    2.90    0.40
   1  -9   2    2.30    0.40
  -1   9  -2    3.10    0.40
   1   9   2    3.00    0.50
   1   9   2    2.00    0.40
  -1   9  -2    3.50    0.50
   2  -9   2    2.70    0.40
  -2  -9  -2    2.00    0.40
   2  -9   2    3.40    0.50
   2  -9   2    3.10    0.50
  -2  -9  -2    3.20    0.40
  -2  -9  -2    2.80    0.50
  -2   9  -2    2.70    0.40
   2   9   2    2.50    0.40
  -2   9  -2    2.80    0.50
   2   9   2    2.80    0.50
  -3  -9  -2   43.70    1.80
   3  -9   2   43.00    1.80
   3  -9   2   44.80    1.70
  -3  -9  -2   44.60    1.60
   3  -9   2   46.40    1.80
  -3  -9  -2   41.10    1.80
  -3   9  -2   42.20    1.80
   3   9   2   44.20    1.80
  -3   9  -2   42.00    1.50
   3   9   2   43.50    1.70
  -4  -9  -2    2.80    0.40
   4  -9   2    3.00    0.50
  -4  -9  -2    2.80    0.50
   4  -9   2    4.10    0.60
  -4  -9  -2    3.00    0.60
   4   9   2    4.40    0.60
  -4   9  -2    3.70    0.50
  -4   9  -2    2.90    0.50
  -5  -9  -2  138.19    4.00
  -5  -9  -2  137.79    3.90
   5  -9   2  133.69    4.00
  -5  -9  -2  140.99    4.20
   5  -9   2  136.19    4.00
  -5   9  -2  134.89    4.10
  -5   9  -2  133.39    3.80
   5   9   2  130.59    3.90
  -6  -9  -2   25.60    1.40
  -6  -9  -2   24.20    1.30
   6  -9   2   24.90    1.40
  -6  -9  -2   25.50    1.50
  -6   9  -2   21.90    1.20
   6   9   2   25.60    1.40
  -6   9  -2   23.80    1.40
  -7  -9  -2   -0.30    0.30
  -7  -9  -2    0.30    0.40
  -7  -9  -2    0.10    0.30
   7  -9   2   -0.30    0.20
   7   9   2    0.20    0.30
  -7   9  -2    0.30    0.30
  -8  -9  -2    0.50    0.30
   8  -9   2   -0.10    0.30
  -8  -9  -2    0.20    0.30
  -8  -9  -2    0.00    0.40
  -8   9  -2    0.20    0.30
   8   9   2    0.20    0.40
   9  -9   2   33.30    1.80
  -9  -9  -2   34.40    2.00
  -9   9  -2   32.60    1.90
   9   9   2   34.40    1.80
   9 -10  -2    0.20    0.40
   9 -10  -2    0.20    0.40
  -9 -10   2   -0.10    0.40
   9  10  -2   -0.20    0.30
  -9  10   2    0.20    0.40
  -9  10   2    0.60    0.50
  -8 -10   2   48.90    2.40
   8 -10  -2   51.49    2.20
   8 -10  -2   51.19    2.30
   8  10  -2   50.09    2.20
  -8  10   2   53.99    2.40
  -8  10   2   49.00    2.20
   7 -10  -2    1.00    0.50
  -7 -10   2    1.80    0.60
   7 -10  -2    1.10    0.40
  -7  10   2    1.30    0.50
  -7  10   2    1.40    0.50
   7  10  -2    1.40    0.40
   6 -10  -2    2.50    0.60
   6 -10  -2    2.90    0.50
  -6 -10   2    1.90    0.50
   6  10  -2    2.10    0.50
  -6  10   2    2.40    0.60
  -6  10   2    2.90    0.60
   5 -10  -2    0.40    0.30
   5 -10  -2    0.10    0.20
  -5 -10   2    0.10    0.30
  -5  10   2    1.60    0.50
   5  10  -2    0.20    0.20
  -5  10   2    0.40    0.30
   4 -10  -2    8.30    0.90
   4 -10  -2    8.20    0.70
   4 -10  -2    9.10    1.00
  -4 -10   2    8.20    0.70
  -4 -10   2    9.10    1.00
  -4 -10   2    8.20    0.90
   4  10  -2    7.50    0.70
  -4  10   2    7.50    0.80
   4  10  -2    7.80    0.80
   3 -10  -2    0.30    0.30
   3 -10  -2    0.30    0.30
  -3 -10   2    0.20    0.30
  -3 -10   2    0.30    0.20
   3 -10  -2    0.50    0.30
  -3 -10   2    1.00    0.30
  -3  10   2    0.20    0.30
   3  10  -2    0.30    0.30
   3  10  -2    0.50    0.30
   2 -10  -2  202.28    5.20
   2 -10  -2  208.98    5.40
  -2 -10   2  208.18    5.30
   2 -10  -2  200.48    5.50
  -2 -10   2  200.18    5.30
  -2 -10   2  201.48    5.40
   2  10  -2  201.48    5.30
   2  10  -2  195.18    5.30
  -2  10   2  200.38    5.50
  -1 -10   2    1.20    0.40
   1 -10  -2    1.30    0.30
  -1 -10   2    0.50    0.30
   1 -10  -2    1.20    0.40
   1 -10  -2    1.60    0.40
  -1 -10   2    1.70    0.40
   1  10  -2    1.10    0.40
  -1  10   2    1.70    0.50
  -1  10   2    1.40    0.30
   1  10  -2    1.40    0.40
   0 -10   2    4.40    0.60
   0 -10   2    4.80    0.60
   0 -10  -2    4.70    0.60
   0 -10  -2    4.80    0.60
   0 -10  -2    4.10    0.60
   0 -10   2    4.70    0.60
   0  10   2    4.60    0.50
   0  10  -2    4.60    0.50
   0  10  -2    4.80    0.60
   0  10   2    4.70    0.60
  -1 -10  -2   20.90    1.20
   1 -10   2   19.00    1.10
   1 -10   2   17.40    1.00
  -1 -10  -2   18.40    1.00
   1 -10   2   19.10    1.00
  -1 -10  -2   18.60    1.00
  -1  10  -2   20.10    1.00
  -1  10  -2   18.40    1.10
   1  10   2   18.20    1.10
   1  10   2   17.10    0.90
  -2 -10  -2   41.20    1.50
   2 -10   2   40.10    1.70
  -2 -10  -2   37.50    1.40
   2 -10   2   38.60    1.60
   2 -10   2   39.30    1.60
  -2 -10  -2   39.80    1.80
   2  10   2   39.90    1.60
  -2  10  -2   42.10    1.50
   2  10   2   37.70    1.70
  -2  10  -2   36.90    1.70
  -3 -10  -2    3.30    0.50
   3 -10   2    2.60    0.50
   3 -10   2    2.00    0.40
   3 -10   2    2.80    0.50
  -3 -10  -2    3.40    0.60
   3  10   2    2.50    0.50
  -3  10  -2    3.80    0.70
   3  10   2    3.00    0.50
  -4 -10  -2   11.40    0.80
   4 -10   2   10.50    0.90
  -4 -10  -2   11.70    0.90
  -4 -10  -2    9.80    0.90
   4 -10   2   10.80    0.90
   4  10   2   11.00    0.90
  -4  10  -2   10.00    1.00
  -4  10  -2    9.60    0.80
   4  10   2   10.90    0.90
   5 -10   2    1.00    0.40
  -5 -10  -2    0.70    0.40
  -5 -10  -2    0.20    0.30
   5 -10   2    0.20    0.30
  -5 -10  -2    0.80    0.30
  -5  10  -2    1.00    0.40
   5  10   2    0.70    0.30
  -5  10  -2    0.90    0.30
  -6 -10  -2    5.90    0.90
   6 -10   2    5.10    0.80
  -6 -10  -2    5.60    0.80
  -6 -10  -2    4.60    0.70
   6  10   2    4.30    0.70
  -6  10  -2    5.20    0.80
  -7 -10  -2   18.90    1.40
   7 -10   2   18.20    1.30
  -7 -10  -2   20.60    1.30
  -7 -10  -2   19.50    1.30
   7  10   2   20.90    1.30
  -7  10  -2   19.30    1.40
   8 -10   2   24.00    1.50
  -8 -10  -2   19.60    1.40
  -8 -10  -2   20.80    1.60
  -8 -10  -2   24.20    1.50
   8  10   2   22.50    1.50
  -8  10  -2   24.70    1.60
  -9 -10  -2    2.70    0.80
   9 -10   2    1.80    0.60
   9  10   2    1.30    0.50
  -9  10  -2    1.40    0.60
   8 -11  -2   -0.40    0.30
   8 -11  -2   -0.20    0.40
  -8 -11   2    0.30    0.40
  -8  11   2    0.10    0.50
   8  11  -2   -0.20    0.30
  -8  11   2    0.30    0.50
  -7 -11   2    1.90    0.60
   7 -11  -2    1.90    0.60
   7 -11  -2    4.10    0.70
  -7  11   2    1.90    0.60
  -7  11   2    1.50    0.60
   7  11  -2    3.00    0.60
   6 -11  -2   -0.10    0.30
   6 -11  -2    0.00    0.30
  -6 -11   2    0.00    0.30
  -6  11   2   -0.10    0.30
   6  11  -2   -0.20    0.20
  -6  11   2   -0.10    0.30
   5 -11  -2    0.30    0.30
  -5 -11   2    0.50    0.40
   5 -11  -2    0.10    0.20
  -5  11   2    0.40    0.30
   5  11  -2    0.70    0.40
  -5  11   2    0.30    0.30
   4 -11  -2    0.20    0.30
  -4 -11   2    0.00    0.30
   4 -11  -2    0.50    0.30
   4 -11  -2   -0.20    0.20
  -4 -11   2   -0.10    0.20
   4  11  -2    0.10    0.30
  -4  11   2   -0.30    0.20
   4  11  -2   -0.20    0.20
   3 -11  -2   13.30    1.00
  -3 -11   2   15.10    1.10
   3 -11  -2   13.80    0.90
  -3 -11   2   14.50    0.90
   3 -11  -2   14.60    1.10
  -3 -11   2   13.70    1.00
   3  11  -2   12.70    0.90
   3  11  -2   14.40    1.00
  -3  11   2   12.50    1.00
   2 -11  -2   14.70    1.00
  -2 -11   2   15.50    1.00
  -2 -11   2   15.60    1.00
  -2 -11   2   15.50    1.10
   2 -11  -2   16.40    1.10
   2 -11  -2   17.00    1.00
   2  11  -2   15.60    1.00
  -2  11   2   13.60    1.00
   2  11  -2   18.40    1.10
   1 -11  -2    6.60    0.90
  -1 -11   2    6.20    0.70
  -1 -11   2    6.50    0.80
  -1 -11   2    7.70    0.80
   1 -11  -2    7.60    0.70
   1 -11  -2    6.80    0.80
   1  11  -2    7.10    0.80
   1  11  -2    7.90    0.80
  -1  11   2    7.20    0.80
   0 -11  -2   17.60    1.00
   0 -11   2   16.50    1.00
   0 -11  -2   16.80    1.10
   0 -11   2   17.70    1.10
   0 -11  -2   17.00    0.90
   0 -11   2   15.80    1.00
   0  11   2   17.00    1.10
   0  11  -2   15.90    1.00
   0  11   2   16.50    0.90
   0  11  -2   16.70    1.10
   1 -11   2   -0.10    0.20
   1 -11   2    0.40    0.30
   1 -11   2    0.60    0.30
  -1 -11  -2    0.60    0.30
  -1 -11  -2    0.40    0.30
  -1 -11  -2    0.30    0.20
   1  11   2    0.10    0.30
  -1  11  -2    0.10    0.20
   1  11   2    0.40    0.20
  -1  11  -2    1.00    0.30
  -2 -11  -2   49.70    2.10
   2 -11   2   50.39    2.00
   2 -11   2   49.70    1.90
   2 -11   2   51.29    2.10
  -2 -11  -2   53.09    1.90
  -2  11  -2   50.09    2.10
   2  11   2   50.09    2.00
   2  11   2   47.00    1.90
   3 -11   2   21.30    1.20
  -3 -11  -2   19.80    1.30
   3 -11   2   19.00    1.20
   3 -11   2   18.90    1.20
  -3 -11  -2   19.40    1.10
  -3  11  -2   18.10    1.20
   3  11   2   18.70    1.20
   3  11   2   18.10    1.10
  -4 -11  -2    6.90    0.70
   4 -11   2    9.00    1.00
  -4 -11  -2    8.60    1.00
   4 -11   2    7.60    0.90
   4  11   2    8.00    0.90
  -4  11  -2    6.80    0.80
   4  11   2    6.70    0.80
  -4  11  -2    7.50    0.90
   5 -11   2   11.90    1.00
  -5 -11  -2   10.60    0.90
  -5 -11  -2    8.50    1.00
  -5  11  -2   12.40    1.00
   5  11   2   10.60    0.90
   5  11   2    9.50    1.00
  -6 -11  -2    9.30    1.00
   6 -11   2    8.60    1.00
  -6 -11  -2   10.70    1.30
  -6 -11  -2   10.50    1.10
   6  11   2    9.40    1.10
  -6  11  -2    8.40    1.10
   6  11   2    9.80    1.00
  -7 -11  -2    0.00    0.30
  -7 -11  -2    0.10    0.40
  -7 -11  -2   -0.30    0.30
   7 -11   2   -0.20    0.30
   7  11   2    0.20    0.40
  -7  11  -2   -0.20    0.40
   8 -11   2    0.00    0.40
  -8 -11  -2    0.40    0.50
  -8 -11  -2    0.40    0.50
   8  11   2    0.70    0.50
  -8  11  -2   -0.10    0.40
   8 -12  -2    3.40    0.70
  -8  12   2    1.40    0.60
  -8  12   2    2.30    0.70
   7 -12  -2   11.40    1.30
  -7 -12   2    7.90    1.10
   7 -12  -2    8.70    1.00
  -7  12   2    7.90    1.10
   7  12  -2    7.80    1.00
  -7  12   2    8.70    1.10
   6 -12  -2    0.50    0.40
   6 -12  -2    0.40    0.40
  -6 -12   2    0.40    0.40
  -6  12   2    0.40    0.50
  -6  12   2   -0.10    0.40
   6  12  -2    0.20    0.30
   5 -12  -2    8.20    1.00
   5 -12  -2    8.20    0.90
  -5 -12   2    6.40    0.90
   5  12  -2    7.00    0.90
  -5  12   2    7.60    0.90
  -5  12   2    7.40    1.00
   4 -12  -2    0.40    0.40
   4 -12  -2    0.40    0.30
   4 -12  -2    0.10    0.30
  -4 -12   2    0.30    0.40
  -4  12   2    0.40    0.30
   4  12  -2   -0.10    0.20
   4  12  -2   -0.10    0.20
  -3 -12   2   13.00    1.00
   3 -12  -2   12.50    0.90
   3 -12  -2   14.70    1.10
  -3 -12   2   15.20    1.10
   3 -12  -2   14.20    1.10
   3  12  -2   12.10    0.90
  -3  12   2   12.40    1.00
   3  12  -2   11.80    1.00
   2 -12  -2    1.70    0.40
   2 -12  -2    1.70    0.50
  -2 -12   2    0.80    0.40
  -2 -12   2    2.10    0.50
   2 -12  -2    2.40    0.60
  -2 -12   2    1.70    0.50
   2  12  -2    1.70    0.50
   2  12  -2    1.80    0.40
  -2  12   2    2.70    0.60
   1 -12  -2   13.80    0.90
   1 -12  -2   15.20    1.00
  -1 -12   2   14.60    1.00
   1 -12  -2   15.70    1.10
  -1 -12   2   14.20    1.00
  -1 -12   2   16.00    1.10
   1  12  -2   14.10    1.00
  -1  12   2   14.10    1.00
   1  12  -2   15.20    1.00
   0 -12  -2    1.90    0.40
   0 -12   2    2.40    0.50
   0 -12   2    2.10    0.50
   0 -12   2    1.80    0.50
   0 -12  -2    2.00    0.50
   0 -12  -2    1.70    0.40
   0  12   2    1.90    0.50
   0  12   2    1.80    0.40
   0  12  -2    2.30    0.40
   0  12  -2    1.40    0.40
  -1 -12  -2    8.40    1.00
  -1 -12  -2    6.30    0.70
  -1 -12  -2    6.40    0.70
   1 -12   2    7.00    0.90
   1 -12   2    8.50    1.00
   1 -12   2    4.80    0.70
   1  12   2    6.50    0.70
  -1  12  -2    7.50    0.80
   1  12   2    8.10    1.00
  -1  12  -2    6.60    0.90
   2 -12   2    5.90    0.80
  -2 -12  -2    5.40    0.80
  -2 -12  -2    5.00    0.60
   2 -12   2    6.00    0.80
   2 -12   2    4.80    0.70
  -2  12  -2    3.80    0.70
   2  12   2    7.10    0.90
   2  12   2    5.00    0.70
   3 -12   2    0.00    0.30
   3 -12   2    0.20    0.30
   3 -12   2    0.20    0.30
  -3 -12  -2    0.30    0.30
  -3 -12  -2   -0.20    0.20
  -3  12  -2    0.00    0.30
   3  12   2    0.10    0.30
   3  12   2   -0.10    0.20
   4 -12   2    6.00    0.90
  -4 -12  -2    3.90    0.80
  -4 -12  -2    4.70    0.70
   4  12   2    4.80    0.70
  -4  12  -2    4.80    0.80
   4  12   2    4.30    0.70
  -5 -12  -2    0.50    0.40
   5 -12   2    0.60    0.40
  -5 -12  -2   -0.10    0.30
   5  12   2    0.40    0.30
  -5  12  -2   -0.10    0.30
   5  12   2    0.10    0.30
  -6 -12  -2    4.50    0.70
   6 -12   2    5.20    0.80
  -6 -12  -2    4.30    0.80
   6  12   2    4.30    0.70
  -6  12  -2    4.80    0.80
   6  12   2    3.60    0.70
  -7 -12  -2    9.20    1.20
   7 -12   2    8.80    1.10
  -7 -12  -2    7.30    1.00
  -7  12  -2    7.40    1.10
   7  12   2    7.90    1.00
   7  12   2    6.60    1.00
   7 -13  -2    9.10    1.10
  -7  13   2   11.60    1.30
  -7  13   2    7.80    1.10
   6 -13  -2    1.30    0.60
   6 -13  -2    1.00    0.40
  -6 -13   2    0.30    0.40
  -6  13   2    0.50    0.50
   6  13  -2    0.00    0.30
  -6  13   2    1.00    0.50
  -5 -13   2   43.80    2.10
   5 -13  -2   40.10    1.90
   5 -13  -2   39.30    2.00
  -5  13   2   37.90    2.00
  -5  13   2   37.60    2.00
   5  13  -2   38.40    1.90
   4 -13  -2    7.30    1.00
   4 -13  -2    4.70    0.80
  -4 -13   2    7.30    1.00
   4 -13  -2    6.50    0.80
   4  13  -2    6.30    0.90
  -4  13   2    6.10    0.90
  -3 -13   2    7.50    0.90
  -3 -13   2    9.10    1.10
   3 -13  -2   10.30    1.20
   3 -13  -2    8.20    0.90
   3 -13  -2    6.80    0.90
   3  13  -2    9.10    1.00
  -3  13   2    8.80    1.00
   3  13  -2    9.40    1.00
  -2 -13   2    4.30    0.70
   2 -13  -2    3.20    0.70
   2 -13  -2    2.70    0.50
  -2 -13   2    3.20    0.60
   2 -13  -2    4.20    0.70
  -2  13   2    3.60    0.70
   2  13  -2    3.40    0.60
   2  13  -2    3.10    0.60
   1 -13  -2    0.30    0.30
   1 -13  -2    0.10    0.30
  -1 -13   2   -0.20    0.40
  -1 -13   2    0.10    0.30
  -1 -13   2   -0.30    0.30
   1 -13  -2   -0.10    0.20
  -1  13   2    0.00    0.30
   1  13  -2    0.00    0.30
   1  13  -2    0.10    0.30
   0 -13  -2    0.30    0.30
   0 -13  -2    0.30    0.30
   0 -13   2    0.50    0.30
   0 -13   2    0.10    0.30
   0 -13  -2    0.60    0.40
   0 -13   2    0.50    0.30
   0  13  -2    0.40    0.30
   0  13   2    0.70    0.40
   0  13  -2    0.50    0.30
  -1 -13  -2   28.30    1.60
   1 -13   2   28.70    1.50
   1 -13   2   30.10    1.60
  -1 -13  -2   28.30    1.40
   1 -13   2   30.00    1.60
  -1  13  -2   28.80    1.60
   1  13   2   27.70    1.40
   1  13   2   25.60    1.50
  -2 -13  -2    5.80    0.70
  -2 -13  -2    6.00    0.90
   2 -13   2    5.80    0.80
   2 -13   2    5.10    0.80
   2 -13   2    6.00    1.20
   2  13   2    4.50    0.70
  -2  13  -2    5.00    0.80
   2  13   2    3.70    0.70
  -3 -13  -2    1.00    0.50
   3 -13   2    2.00    0.60
  -3 -13  -2    1.40    0.40
  -3  13  -2    2.20    0.60
   3  13   2    2.80    0.60
   3  13   2    1.70    0.50
   4 -13   2    3.40    0.70
  -4 -13  -2    5.30    0.80
  -4 -13  -2    5.30    0.90
   4  13   2    3.70    0.70
   4  13   2    4.20    0.80
  -4  13  -2    5.10    0.90
   5 -13   2   12.20    1.30
  -5 -13  -2   12.30    1.30
  -5 -13  -2   12.30    1.00
   5  13   2   11.30    1.20
  -5  13  -2    9.90    1.20
   5  13   2   11.30    1.20
  -6 -13  -2    0.10    0.40
   6 -13   2    0.40    0.40
  -6 -13  -2    1.00    0.50
   6  13   2    0.70    0.40
  -6  13  -2    0.20    0.40
   6  13   2    0.90    0.40
   5 -14  -2   16.00    1.20
  -5 -14   2   15.50    1.30
   5 -14  -2   19.00    1.40
  -5  14   2   15.80    1.40
   5  14  -2   16.60    1.30
  -5  14   2   16.10    1.40
  -4 -14   2   44.40    2.20
   4 -14  -2   45.30    2.00
   4 -14  -2   43.60    2.20
   4 -14  -2   40.70    2.20
  -4  14   2   42.20    2.20
   4  14  -2   37.10    1.90
   3 -14  -2    0.60    0.40
   3 -14  -2    1.10    0.50
   3 -14  -2    0.30    0.30
  -3 -14   2    0.50    0.40
   3  14  -2    0.90    0.50
  -3  14   2    0.70    0.40
   3  14  -2    0.10    0.30
  -2 -14   2    3.00    0.70
  -2 -14   2    2.90    0.70
   2 -14  -2    1.90    0.60
   2 -14  -2    1.50    0.40
   2 -14  -2    1.80    0.50
  -2  14   2    3.20    0.70
   2  14  -2    1.10    0.40
   2  14  -2    1.40    0.50
  -1 -14   2    7.50    0.90
   1 -14  -2    6.90    1.00
   1 -14  -2    6.40    0.90
  -1 -14   2    7.30    1.00
   1 -14  -2    8.10    0.90
   1  14  -2    4.90    0.70
   1  14  -2    7.40    1.00
  -1  14   2    7.00    1.00
   0 -14   2   86.09    3.20
   0 -14  -2   87.49    3.40
   0 -14   2   88.49    3.20
   0 -14  -2   94.09    3.10
   0 -14  -2   90.99    3.10
   0  14   2   90.69    3.30
   0  14  -2   88.09    3.20
  -1 -14  -2   14.80    1.20
  -1 -14  -2   13.40    1.00
   1 -14   2   13.50    1.10
   1 -14   2   13.40    1.10
  -1  14  -2   12.70    1.10
   1  14   2   12.70    1.10
   2 -14   2   -0.20    0.30
  -2 -14  -2    0.30    0.40
  -2 -14  -2    0.20    0.30
   2  14   2    0.30    0.30
  -2  14  -2    0.10    0.40
   2  14   2    0.10    0.30
  -3 -14  -2    0.50    0.30
  -3 -14  -2    0.80    0.50
   3 -14   2    0.50    0.40
  -3  14  -2    0.60    0.50
   3  14   2    0.30    0.40
   3  14   2    0.90    0.40
  -4 -14  -2    5.40    0.80
  -4 -14  -2    3.30    0.80
   4 -14   2    3.30    0.70
   4  14   2    4.10    0.70
   4  14   2    4.20    0.80
  -4  14  -2    4.60    0.90
  -5 -14  -2    0.20    0.60
  -5 -14  -2    0.50    0.40
   5 -14   2    0.30    0.50
  -5  14  -2    1.20    0.70
   5  14   2    0.20    0.40
   5  14   2    0.60    0.50
   4 -15  -2    2.80    0.60
  -4 -15   2    0.40    0.50
   4 -15  -2    1.70    0.60
   4  15  -2    2.80    0.70
  -3 -15   2    1.50    0.60
   3 -15  -2    0.70    0.40
   3 -15  -2    1.40    0.60
   3 -15  -2    1.20    0.50
  -3  15   2    0.40    0.40
   3  15  -2    1.70    0.60
  -2 -15   2    1.70    0.60
  -2 -15   2    1.00    0.40
   2 -15  -2    1.10    0.50
   2 -15  -2    0.40    0.40
   2 -15  -2    1.30    0.60
   2  15  -2    1.30    0.50
   2  15  -2    1.70    0.50
  -2  15   2    1.00    0.60
  -1 -15   2   -0.10    0.40
   1 -15  -2    0.50    0.40
  -1 -15   2    0.90    0.50
   1 -15  -2    0.20    0.40
   1 -15  -2    1.10    0.60
   1  15  -2    0.80    0.50
  -1  15   2    0.00    0.40
   1  15  -2    1.50    0.50
   0 -15   2   -0.30    0.30
   0 -15   2   -0.40    0.30
   0 -15  -2    0.30    0.40
   0 -15  -2    0.10    0.30
   0  15   2   -0.10    0.40
   0  15  -2    0.00    0.40
  -1 -15  -2    2.50    0.60
  -1 -15  -2    2.40    0.70
   1 -15   2    2.50    0.70
   1  15   2    2.30    0.60
  -1  15  -2    3.60    0.80
   2 -15   2    0.60    0.50
  -2 -15  -2    0.20    0.40
  -2 -15  -2   -0.10    0.30
  -2  15  -2   -0.10    0.40
   2  15   2   -0.20    0.40
   3 -15   2    1.30    0.60
  -3 -15  -2    0.20    0.50
  -3 -15  -2    1.40    0.50
  -3  15  -2    1.20    0.50
   3  15   2    1.20    0.60
   3  15   2    1.10    0.50
 -11   0   3   -0.10    0.30
  11   0  -3    0.00    0.30
 -10   0   3   -0.30    0.30
  10   0  -3    0.30    0.40
  -9   0   3   -0.20    0.30
   9   0  -3   -0.10    0.20
   9   0  -3    0.00    0.20
  -9   0   3    0.40    0.30
   8   0  -3   -0.10    0.20
  -8   0   3    0.00    0.20
   8   0  -3    0.10    0.20
   8   0  -3    0.00    0.20
   7   0  -3    0.10    0.20
   7   0  -3   -0.10    0.20
  -7   0   3    0.10    0.20
   7   0  -3    0.00    0.20
   6   0  -3   -0.10    0.10
   6   0  -3    0.10    0.20
   6   0  -3    0.00    0.10
   6   0  -3    0.10    0.20
  -6   0   3    0.30    0.20
  -6   0   3   -0.10    0.10
   5   0  -3    0.00    0.10
   5   0  -3    0.00    0.20
   5   0  -3   -0.10    0.10
   5   0  -3   -0.10    0.10
  -5   0   3    0.00    0.10
  -5   0   3    0.00    0.10
  -4   0   3    0.20    0.20
   4   0  -3    0.00    0.10
   4   0  -3    0.00    0.10
  -4   0   3    0.00    0.10
   4   0  -3    0.10    0.10
   4   0  -3    0.20    0.20
   3   0  -3    0.00    0.10
   3   0  -3    0.20    0.20
   3   0  -3   -0.10    0.10
  -3   0   3    0.10    0.10
   3   0  -3    0.00    0.10
   3   0  -3   -0.10    0.10
  -3   0   3    0.00    0.10
   2   0  -3    0.10    0.10
  -2   0   3   -0.10    0.10
  -2   0   3    0.00    0.10
   2   0  -3    0.00    0.10
   2   0  -3    0.00    0.10
   2   0  -3    0.10    0.10
  -2   0   3    0.00    0.10
   1   0  -3    0.50    0.10
   1   0  -3    0.00    0.10
   1   0  -3   -0.10    0.10
  -1   0   3   -0.10    0.10
  -1   0   3   -0.10    0.10
   1   0  -3    0.00    0.10
   1   0  -3    0.10    0.10
   0   0  -3    0.00    0.10
   0   0  -3    0.00    0.10
   0   0   3    0.00    0.10
   0   0  -3    0.20    0.10
   0   0   3    0.50    0.10
   0   0  -3    0.20    0.10
   0   0  -3    0.30    0.10
   1   0   3    0.20    0.10
  -1   0  -3    0.00    0.10
   1   0   3   -0.10    0.10
  -1   0  -3   -0.10    0.10
  -1   0  -3    0.10    0.10
  -1   0  -3    0.00    0.10
  -1   0  -3    0.00    0.10
  -2   0  -3   -0.10    0.10
   2   0   3    0.00    0.10
  -2   0  -3    0.00    0.10
  -2   0  -3    0.00    0.10
   2   0   3    0.20    0.10
  -2   0  -3    0.00    0.10
  -3   0  -3    0.10    0.10
  -3   0  -3    0.00    0.10
  -3   0  -3    0.00    0.10
   3   0   3    0.00    0.10
  -3   0  -3    0.10    0.10
   3   0   3    0.10    0.10
  -4   0  -3   -0.20    0.10
   4   0   3    0.00    0.10
   4   0   3    0.10    0.10
  -4   0  -3   -0.10    0.10
   4   0   3    0.20    0.10
  -4   0  -3    0.00    0.10
  -4   0  -3    0.00    0.10
  -5   0  -3   -0.10    0.10
  -5   0  -3   -0.10    0.10
   5   0   3    0.10    0.10
   5   0   3    0.00    0.10
   5   0   3    0.20    0.20
  -5   0  -3    0.10    0.10
   6   0   3   -0.20    0.10
  -6   0  -3    0.00    0.20
  -6   0  -3   -0.10    0.10
   6   0   3    0.00    0.10
  -6   0  -3    0.20    0.20
   7   0   3   -0.20    0.20
  -7   0  -3    0.00    0.20
   7   0   3    0.20    0.20
  -7   0  -3   -0.10    0.20
  -7   0  -3   -0.30    0.20
   8   0   3    0.20    0.20
   8   0   3   -0.10    0.20
  -8   0  -3   -0.20    0.20
  -8   0  -3    0.20    0.30
  -8   0  -3    0.00    0.20
  -9   0  -3   -0.20    0.20
  -9   0  -3    0.10    0.30
   9   0   3    0.10    0.30
 -10   0  -3   -0.30    0.30
  10   0   3    0.00    0.30
 -10   0  -3    0.40    0.40
  11   0   3   -0.10    0.30
 -11   0  -3    0.50    0.40
 -11  -1   3    4.60    0.90
  11  -1  -3    4.40    0.80
  11   1  -3    4.00    0.80
 -11   1   3    2.70    0.70
  10  -1  -3   -0.10    0.30
 -10  -1   3    0.20    0.30
  10  -1  -3    0.40    0.30
  10  -1  -3   -0.20    0.30
 -10   1   3    0.50    0.40
  10   1  -3   -0.30    0.20
   9  -1  -3    0.20    0.30
  -9  -1   3    0.00    0.30
   9  -1  -3   -0.30    0.20
   9  -1  -3    0.30    0.20
  -9  -1   3   -0.10    0.20
   9   1  -3    0.40    0.30
  -9   1   3    0.20    0.30
   9   1  -3    0.00    0.30
  -8  -1   3    4.90    0.60
   8  -1  -3    5.80    0.70
   8  -1  -3    4.20    0.60
  -8  -1   3    4.80    0.70
   8  -1  -3    5.30    0.60
  -8   1   3    5.70    0.70
   8   1  -3    5.00    0.70
   8   1  -3    5.20    0.70
   7  -1  -3    5.50    0.60
  -7  -1   3    4.70    0.70
  -7  -1   3    6.20    0.60
   7  -1  -3    5.30    0.70
   7  -1  -3    5.00    0.60
  -7   1   3    5.60    0.70
   7   1  -3    5.40    0.40
   7   1  -3    5.50    0.60
   7   1  -3    5.00    0.60
  -6  -1   3   -0.10    0.20
   6  -1  -3    0.00    0.10
  -6  -1   3    0.00    0.10
   6  -1  -3   -0.10    0.10
   6  -1  -3    0.00    0.20
   6  -1  -3    0.20    0.20
  -6   1   3    0.10    0.20
   6   1  -3   -0.30    0.10
   6   1  -3    0.20    0.10
  -6   1   3    0.10    0.10
   6   1  -3    0.10    0.20
   5  -1  -3   12.30    0.50
  -5  -1   3   12.40    0.70
  -5  -1   3   12.60    0.80
  -5  -1   3   13.00    0.40
  -5  -1   3   12.40    0.70
   5  -1  -3   12.90    0.70
   5  -1  -3   12.40    0.70
   5  -1  -3   12.40    0.70
  -5   1   3   12.40    0.50
   5   1  -3   12.40    0.70
  -5   1   3   13.60    0.80
   5   1  -3   12.30    0.60
   5   1  -3   11.80    0.70
  -4  -1   3  146.99    3.30
   4  -1  -3  149.69    3.80
   4  -1  -3  146.99    3.80
  -4  -1   3  148.09    3.70
   4  -1  -3  144.19    3.50
  -4  -1   3  147.29    3.80
   4  -1  -3  142.89    3.60
   4   1  -3  148.99    3.80
   4   1  -3  147.69    3.60
  -4   1   3  157.38    3.90
   4   1  -3  142.19    3.70
  -4   1   3  149.69    3.40
   3  -1  -3    3.50    0.20
  -3  -1   3    3.30    0.40
  -3  -1   3    3.40    0.40
   3  -1  -3    3.20    0.30
   3  -1  -3    3.50    0.40
   3  -1  -3    3.30    0.40
   3  -1  -3    3.10    0.20
  -3   1   3    3.10    0.20
   3   1  -3    3.20    0.30
  -3   1   3    3.30    0.40
   3   1  -3    2.70    0.30
   3   1  -3    3.00    0.30
   2  -1  -3  137.49    3.20
   2  -1  -3  143.69    3.30
   2  -1  -3  142.59    3.50
   2  -1  -3  144.09    3.50
  -2  -1   3  144.99    3.40
   2  -1  -3  140.39    3.30
  -2  -1   3  135.09    3.40
   2   1  -3  145.19    3.40
   2   1  -3  143.19    3.50
   2   1  -3  141.79    3.40
  -2   1   3  143.09    3.50
   2   1  -3  145.19    3.50
  -2   1   3  141.79    3.30
  -1  -1   3  169.38    3.80
   1  -1  -3  168.98    3.90
  -1  -1   3  165.48    3.90
   1  -1  -3  166.18    3.90
   1  -1  -3  167.18    3.60
   1  -1  -3  166.18    3.80
   1  -1  -3  166.08    3.90
   1  -1  -3  168.28    3.60
   1   1  -3  159.98    3.80
   1   1  -3  165.48    3.90
[truncated: 439,336 more chars]
