# Supplementary material for: Crystallographic and spectroscopic characterization of two 1-phenyl-1H-imidazoles: 4-(1H-imidazol-1-yl)benzaldehyde and 1-(4-meth­oxy­phen­yl)-1H-imidazole
Source: Acta Crystallogr E Crystallogr Commun. 2023 Jun 30;79(Pt 7):678–81. doi: 10.1107/S2056989023005480 (PMC10439435; doi:10.1107/S2056989023005480)
Supplement: Supplementary file 2 [file e-79-00678-Isup2.hkl]

data_I                                                                          
_shelx_title ' Cu_CW2905C_a.res in P2(1)'                                       
_shelx_refln_list_code          4                                               
_shelx_F_calc_maximum       47.78                                               
_exptl_crystal_F_000       180.00                                               
_reflns_d_resolution_high  0.8126                                               
                                                                                
loop_                                                                           
 _space_group_symop_operation_xyz                                               
 'x, y, z'                                                                      
 '-x, y+1/2, -z'                                                                
                                                                                
_cell_length_a     3.7749                                                       
_cell_length_b     7.3711                                                       
_cell_length_c    14.4524                                                       
_cell_angle_alpha  90.000                                                       
_cell_angle_beta   91.096                                                       
_cell_angle_gamma  90.000                                                       
                                                                                
_shelx_F_squared_multiplier     1.000                                           
                                                                                
loop_                                                                           
 _refln_index_h                                                                 
 _refln_index_k                                                                 
 _refln_index_l                                                                 
 _refln_F_squared_calc                                                          
 _refln_F_squared_meas                                                          
 _refln_F_squared_sigma                                                         
 _refln_observed_status                                                         
   2  -8   0         47.36         45.90         1.29 o                         
   1  -7   0        153.75        141.73         4.46 o                         
   2  -7   0         16.13         16.39         0.31 o                         
   1  -6   0         32.98         31.56         1.03 o                         
   2  -6   0        116.49        112.21         1.60 o                         
   3  -6   0          5.35          5.72         0.13 o                         
   1  -5   0         19.74         19.82         0.62 o                         
   2  -5   0         95.01        102.25         2.46 o                         
   3  -5   0         93.58         94.90         1.34 o                         
   0  -4   0          0.14          1.34         0.18 o                         
   1  -4   0         26.39         24.77         0.53 o                         
   2  -4   0         14.61         18.14         0.42 o                         
   3  -4   0        108.26        106.76         1.53 o                         
   4  -4   0         36.71         37.36         0.77 o                         
   1  -3   0         11.54         11.29         0.29 o                         
   2  -3   0        283.78        286.96         5.78 o                         
   3  -3   0         17.38         16.81         0.33 o                         
   4  -3   0         10.85          9.77         0.29 o                         
   0  -2   0         45.31         41.19         1.17 o                         
   1  -2   0        295.89        277.68         7.63 o                         
   2  -2   0        217.60        220.24         3.93 o                         
   3  -2   0         22.38         25.37         1.48 o                         
   4  -2   0          3.10          3.14         0.26 o                         
   2  -1   0         12.68         12.91         0.94 o                         
   3  -1   0         15.45         14.91         0.59 o                         
   4  -1   0         13.16         12.22         0.59 o                         
   1   0   0        478.60        465.02        18.35 o                         
   2   0   0          0.57          1.04         0.10 o                         
   3   0   0          8.28          9.13         0.42 o                         
   4   0   0         35.59         35.41         1.48 o                         
   2   1   0         13.00         13.14         0.45 o                         
   3   1   0         15.22         14.82         0.49 o                         
   4   1   0         12.97         12.77         0.59 o                         
   0   2   0         45.27         42.32         1.62 o                         
   1   2   0        297.28        277.83         6.98 o                         
   2   2   0        217.56        223.09         3.08 o                         
   3   2   0         22.45         23.05         0.58 o                         
   4   2   0          3.16          3.15         0.17 o                         
   1   3   0         11.86         11.75         0.24 o                         
   2   3   0        283.02        289.31         3.76 o                         
   3   3   0         17.09         16.87         0.29 o                         
   4   3   0         10.86          9.85         0.49 o                         
   1   4   0         26.91         26.18         0.47 o                         
   2   4   0         14.48         17.74         0.30 o                         
   3   4   0        107.56        105.88         1.72 o                         
   4   4   0         36.92         37.48         1.52 o                         
   1   5   0         19.90         21.51         0.40 o                         
   2   5   0         95.47        102.50         1.45 o                         
   3   5   0         93.12         93.89         1.52 o                         
   1   6   0         33.11         33.34         0.92 o                         
   2   6   0        116.54        113.57         1.83 o                         
   3   6   0          5.32          5.53         0.12 o                         
   2   7   0         16.31         16.49         0.65 o                         
  -2  -8   1         39.75         40.06         1.13 o                         
   2  -8   1         21.08         20.21         0.70 o                         
  -2  -7   1          7.60          7.28         0.17 o                         
  -1  -7   1         16.88         17.26         0.81 o                         
   1  -7   1         35.43         32.22         0.97 o                         
   2  -7   1         20.93         21.66         0.39 o                         
  -3  -6   1          8.55          8.55         0.15 o                         
  -2  -6   1         35.31         34.68         0.52 o                         
  -1  -6   1        236.85        222.74         6.34 o                         
   1  -6   1         12.74         13.44         0.49 o                         
   2  -6   1        100.50         99.29         1.42 o                         
   3  -6   1         15.86         16.87         0.29 o                         
  -3  -5   1         73.97         78.90         1.12 o                         
  -2  -5   1        357.23        369.90         8.41 o                         
  -1  -5   1         38.71         43.55         1.16 o                         
   0  -5   1         15.97         18.90         0.93 o                         
   1  -5   1          9.76          8.43         0.28 o                         
   2  -5   1          3.02          2.76         0.16 o                         
   3  -5   1        118.11        124.51         1.72 o                         
  -4  -4   1         74.51         68.96         1.58 o                         
  -3  -4   1        111.28        115.77         1.77 o                         
  -2  -4   1         16.75         18.32         0.43 o                         
  -1  -4   1        122.16        129.85         2.65 o                         
   0  -4   1        221.92        234.05         4.12 o                         
   1  -4   1        170.62        182.61         3.31 o                         
   2  -4   1          5.44          5.67         0.20 o                         
   3  -4   1         60.17         60.68         0.91 o                         
   4  -4   1         53.78         51.38         1.04 o                         
  -4  -3   1        102.94        103.13         4.10 o                         
  -3  -3   1         50.29         48.65         0.79 o                         
  -2  -3   1         57.34         64.75         1.22 o                         
  -1  -3   1         62.24         63.88         1.25 o                         
   0  -3   1        330.48        340.54         7.59 o                         
   1  -3   1         54.39         61.01         1.15 o                         
   2  -3   1         42.79         40.13         0.80 o                         
   3  -3   1         17.49         16.74         0.32 o                         
   4  -3   1         14.33         15.73         0.37 o                         
  -4  -2   1         45.53         46.60         1.90 o                         
  -3  -2   1        263.39        261.17         7.58 o                         
  -2  -2   1        206.92        208.34         3.72 o                         
  -1  -2   1        121.68        119.93         3.28 o                         
   0  -2   1        526.50        525.95        11.86 o                         
   1  -2   1        152.22        141.59         5.42 o                         
   2  -2   1        245.71        248.74         8.00 o                         
   3  -2   1         48.76         50.80         1.59 o                         
   4  -2   1         18.57         18.05         0.60 o                         
  -4  -1   1         21.97         20.82         0.93 o                         
  -3  -1   1         12.38         11.63         0.52 o                         
  -2  -1   1        293.56        283.05         6.38 o                         
  -1  -1   1       2282.27       2272.40        88.92 o                         
   0  -1   1        264.89        249.12         4.93 o                         
   1  -1   1       1238.89       1336.95        50.03 o                         
   2  -1   1        665.02        621.10        13.85 o                         
   3  -1   1         28.55         28.38         0.98 o                         
   4  -1   1          5.37          4.88         0.34 o                         
  -4   0   1         15.06         13.82         0.65 o                         
  -3   0   1          0.33          0.47         0.14 o                         
  -2   0   1         50.57         52.20         1.27 o                         
  -1   0   1         36.00         26.70         0.52 o                         
   0   0   1         14.99         14.06         0.39 o                         
   1   0   1          6.03          5.22         0.13 o                         
   2   0   1          4.92          4.22         0.18 o                         
   3   0   1          2.89          2.67         0.22 o                         
   4   0   1          0.06          0.10         0.14 o                         
  -4   1   1         21.93         21.67         0.67 o                         
  -3   1   1         12.30         12.92         0.60 o                         
  -2   1   1        293.79        277.80         6.37 o                         
  -1   1   1       2282.66       2318.12        89.13 o                         
   0   1   1        266.00        256.45         4.91 o                         
   1   1   1       1242.12       1264.77        24.89 o                         
   2   1   1        663.92        609.40        53.55 o                         
   3   1   1         28.89         29.45         1.56 o                         
   4   1   1          5.42          5.27         0.32 o                         
  -4   2   1         45.71         46.16         1.92 o                         
  -3   2   1        262.24        252.82         5.84 o                         
  -2   2   1        206.79        210.47         2.79 o                         
  -1   2   1        121.17        116.99         2.66 o                         
   0   2   1        524.29        525.52        20.37 o                         
   1   2   1        150.16        135.90         2.68 o                         
   2   2   1        244.79        245.38         3.83 o                         
   3   2   1         48.75         49.09         1.24 o                         
   4   2   1         18.57         18.53         0.57 o                         
  -4   3   1        102.94        104.50         4.12 o                         
  -3   3   1         50.49         48.87         0.76 o                         
  -2   3   1         57.64         63.15         0.82 o                         
  -1   3   1         61.52         63.38         1.03 o                         
   0   3   1        332.28        335.60         7.58 o                         
   1   3   1         54.50         63.16         1.10 o                         
   2   3   1         42.53         39.96         0.59 o                         
   3   3   1         17.74         16.89         0.30 o                         
   4   3   1         14.65         16.39         0.71 o                         
  -4   4   1         74.24         62.10         2.67 o                         
  -3   4   1        111.81        115.84         1.87 o                         
  -2   4   1         16.90         18.10         0.27 o                         
  -1   4   1        122.74        132.57         2.30 o                         
   0   4   1        222.23        234.05         6.47 o                         
   1   4   1        170.99        188.99         3.25 o                         
   2   4   1          5.41          5.59         0.11 o                         
   3   4   1         60.38         62.19         1.01 o                         
   4   4   1         53.86         53.29         2.08 o                         
  -3   5   1         73.90         77.04         1.26 o                         
  -2   5   1        358.51        367.61         5.87 o                         
  -1   5   1         37.92         44.90         0.80 o                         
   0   5   1         15.73         19.57         0.77 o                         
   1   5   1          9.69          8.73         0.20 o                         
   2   5   1          2.96          2.77         0.07 o                         
   3   5   1        118.45        120.07         1.96 o                         
  -3   6   1          8.63          8.34         0.16 o                         
  -2   6   1         35.33         34.82         0.69 o                         
  -1   6   1        236.28        229.68         6.22 o                         
   1   6   1         12.89         13.41         0.28 o                         
   2   6   1         99.93         98.45         1.95 o                         
   3   6   1         16.00         16.74         0.34 o                         
  -2   7   1          7.38          6.63         0.30 o                         
   2   7   1         20.79         21.17         0.85 o                         
  -2  -8   2          4.79          4.79         0.28 o                         
   2  -8   2          2.70          3.41         0.30 o                         
  -2  -7   2         12.89         13.02         0.26 o                         
  -1  -7   2         36.11         31.69         1.00 o                         
   1  -7   2         45.61         46.91         1.12 o                         
   2  -7   2          9.77          9.82         0.22 o                         
  -3  -6   2          2.16          2.26         0.07 o                         
  -2  -6   2          5.31          6.33         0.15 o                         
  -1  -6   2        220.52        215.02         4.99 o                         
   1  -6   2         55.21         47.55         2.28 o                         
   2  -6   2          0.46          0.46         0.06 o                         
   3  -6   2         11.08         11.89         0.22 o                         
  -3  -5   2          3.48          3.81         0.10 o                         
  -2  -5   2        188.59        197.16         6.46 o                         
  -1  -5   2         77.09         77.44         2.34 o                         
   0  -5   2         63.90         67.66         2.03 o                         
   1  -5   2         38.07         36.57         0.96 o                         
   2  -5   2          3.33          3.75         0.21 o                         
   3  -5   2         52.17         53.03         0.83 o                         
  -4  -4   2         36.01         36.77         1.46 o                         
  -3  -4   2         41.88         43.23         0.75 o                         
  -2  -4   2         64.52         68.54         1.67 o                         
  -1  -4   2         80.42         86.45         1.59 o                         
   0  -4   2         51.25         59.13         1.02 o                         
   1  -4   2         16.60         17.93         0.41 o                         
   2  -4   2         24.15         24.25         0.64 o                         
   3  -4   2          9.80          9.52         0.18 o                         
   4  -4   2         27.99         25.68         0.53 o                         
  -4  -3   2         11.11         10.30         0.49 o                         
  -3  -3   2         87.77         81.68         1.36 o                         
  -2  -3   2         18.14         20.11         0.46 o                         
  -1  -3   2        277.58        291.61         5.46 o                         
   0  -3   2         28.61         28.31         0.68 o                         
   1  -3   2        197.89        209.91         3.73 o                         
   2  -3   2         27.44         26.99         0.74 o                         
   3  -3   2         10.01          9.32         0.21 o                         
   4  -3   2         24.22         24.64         0.53 o                         
  -4  -2   2         11.53         12.22         0.59 o                         
  -3  -2   2         21.12         19.96         0.75 o                         
  -2  -2   2         75.04         74.66         1.43 o                         
  -1  -2   2         59.76         63.71         1.79 o                         
   0  -2   2         21.91         21.20         0.50 o                         
   1  -2   2         42.13         40.26         1.64 o                         
   2  -2   2         71.73         75.06         1.78 o                         
   3  -2   2        140.94        151.53         4.33 o                         
   4  -2   2         13.05         13.19         0.47 o                         
  -4  -1   2         41.89         43.40         1.74 o                         
  -3  -1   2          8.96          9.89         0.47 o                         
  -2  -1   2        148.30        144.58         4.47 o                         
  -1  -1   2         75.98         64.18         3.08 o                         
   0  -1   2       1721.97       1636.36        70.92 o                         
   1  -1   2         82.79         83.92         2.32 o                         
   2  -1   2        598.22        568.96        30.08 o                         
   3  -1   2         79.57         79.62         2.34 o                         
   4  -1   2         13.59         12.99         0.61 o                         
  -4   0   2         18.10         18.78         0.83 o                         
  -3   0   2         41.16         43.68         1.90 o                         
  -2   0   2        170.72        168.88        16.03 o                         
  -1   0   2        718.27        541.56        51.86 o                         
   0   0   2        412.91        394.32         9.48 o                         
   2   0   2        191.27        195.07         5.06 o                         
   3   0   2         70.43         73.05         1.81 o                         
   4   0   2         12.72         14.07         0.67 o                         
  -4   1   2         41.63         40.72         1.76 o                         
  -3   1   2          8.89         10.66         0.47 o                         
  -2   1   2        148.65        141.93         3.66 o                         
  -1   1   2         75.00         67.80         1.50 o                         
   0   1   2       1715.04       2025.18        70.90 o                         
   1   1   2         81.87         84.15         1.47 o                         
   2   1   2        598.68        621.31        27.61 o                         
   3   1   2         79.93         76.94         4.32 o                         
   4   1   2         13.29         12.95         0.61 o                         
  -4   2   2         11.54         12.36         0.61 o                         
  -3   2   2         21.21         20.68         0.63 o                         
  -2   2   2         75.38         73.18         0.99 o                         
  -1   2   2         59.50         63.19         1.76 o                         
   0   2   2         21.58         20.77         0.49 o                         
   1   2   2         41.72         39.08         0.92 o                         
   2   2   2         72.26         74.49         1.14 o                         
   3   2   2        141.49        147.00         6.27 o                         
   4   2   2         12.96         12.97         0.59 o                         
  -4   3   2         11.01          9.77         0.49 o                         
  -3   3   2         87.78         83.00         1.17 o                         
  -2   3   2         18.43         20.22         0.30 o                         
  -1   3   2        275.80        288.48         5.05 o                         
   0   3   2         28.99         28.73         0.67 o                         
   1   3   2        198.00        211.98         3.69 o                         
   2   3   2         27.50         27.33         0.42 o                         
   3   3   2          9.94          9.36         0.18 o                         
   4   3   2         23.92         23.59         1.03 o                         
  -4   4   2         36.23         35.68         1.48 o                         
  -3   4   2         42.29         44.11         0.68 o                         
  -2   4   2         63.53         67.18         0.87 o                         
  -1   4   2         80.68         86.27         1.52 o                         
   0   4   2         51.62         60.87         1.37 o                         
   1   4   2         16.72         18.67         0.36 o                         
   2   4   2         24.62         24.86         0.35 o                         
   3   4   2          9.76          9.53         0.17 o                         
   4   4   2         27.93         23.48         1.03 o                         
  -3   5   2          3.60          3.84         0.08 o                         
  -2   5   2        188.15        192.34         3.12 o                         
  -1   5   2         77.47         80.57         1.40 o                         
   0   5   2         63.92         69.58         1.90 o                         
   1   5   2         38.18         36.24         0.72 o                         
   2   5   2          3.41          3.88         0.11 o                         
   3   5   2         52.51         52.89         0.94 o                         
  -3   6   2          2.28          2.10         0.06 o                         
  -2   6   2          5.15          6.16         0.14 o                         
  -1   6   2        220.92        216.27         4.20 o                         
   1   6   2         55.25         47.11         0.94 o                         
   2   6   2          0.44          0.38         0.04 o                         
   3   6   2         11.08         11.80         0.24 o                         
  -2   7   2         12.98         12.71         0.53 o                         
   2   7   2          9.81          9.57         0.39 o                         
  -2  -8   3         26.68         37.37         1.56 o                         
  -1  -8   3         14.14         12.50         0.65 o                         
   2  -8   3         17.07          6.40         0.32 o                         
  -2  -7   3          6.40          6.44         0.18 o                         
  -1  -7   3         12.20         10.53         0.33 o                         
   1  -7   3         18.47         19.30         0.50 o                         
   2  -7   3         11.59         11.76         0.25 o                         
  -3  -6   3         60.41         60.52         0.95 o                         
  -2  -6   3         30.52         31.74         0.52 o                         
  -1  -6   3        120.79        118.09         1.61 o                         
   0  -6   3        180.73        168.72         7.05 o                         
   1  -6   3         30.22         26.10         0.46 o                         
   2  -6   3         48.81         51.91         0.96 o                         
   3  -6   3         22.31         23.85         0.41 o                         
  -3  -5   3         73.49         77.50         1.18 o                         
  -2  -5   3         16.04         16.04         0.28 o                         
  -1  -5   3        407.90        394.29         7.10 o                         
   0  -5   3          5.07          5.41         0.25 o                         
   1  -5   3         12.95         12.65         0.35 o                         
   2  -5   3          2.08          2.10         0.08 o                         
   3  -5   3          6.88          7.08         0.14 o                         
  -4  -4   3         34.78         34.77         1.32 o                         
  -3  -4   3         61.25         64.00         0.98 o                         
  -2  -4   3         92.36         96.94         2.29 o                         
  -1  -4   3         22.57         22.27         0.49 o                         
   0  -4   3        231.56        259.45         6.50 o                         
   1  -4   3         21.35         25.46         0.70 o                         
   2  -4   3         11.56         13.23         0.37 o                         
   3  -4   3         11.82         12.51         0.29 o                         
   4  -4   3         47.50         45.49         2.60 o                         
  -4  -3   3         30.34         31.83         1.30 o                         
  -3  -3   3         71.49         70.15         1.33 o                         
  -2  -3   3         40.88         41.39         1.10 o                         
  -1  -3   3         54.58         59.11         1.25 o                         
   0  -3   3        109.78        108.52         2.17 o                         
   1  -3   3        373.10        398.29         7.64 o                         
   2  -3   3          0.55          0.45         0.09 o                         
   3  -3   3          0.10          0.12         0.06 o                         
   4  -3   3          2.45          2.45         0.14 o                         
  -4  -2   3         11.33         11.33         0.53 o                         
  -3  -2   3        105.54        103.57         3.62 o                         
  -2  -2   3        615.20        599.98        11.87 o                         
  -1  -2   3        237.64        242.64         6.69 o                         
   0  -2   3         18.27         16.97         0.50 o                         
   2  -2   3        112.10        120.67         2.90 o                         
   3  -2   3        126.70        136.93         6.61 o                         
   4  -2   3          6.11          5.62         0.22 o                         
  -4  -1   3          1.63          1.50         0.18 o                         
  -3  -1   3        101.63        103.74         3.00 o                         
  -2  -1   3         21.83         20.62         0.55 o                         
  -1  -1   3        497.24        425.95        16.50 o                         
   0  -1   3        674.53        743.12        19.88 o                         
   1  -1   3        202.62        197.96         5.46 o                         
   2  -1   3        428.13        423.10         9.72 o                         
   3  -1   3         77.10         73.51         2.23 o                         
   4  -1   3          2.00          2.18         0.18 o                         
  -4   0   3          1.11          1.28         0.18 o                         
  -3   0   3         31.80         32.87         1.10 o                         
  -2   0   3         34.95         32.02         1.92 o                         
  -1   0   3          2.65          2.43         0.10 o                         
   0   0   3         15.79         21.16         0.68 o                         
   1   0   3        304.48        332.59        16.44 o                         
   2   0   3         81.06         71.13         2.40 o                         
   3   0   3          4.31          4.49         0.25 o                         
   4   0   3         21.95         22.08         0.97 o                         
  -4   1   3          1.67          1.93         0.22 o                         
  -3   1   3        101.29        100.35         2.99 o                         
  -2   1   3         22.00         21.25         0.58 o                         
  -1   1   3        496.03        429.51        27.64 o                         
   0   1   3        675.74        696.63        25.20 o                         
   1   1   3        201.63        198.85         3.87 o                         
   2   1   3        429.87        440.70        12.80 o                         
   3   1   3         77.04         76.17         3.32 o                         
   4   1   3          1.89          1.58         0.20 o                         
  -4   2   3         11.40         10.92         0.57 o                         
  -3   2   3        106.27        101.96         5.69 o                         
  -2   2   3        612.11        612.36         8.94 o                         
  -1   2   3        238.76        242.51         6.67 o                         
   0   2   3         18.09         16.44         0.34 o                         
   1   2   3        219.23        203.01         3.23 o                         
   2   2   3        112.83        119.58         1.80 o                         
   3   2   3        126.42        132.38         5.67 o                         
   4   2   3          6.18          6.08         0.34 o                         
  -4   3   3         30.26         30.86         1.30 o                         
  -3   3   3         71.45         73.85         1.12 o                         
  -2   3   3         40.89         42.30         0.62 o                         
  -1   3   3         54.64         60.47         1.06 o                         
   0   3   3        109.26        107.11         2.11 o                         
   1   3   3        374.99        403.01         6.37 o                         
   2   3   3          0.53          0.56         0.06 o                         
   3   3   3          0.10          0.09         0.06 o                         
   4   3   3          2.39          2.62         0.20 o                         
  -4   4   3         34.74         29.99         1.32 o                         
  -3   4   3         60.77         62.89         1.03 o                         
  -2   4   3         93.39         93.84         1.19 o                         
  -1   4   3         22.33         22.53         0.38 o                         
   0   4   3        232.07        251.22         4.98 o                         
   1   4   3         21.26         25.85         0.51 o                         
   2   4   3         11.54         12.93         0.22 o                         
   3   4   3         11.60         11.91         0.22 o                         
  -3   5   3         73.91         77.37         1.25 o                         
  -2   5   3         16.01         16.81         0.29 o                         
  -1   5   3        409.30        411.38         5.96 o                         
   0   5   3          4.81          4.95         0.14 o                         
   1   5   3         13.07         12.82         0.27 o                         
   2   5   3          2.03          1.76         0.06 o                         
   3   5   3          6.84          7.10         0.14 o                         
  -3   6   3         60.31         60.49         1.06 o                         
  -2   6   3         30.43         31.55         0.75 o                         
  -1   6   3        120.61        123.50         2.72 o                         
   0   6   3        181.18        180.69         5.65 o                         
   1   6   3         30.28         26.87         0.74 o                         
   2   6   3         48.60         52.44         1.05 o                         
   3   6   3         22.09         22.85         0.46 o                         
  -2   7   3          6.40          6.04         0.28 o                         
   2   7   3         11.54         11.65         0.34 o                         
  -1  -8   4         24.30         23.09         1.07 o                         
   1  -8   4          4.93          4.84         0.28 o                         
  -2  -7   4         11.42         12.01         0.24 o                         
  -1  -7   4          2.98          2.71         0.14 o                         
   0  -7   4         24.47         20.70         0.69 o                         
   1  -7   4        161.10        161.91         3.69 o                         
   2  -7   4         51.60         57.25         1.04 o                         
  -3  -6   4         21.47         22.13         0.40 o                         
  -2  -6   4          6.08          6.27         0.15 o                         
  -1  -6   4          4.42          3.88         0.12 o                         
   0  -6   4        101.72         98.58         3.05 o                         
   1  -6   4        123.04        114.19         1.64 o                         
   2  -6   4          4.17          3.92         0.12 o                         
   3  -6   4          4.13          4.24         0.11 o                         
  -3  -5   4         12.52         13.66         0.25 o                         
  -2  -5   4         70.65         73.60         1.03 o                         
  -1  -5   4         59.85         56.54         1.10 o                         
   0  -5   4         26.33         24.98         0.61 o                         
   1  -5   4        110.65        110.94         2.30 o                         
   2  -5   4         71.60         69.03         0.91 o                         
   3  -5   4          4.08          4.70         0.12 o                         
  -4  -4   4          6.90          7.50         0.36 o                         
  -3  -4   4         26.69         27.79         0.46 o                         
  -2  -4   4          7.41          7.00         0.29 o                         
  -1  -4   4         34.30         31.64         0.66 o                         
   0  -4   4        186.89        200.41         3.61 o                         
   1  -4   4         19.58         21.72         0.54 o                         
   2  -4   4         24.81         24.37         0.58 o                         
   3  -4   4         49.87         52.05         0.98 o                         
   4  -4   4          1.51          1.35         0.43 o                         
  -4  -3   4          8.13          8.69         0.43 o                         
  -3  -3   4         18.83         19.80         0.51 o                         
  -2  -3   4         23.23         24.16         0.78 o                         
  -1  -3   4        147.84        166.06         2.95 o                         
   0  -3   4        141.74        144.53         2.38 o                         
   1  -3   4         63.59         68.94         1.46 o                         
   2  -3   4         82.87         81.67         2.77 o                         
   3  -3   4          9.17          9.18         0.23 o                         
   4  -3   4         41.80         39.44         0.96 o                         
  -4  -2   4          1.48          1.36         0.16 o                         
  -3  -2   4          2.24          2.43         0.11 o                         
  -2  -2   4         14.63         15.02         0.47 o                         
  -1  -2   4        238.27        248.13         3.96 o                         
   0  -2   4        183.06        190.89         5.25 o                         
   1  -2   4         12.87         12.88         0.32 o                         
   2  -2   4         34.63         38.68         0.98 o                         
   3  -2   4         46.80         43.35         0.82 o                         
   4  -2   4         76.40         71.86         1.70 o                         
  -4  -1   4         16.19         15.92         0.52 o                         
  -3  -1   4         18.33         20.54         0.77 o                         
  -2  -1   4        118.30        118.41         3.45 o                         
  -1  -1   4        141.09        145.74         4.90 o                         
   0  -1   4        195.59        170.37         4.82 o                         
   1  -1   4         26.81         25.49         0.73 o                         
   2  -1   4        154.50        139.14         3.32 o                         
   3  -1   4        141.49        136.98         6.44 o                         
   4  -1   4         64.55         64.78         1.85 o                         
  -4   0   4          3.29          3.12         0.28 o                         
  -3   0   4         29.08         31.60         1.06 o                         
  -2   0   4         54.48         55.83         1.66 o                         
  -1   0   4        360.99        328.01        10.40 o                         
   0   0   4        316.72        325.18        32.16 o                         
   1   0   4         62.74         69.29         1.93 o                         
   2   0   4        270.38        276.92         6.30 o                         
   3   0   4         47.88         51.91         1.65 o                         
   4   0   4         20.49         20.01         0.65 o                         
  -4   1   4         16.04         17.08         0.77 o                         
  -3   1   4         17.99         21.21         0.77 o                         
  -2   1   4        118.28        129.63         3.51 o                         
  -1   1   4        141.34        137.58         3.91 o                         
   0   1   4        194.58        177.40         3.41 o                         
   1   1   4         27.29         24.66         0.73 o                         
   2   1   4        153.68        153.62         5.84 o                         
   3   1   4        141.84        138.81         5.73 o                         
   4   1   4         64.66         60.62         2.53 o                         
  -4   2   4          1.45          1.44         0.18 o                         
  -3   2   4          2.29          2.28         0.09 o                         
  -2   2   4         14.60         14.61         0.28 o                         
  -1   2   4        236.60        245.23         4.29 o                         
   0   2   4        183.76        189.62         3.71 o                         
   1   2   4         13.00         12.61         0.26 o                         
   2   2   4         34.34         36.06         0.71 o                         
   3   2   4         46.28         42.52         0.90 o                         
   4   2   4         76.68         75.04         2.89 o                         
  -4   3   4          8.18          8.92         0.45 o                         
  -3   3   4         18.42         19.51         0.34 o                         
  -2   3   4         23.42         23.91         0.37 o                         
  -1   3   4        148.39        163.95         3.46 o                         
   0   3   4        139.72        149.67         2.34 o                         
   1   3   4         63.71         71.94         1.41 o                         
   2   3   4         82.71         86.13         1.21 o                         
   3   3   4          9.00          9.06         0.20 o                         
   4   3   4         41.74         40.20         1.60 o                         
  -4   4   4          6.91          7.62         0.38 o                         
  -3   4   4         26.67         27.64         0.47 o                         
  -2   4   4          7.55          7.32         0.12 o                         
  -1   4   4         34.91         32.12         0.54 o                         
   0   4   4        187.57        206.63         3.95 o                         
   1   4   4         19.36         21.81         0.38 o                         
   2   4   4         24.72         23.40         0.34 o                         
   3   4   4         50.36         52.74         0.93 o                         
  -3   5   4         12.69         13.68         0.25 o                         
  -2   5   4         70.66         74.90         1.01 o                         
  -1   5   4         60.07         57.29         0.88 o                         
   0   5   4         26.47         24.72         0.50 o                         
   1   5   4        109.86        113.84         1.81 o                         
   2   5   4         71.34         69.19         1.12 o                         
   3   5   4          4.13          4.64         0.10 o                         
  -3   6   4         21.73         23.62         0.65 o                         
  -2   6   4          6.33          6.14         0.16 o                         
  -1   6   4          4.25          3.98         0.11 o                         
   0   6   4        102.47         97.78         1.92 o                         
   1   6   4        122.57        116.17         2.26 o                         
   2   6   4          4.03          3.66         0.11 o                         
   3   6   4          4.07          4.38         0.14 o                         
  -2   7   4         11.32         12.04         0.53 o                         
  -1   7   4          3.03          2.74         0.22 o                         
   2   7   4         52.07         58.18         1.59 o                         
  -1  -8   5         36.15         33.00         0.98 o                         
   0  -8   5          4.68          6.69         0.34 o                         
   1  -8   5          0.53          0.39         0.06 o                         
  -2  -7   5          5.80          5.92         0.14 o                         
  -1  -7   5          2.02          2.56         0.14 o                         
   0  -7   5         52.65         46.74         1.14 o                         
   1  -7   5        151.24        144.75         2.82 o                         
   2  -7   5          7.13          8.02         0.17 o                         
  -3  -6   5         72.37         70.10         1.48 o                         
  -2  -6   5         31.90         31.94         0.52 o                         
  -1  -6   5         20.86         21.00         0.37 o                         
   0  -6   5        279.76        275.35         4.48 o                         
   1  -6   5         81.69         75.22         1.10 o                         
   2  -6   5         45.81         44.14         0.75 o                         
   3  -6   5         17.57         16.34         0.29 o                         
  -3  -5   5         13.90         15.34         0.29 o                         
  -2  -5   5        180.38        179.39         2.40 o                         
  -1  -5   5         26.40         27.55         0.60 o                         
   0  -5   5         88.70         89.24         1.89 o                         
   1  -5   5         12.72         12.82         0.37 o                         
   2  -5   5         71.34         71.34         0.98 o                         
   3  -5   5          6.23          6.56         0.15 o                         
  -3  -4   5         23.71         23.56         0.47 o                         
  -2  -4   5          7.67          7.86         0.31 o                         
  -1  -4   5         45.36         42.75         0.87 o                         
   0  -4   5         56.39         54.31         1.04 o                         
   1  -4   5        202.75        211.77         4.27 o                         
   2  -4   5          4.88          4.69         0.21 o                         
   3  -4   5          9.95          9.27         0.23 o                         
  -4  -3   5         33.32         37.75         1.52 o                         
  -3  -3   5          9.00          9.17         0.40 o                         
  -2  -3   5         16.76         15.18         1.04 o                         
  -1  -3   5         20.60         22.72         0.49 o                         
   0  -3   5        232.29        225.42         4.04 o                         
   1  -3   5         88.08         90.72         1.89 o                         
   2  -3   5        223.26        220.04         4.57 o                         
   3  -3   5         13.91         13.98         0.35 o                         
   4  -3   5          5.79          5.31         0.30 o                         
  -4  -2   5          0.64          1.58         0.16 o                         
  -3  -2   5          6.98          6.07         0.19 o                         
  -2  -2   5         92.91        102.63         4.30 o                         
  -1  -2   5        443.33        455.14        15.12 o                         
   0  -2   5        160.87        169.82         4.73 o                         
   1  -2   5         15.34         17.98         0.68 o                         
   2  -2   5         25.72         25.98         0.72 o                         
   3  -2   5        158.48        152.86         2.77 o                         
   4  -2   5         58.84         51.07         1.23 o                         
  -4  -1   5          2.95          3.12         0.26 o                         
  -3  -1   5         37.53         37.51         1.23 o                         
  -2  -1   5        151.71        155.50         4.87 o                         
  -1  -1   5        129.28        131.98         2.95 o                         
   0  -1   5         91.43         88.38         2.44 o                         
   1  -1   5         88.14         86.76         2.02 o                         
   2  -1   5        141.87        136.02         3.19 o                         
   3  -1   5         93.13         88.43         1.42 o                         
   4  -1   5          8.28          8.37         0.27 o                         
  -4   0   5          3.71          4.46         0.32 o                         
  -3   0   5         12.06         12.86         0.54 o                         
  -1   0   5          0.61          1.15         0.07 o                         
   0   0   5        910.92        853.95        48.27 o                         
   1   0   5         43.90         43.16         1.24 o                         
   2   0   5        162.28        162.54         6.60 o                         
   3   0   5         41.67         38.35         4.09 o                         
   4   0   5          4.10          4.90         0.25 o                         
  -4   1   5          2.92          2.70         0.26 o                         
  -3   1   5         37.17         37.66         1.24 o                         
  -2   1   5        151.69        151.22         4.34 o                         
  -1   1   5        128.65        125.42         3.58 o                         
   0   1   5         91.30         86.98         1.72 o                         
   1   1   5         87.70         87.37         1.72 o                         
   2   1   5        141.19        139.32         5.62 o                         
   3   1   5         93.86         94.76         2.18 o                         
   4   1   5          8.43          8.11         0.41 o                         
  -3   2   5          6.98          6.57         0.18 o                         
  -2   2   5         93.03        103.05         2.16 o                         
  -1   2   5        440.63        456.30         7.23 o                         
   0   2   5        161.90        170.75         2.71 o                         
   1   2   5         15.33         18.36         0.32 o                         
   2   2   5         25.73         25.42         0.59 o                         
   3   2   5        159.41        153.64         3.07 o                         
   4   2   5         58.82         52.94         2.08 o                         
  -4   3   5         33.49         37.95         1.56 o                         
  -3   3   5          8.83          9.03         0.18 o                         
  -2   3   5         16.89         15.99         0.24 o                         
  -1   3   5         20.80         22.86         0.43 o                         
   0   3   5        231.85        231.30         4.20 o                         
   1   3   5         87.70         92.28         1.37 o                         
   2   3   5        224.81        226.78         2.93 o                         
   3   3   5         13.92         14.26         0.33 o                         
   4   3   5          5.79          5.07         0.28 o                         
  -3   4   5         23.82         23.79         0.51 o                         
  -2   4   5          7.53          7.69         0.13 o                         
  -1   4   5         45.95         43.67         0.67 o                         
   0   4   5         55.65         53.20         0.88 o                         
   1   4   5        201.92        214.81         3.16 o                         
   2   4   5          4.88          4.51         0.09 o                         
   3   4   5          9.73          9.20         0.18 o                         
  -3   5   5         13.76         15.33         0.28 o                         
  -2   5   5        181.61        181.66         2.51 o                         
  -1   5   5         26.71         28.40         0.43 o                         
   0   5   5         88.91         90.93         1.60 o                         
   1   5   5         13.00         13.18         0.24 o                         
   2   5   5         71.44         70.87         1.16 o                         
   3   5   5          6.07          6.36         0.13 o                         
  -3   6   5         72.27         72.99         1.60 o                         
  -2   6   5         32.06         32.02         0.66 o                         
  -1   6   5         20.83         21.45         0.43 o                         
   0   6   5        279.46        281.64         7.60 o                         
   1   6   5         82.06         75.90         1.50 o                         
   2   6   5         45.70         44.44         0.90 o                         
   3   6   5         17.39         16.61         0.38 o                         
  -2   7   5          5.67          5.58         0.17 o                         
  -1   7   5          1.92          2.47         0.22 o                         
   1   7   5        150.41        138.96         3.97 o                         
   2   7   5          7.31          8.19         0.24 o                         
  -1  -8   6          0.31          0.06         0.11 o                         
   0  -8   6         32.40         30.23         0.89 o                         
   1  -8   6          8.12          9.48         0.25 o                         
  -2  -7   6         33.33         37.41         0.80 o                         
  -1  -7   6         41.55         43.01         0.89 o                         
   0  -7   6         30.20         29.02         0.73 o                         
   1  -7   6          5.21          5.34         0.17 o                         
   2  -7   6         61.45         63.22         1.12 o                         
  -3  -6   6         28.53         26.82         0.50 o                         
  -2  -6   6         44.11         47.50         0.79 o                         
  -1  -6   6         13.62         13.23         0.24 o                         
   0  -6   6          9.41          8.93         0.20 o                         
   1  -6   6         60.97         56.32         0.80 o                         
   2  -6   6         50.93         49.42         0.82 o                         
   3  -6   6         13.27         11.40         0.40 o                         
  -3  -5   6         28.95         27.67         0.48 o                         
  -2  -5   6         81.94         83.37         1.16 o                         
  -1  -5   6        220.90        225.68         4.52 o                         
   0  -5   6         13.26         12.86         0.45 o                         
   1  -5   6         11.32         12.51         0.33 o                         
   2  -5   6         31.38         29.29         0.44 o                         
   3  -5   6         57.62         56.63         0.95 o                         
  -3  -4   6         40.08         41.82         1.00 o                         
  -2  -4   6         40.97         42.71         1.12 o                         
  -1  -4   6         72.34         66.58         1.55 o                         
   0  -4   6        188.86        172.82         4.34 o                         
   1  -4   6         69.09         72.39         1.55 o                         
   2  -4   6         32.45         32.59         0.74 o                         
   3  -4   6          2.64          2.35         0.11 o                         
  -4  -3   6         10.99         11.37         0.49 o                         
  -3  -3   6          9.31         10.06         0.30 o                         
  -2  -3   6         23.62         24.19         0.67 o                         
  -1  -3   6         43.60         42.51         0.83 o                         
   0  -3   6         88.29        104.59         1.90 o                         
   1  -3   6         55.02         56.07         1.22 o                         
   2  -3   6         17.23         18.51         0.43 o                         
   3  -3   6          8.98          8.87         0.32 o                         
   4  -3   6          2.40          2.06         0.15 o                         
  -4  -2   6          0.27          0.14         0.08 o                         
  -3  -2   6          4.07          4.46         0.24 o                         
  -2  -2   6        106.99         94.03         4.46 o                         
  -1  -2   6         12.72         13.91         0.32 o                         
   0  -2   6        339.12        350.42         6.34 o                         
   1  -2   6        255.89        252.03         4.51 o                         
   2  -2   6          5.15          5.46         0.26 o                         
   3  -2   6         28.31         28.43         0.72 o                         
   4  -2   6         52.26         48.71         3.79 o                         
  -4  -1   6          4.05          3.99         0.28 o                         
  -3  -1   6         77.31         76.78         1.85 o                         
  -2  -1   6         14.81         16.49         0.85 o                         
  -1  -1   6        372.05        366.20         7.30 o                         
   0  -1   6        126.57        134.35         3.62 o                         
   1  -1   6         17.10         14.90         0.32 o                         
   2  -1   6         98.22         90.70         3.92 o                         
   3  -1   6         79.93         78.87         1.70 o                         
   4  -1   6         62.74         58.54         1.36 o                         
  -4   0   6        266.60        276.86        10.82 o                         
  -3   0   6          0.15          0.15         0.09 o                         
  -2   0   6         21.32         22.48         0.75 o                         
  -1   0   6        220.20        192.34         5.42 o                         
   0   0   6        146.48        127.80         3.54 o                         
   1   0   6         12.46         12.45         0.54 o                         
   2   0   6         38.29         41.15         1.92 o                         
   3   0   6          0.20          0.30         0.10 o                         
   4   0   6          0.57          0.84         0.24 o                         
  -4   1   6          4.11          3.75         0.28 o                         
  -3   1   6         76.85         78.58         1.82 o                         
  -2   1   6         14.33         14.99         0.56 o                         
  -1   1   6        371.43        380.36         7.50 o                         
   0   1   6        127.25        127.88         2.55 o                         
   1   1   6         17.16         15.51         0.44 o                         
   2   1   6         98.81         93.00         3.90 o                         
   3   1   6         79.51         77.23         1.63 o                         
   4   1   6         62.91         56.33         2.70 o                         
  -4   2   6          0.27          0.24         0.12 o                         
  -3   2   6          4.14          4.49         0.15 o                         
  -2   2   6        106.41        113.55         2.55 o                         
  -1   2   6         12.71         13.67         0.24 o                         
   0   2   6        337.94        353.48         5.17 o                         
   1   2   6        256.76        259.43         4.22 o                         
   2   2   6          5.20          4.40         0.30 o                         
   3   2   6         28.14         29.61         0.65 o                         
   4   2   6         51.99         52.90         2.00 o                         
  -4   3   6         11.01         10.24         0.34 o                         
  -3   3   6          9.30          9.81         0.20 o                         
  -2   3   6         23.23         23.41         0.39 o                         
  -1   3   6         43.14         40.85         0.64 o                         
   0   3   6         88.10        103.59         1.68 o                         
   1   3   6         54.59         57.23         0.87 o                         
   2   3   6         17.21         18.20         0.30 o                         
   3   3   6          8.87          9.17         0.21 o                         
   4   3   6          2.23          1.89         0.14 o                         
  -3   4   6         40.29         42.30         0.76 o                         
  -2   4   6         41.07         42.53         0.56 o                         
  -1   4   6         72.05         67.50         1.02 o                         
   0   4   6        190.27        182.87         2.65 o                         
   1   4   6         69.83         72.47         1.18 o                         
   2   4   6         32.36         31.44         0.50 o                         
   3   4   6          2.53          2.35         0.08 o                         
  -3   5   6         28.77         27.38         0.55 o                         
  -2   5   6         82.47         86.06         1.20 o                         
  -1   5   6        220.47        222.82         3.11 o                         
   0   5   6         13.06         12.81         0.23 o                         
   1   5   6         11.27         12.33         0.23 o                         
   2   5   6         30.92         29.17         0.49 o                         
   3   5   6         57.41         57.53         1.14 o                         
  -3   6   6         28.91         27.44         0.62 o                         
  -2   6   6         44.22         45.55         0.83 o                         
  -1   6   6         13.50         12.99         0.34 o                         
   0   6   6          9.28          9.11         0.24 o                         
   1   6   6         61.49         57.69         1.04 o                         
   2   6   6         50.29         47.85         0.98 o                         
   3   6   6         13.28         12.35         0.73 o                         
  -2   7   6         33.67         37.06         1.03 o                         
  -1   7   6         41.38         41.53         0.99 o                         
   0   7   6         30.20         28.03         1.22 o                         
   1   7   6          5.29          5.81         0.23 o                         
   2   7   6         61.35         61.53         2.45 o                         
  -1  -8   7         28.95         31.10         3.72 o                         
   0  -8   7          4.26          3.97         0.16 o                         
   1  -8   7          0.25          0.16         0.06 o                         
  -2  -7   7         19.00         24.86         0.51 o                         
  -1  -7   7          6.04          6.72         0.20 o                         
   0  -7   7         15.20         13.46         0.33 o                         
   1  -7   7         41.92         38.00         0.71 o                         
   2  -7   7        138.30        133.05         2.33 o                         
  -3  -6   7         30.43          9.65         0.47 o                         
  -2  -6   7         76.44         79.53         1.29 o                         
  -1  -6   7         29.97         28.94         0.50 o                         
   0  -6   7          0.56          0.56         0.07 o                         
   1  -6   7        179.28        184.19         3.23 o                         
   2  -6   7         30.48         28.97         0.50 o                         
  -3  -5   7         29.07         30.54         0.63 o                         
  -2  -5   7         16.21         15.98         0.26 o                         
  -1  -5   7        119.67        119.20         2.20 o                         
   0  -5   7         45.02         46.60         1.06 o                         
   1  -5   7         12.52         12.86         0.22 o                         
   2  -5   7         12.78         12.10         0.24 o                         
   3  -5   7         22.71         22.93         0.49 o                         
  -3  -4   7         36.20         35.50         0.74 o                         
  -2  -4   7        107.18        103.82         1.42 o                         
  -1  -4   7         11.26         12.06         0.31 o                         
   0  -4   7         57.52         52.26         1.05 o                         
   1  -4   7          3.01          2.73         0.16 o                         
   2  -4   7        127.04        120.02         1.47 o                         
   3  -4   7          7.78          7.23         0.20 o                         
  -3  -3   7         20.89         22.57         0.58 o                         
  -2  -3   7         15.22         16.70         0.56 o                         
  -1  -3   7        150.09        136.95         2.49 o                         
   0  -3   7         31.28         29.41         0.62 o                         
   1  -3   7        316.05        314.16         6.22 o                         
   2  -3   7          1.85          2.14         0.16 o                         
   3  -3   7         53.13         55.56         1.36 o                         
  -4  -2   7         27.12         26.75         1.15 o                         
  -3  -2   7         12.26         13.06         0.45 o                         
  -2  -2   7         17.03         20.42         1.09 o                         
  -1  -2   7        121.52        123.65         3.01 o                         
   0  -2   7         75.49         76.10         1.38 o                         
   1  -2   7          2.04          2.20         0.13 o                         
   2  -2   7          0.44          0.42         0.09 o                         
   3  -2   7         18.87         20.12         0.56 o                         
   4  -2   7         48.69         46.56         1.36 o                         
  -4  -1   7         34.38         33.12         1.42 o                         
  -3  -1   7         12.13         13.09         0.46 o                         
  -2  -1   7        159.79        144.50         6.08 o                         
  -1  -1   7        153.55        153.70         3.06 o                         
   0  -1   7        535.53        569.33        33.82 o                         
   1  -1   7          6.76          7.57         0.27 o                         
   2  -1   7         91.41         85.48         3.82 o                         
   3  -1   7          8.66         10.07         0.31 o                         
   4  -1   7         14.84         14.49         0.50 o                         
  -4   0   7          0.02          0.24         0.12 o                         
  -3   0   7          4.43          5.11         0.23 o                         
  -2   0   7          9.64         14.05         2.50 o                         
  -1   0   7         62.54         56.35         1.66 o                         
   0   0   7         77.39         85.95         2.46 o                         
   1   0   7       1136.62       1139.04        94.13 o                         
   2   0   7          8.11          8.09         0.63 o                         
   3   0   7         25.26         26.48         0.64 o                         
   4   0   7          1.13          0.88         0.10 o                         
  -4   1   7         34.42         35.81         1.44 o                         
  -3   1   7         12.14         12.49         0.35 o                         
  -2   1   7        159.04        152.64         4.27 o                         
  -1   1   7        154.85        154.21         4.34 o                         
   0   1   7        534.90        557.47        15.69 o                         
   1   1   7          6.79          7.28         0.27 o                         
   2   1   7         91.19         92.19         3.82 o                         
   3   1   7          8.55          9.92         0.31 o                         
   4   1   7         15.11         14.40         0.47 o                         
  -4   2   7         26.96         28.08         1.15 o                         
  -3   2   7         11.88         12.45         0.29 o                         
  -2   2   7         16.89         19.79         0.46 o                         
  -1   2   7        121.41        127.48         1.77 o                         
   0   2   7         75.20         73.26         1.22 o                         
   1   2   7          2.09          2.11         0.06 o                         
   2   2   7          0.51          0.37         0.38 o                         
   3   2   7         19.19         20.17         1.17 o                         
   4   2   7         48.91         45.21         1.84 o                         
  -3   3   7         20.75         22.56         0.56 o                         
  -2   3   7         15.00         16.73         0.29 o                         
  -1   3   7        150.45        137.17         2.04 o                         
   0   3   7         31.79         30.52         0.45 o                         
   1   3   7        316.37        314.53         4.34 o                         
   2   3   7          1.80          1.93         0.08 o                         
   3   3   7         53.43         55.55         1.12 o                         
  -3   4   7         36.44         35.67         0.71 o                         
  -2   4   7        106.54        107.23         1.59 o                         
  -1   4   7         11.21         11.54         0.20 o                         
   0   4   7         57.79         54.61         0.86 o                         
   1   4   7          2.90          2.77         0.08 o                         
   2   4   7        126.14        120.39         1.79 o                         
   3   4   7          7.65          7.34         0.18 o                         
  -3   5   7         28.96         29.80         0.60 o                         
  -2   5   7         15.88         15.31         0.30 o                         
  -1   5   7        120.36        118.62         1.79 o                         
   0   5   7         45.72         46.48         0.72 o                         
   1   5   7         12.52         12.94         0.22 o                         
   2   5   7         12.75         12.35         0.23 o                         
   3   5   7         22.69         23.45         0.54 o                         
  -2   6   7         75.93         76.24         1.54 o                         
  -1   6   7         30.13         28.77         0.60 o                         
   0   6   7          0.61          0.72         0.07 o                         
   1   6   7        179.20        181.73         4.07 o                         
   2   6   7         30.56         28.78         0.57 o                         
  -2   7   7         18.82         24.00         0.97 o                         
   0   7   7         14.78         13.25         0.59 o                         
   1   7   7         41.72         37.84         1.05 o                         
   2   7   7        138.22        133.80         3.65 o                         
   0  -8   8          1.29          0.69         0.10 o                         
  -2  -7   8         12.21         17.85         0.73 o                         
  -1  -7   8         28.46         30.50         0.58 o                         
   0  -7   8         12.54         11.79         0.36 o                         
   1  -7   8         36.29         37.05         0.69 o                         
   2  -7   8         37.54         37.69         0.76 o                         
  -2  -6   8         29.12         29.15         0.47 o                         
  -1  -6   8         18.81         17.92         0.35 o                         
   0  -6   8         76.29         76.82         1.32 o                         
   1  -6   8          8.94         10.49         0.23 o                         
   2  -6   8         24.98         24.48         0.40 o                         
  -3  -5   8         14.97         13.71         0.41 o                         
  -2  -5   8         69.20         64.62         0.92 o                         
  -1  -5   8        291.37        277.55         3.31 o                         
   0  -5   8        126.29        121.04         3.02 o                         
   1  -5   8         35.04         32.15         0.43 o                         
   2  -5   8          4.56          4.75         0.13 o                         
   3  -5   8         12.35         12.06         0.71 o                         
  -3  -4   8         20.41         19.40         0.42 o                         
  -2  -4   8         58.00         53.86         0.76 o                         
  -1  -4   8        107.87        110.55         2.02 o                         
   0  -4   8        231.19        218.09         5.25 o                         
   1  -4   8         94.82         94.88         2.11 o                         
   2  -4   8          4.61          4.89         0.12 o                         
   3  -4   8         30.42         29.14         0.56 o                         
  -3  -3   8         13.81         13.45         0.62 o                         
  -2  -3   8         45.05         46.16         1.43 o                         
  -1  -3   8          1.37          1.52         0.13 o                         
   0  -3   8         81.13         81.23         2.98 o                         
   1  -3   8         60.27         61.65         1.79 o                         
   2  -3   8          4.20          4.18         0.18 o                         
   3  -3   8          6.12          6.07         0.25 o                         
  -4  -2   8          6.44          6.55         0.38 o                         
  -3  -2   8         39.23         39.04         1.17 o                         
  -2  -2   8          9.95          9.06         0.49 o                         
  -1  -2   8        200.06        196.08         3.77 o                         
   0  -2   8        119.21        120.42         3.09 o                         
   1  -2   8         99.11        100.29         2.03 o                         
   2  -2   8         21.19         21.08         0.77 o                         
   3  -2   8          4.07          4.34         0.22 o                         
  -4  -1   8         27.57         25.71         1.09 o                         
  -3  -1   8         49.34         49.26         2.00 o                         
  -2  -1   8        142.24        113.75         4.92 o                         
  -1  -1   8         27.92         25.75         0.70 o                         
   0  -1   8        176.69        190.53         8.35 o                         
   1  -1   8         58.61         57.50         2.58 o                         
   2  -1   8         30.74         31.05         1.42 o                         
   3  -1   8         23.30         24.15         0.66 o                         
   4  -1   8         34.00         30.60         0.96 o                         
  -4   0   8         37.67         37.17         1.52 o                         
  -3   0   8        416.72        425.37        11.74 o                         
  -2   0   8         29.53         27.64         1.34 o                         
  -1   0   8          2.67          1.64         0.18 o                         
   0   0   8         37.11         35.34         2.44 o                         
   2   0   8          6.82          6.51         0.57 o                         
   3   0   8         33.96         36.74         1.00 o                         
   4   0   8          0.02          0.08         0.13 o                         
  -4   1   8         27.41         26.56         1.09 o                         
  -3   1   8         49.09         46.70         2.05 o                         
  -2   1   8        142.09        124.95         4.92 o                         
  -1   1   8         27.53         26.89         1.21 o                         
   0   1   8        176.26        199.65         8.61 o                         
   1   1   8         59.00         60.39         2.49 o                         
   2   1   8         30.97         32.40         1.60 o                         
   3   1   8         23.31         24.13         0.76 o                         
   4   1   8         33.86         33.85         0.95 o                         
  -4   2   8          6.51          6.16         0.32 o                         
  -3   2   8         39.54         39.26         1.17 o                         
  -2   2   8          9.81          9.13         0.32 o                         
  -1   2   8        199.58        192.49         2.89 o                         
   0   2   8        119.38        122.77         1.70 o                         
   1   2   8         98.90         95.67         1.76 o                         
   2   2   8         21.46         22.45         1.18 o                         
   3   2   8          4.01          4.47         0.21 o                         
  -3   3   8         13.86         13.09         0.30 o                         
  -2   3   8         45.11         46.62         0.87 o                         
  -1   3   8          1.33          1.30         0.05 o                         
   0   3   8         80.13         80.37         1.14 o                         
   1   3   8         59.98         59.64         0.87 o                         
   2   3   8          4.26          3.93         0.10 o                         
   3   3   8          6.07          6.38         0.29 o                         
  -3   4   8         20.14         19.40         0.48 o                         
  -2   4   8         58.53         53.49         0.69 o                         
  -1   4   8        108.61        108.85         1.38 o                         
   0   4   8        231.48        218.23         3.02 o                         
   1   4   8         95.12         93.30         1.25 o                         
   2   4   8          4.64          5.14         0.12 o                         
   3   4   8         30.58         29.39         0.60 o                         
  -3   5   8         14.67         14.03         0.30 o                         
  -2   5   8         69.29         63.48         1.05 o                         
  -1   5   8        293.00        279.66         3.85 o                         
   0   5   8        125.86        123.44         1.97 o                         
   1   5   8         34.62         33.31         0.52 o                         
   2   5   8          4.47          4.60         0.10 o                         
   3   5   8         12.53         12.48         0.29 o                         
  -2   6   8         29.30         29.10         0.66 o                         
  -1   6   8         18.74         17.46         0.38 o                         
   0   6   8         76.33         73.95         1.75 o                         
   1   6   8          9.00         10.19         0.24 o                         
   2   6   8         25.30         24.79         0.44 o                         
  -2   7   8         12.08         18.50         2.43 o                         
  -1   7   8         28.39         30.14         0.85 o                         
   0   7   8         12.55         11.57         0.47 o                         
   1   7   8         36.51         37.27         1.03 o                         
  -1  -7   9         48.56         54.43         0.99 o                         
   0  -7   9          6.65          7.99         0.19 o                         
   1  -7   9         18.83         19.35         0.40 o                         
  -2  -6   9         22.92         26.59         0.42 o                         
  -1  -6   9         14.53         15.32         0.29 o                         
   0  -6   9         85.84         87.22         1.56 o                         
   1  -6   9          6.84          7.15         0.16 o                         
   2  -6   9         20.28         21.88         0.46 o                         
  -3  -5   9          4.88          4.88         0.26 o                         
  -2  -5   9         23.04         25.05         0.44 o                         
  -1  -5   9         33.99         30.25         0.41 o                         
   0  -5   9         34.13         33.28         0.48 o                         
   1  -5   9          5.67          5.77         0.13 o                         
   2  -5   9          1.52          2.00         0.08 o                         
   3  -5   9          6.42          5.90         0.28 o                         
  -3  -4   9         12.51         13.37         0.42 o                         
  -2  -4   9         66.70         58.75         0.86 o                         
  -1  -4   9        139.58        136.29         2.47 o                         
   0  -4   9        109.80        106.23         4.21 o                         
   1  -4   9         73.61         71.80         1.28 o                         
   2  -4   9         18.71         18.61         0.36 o                         
   3  -4   9         41.80         40.40         0.94 o                         
  -3  -3   9         28.63         28.91         0.87 o                         
  -2  -3   9         63.66         61.44         1.03 o                         
  -1  -3   9          1.47          0.92         0.09 o                         
   0  -3   9         83.21         82.57         3.04 o                         
   1  -3   9        117.01        109.77         3.37 o                         
   2  -3   9        189.84        192.63         3.12 o                         
   3  -3   9          4.27          4.88         0.20 o                         
  -3  -2   9         90.78         93.54         3.78 o                         
  -2  -2   9         13.83         13.38         0.49 o                         
  -1  -2   9         89.91         86.04         3.59 o                         
   0  -2   9         36.29         41.37         1.08 o                         
   1  -2   9          0.94          1.55         0.27 o                         
   2  -2   9         39.50         41.15         1.32 o                         
   3  -2   9         15.14         15.47         0.45 o                         
  -4  -1   9         84.70         85.33         3.89 o                         
  -3  -1   9         35.33         37.60         1.12 o                         
  -2  -1   9         76.54         69.72         3.03 o                         
  -1  -1   9         48.67         47.41         1.48 o                         
   0  -1   9         60.05         65.57         1.63 o                         
   1  -1   9        215.06        213.76        15.73 o                         
   2  -1   9         50.25         47.07         1.57 o                         
   3  -1   9         41.50         44.30         1.37 o                         
  -4   0   9         67.79         58.99         2.36 o                         
  -3   0   9         28.80         29.72         0.91 o                         
  -2   0   9          0.28          0.18         0.18 o                         
  -1   0   9          0.17          0.18         0.23 o                         
   0   0   9         35.95         40.13         1.24 o                         
   1   0   9         11.61         15.00         0.84 o                         
   2   0   9        373.09        411.69        16.39 o                         
   3   0   9         83.19         87.20         2.67 o                         
  -4   1   9         85.09        111.23         3.93 o                         
  -3   1   9         34.99         36.88         1.12 o                         
  -1   1   9         48.50         46.48         2.06 o                         
   0   1   9         60.64         68.35         1.98 o                         
   1   1   9        214.32        220.85         6.11 o                         
   2   1   9         50.35         53.91         2.35 o                         
   3   1   9         41.69         43.17         1.63 o                         
  -3   2   9         90.70         93.64         2.65 o                         
  -2   2   9         13.84         12.52         0.44 o                         
  -1   2   9         89.25         83.84         2.02 o                         
   0   2   9         36.03         40.58         0.77 o                         
   1   2   9          0.98          1.84         0.24 o                         
   3   2   9         15.18         15.82         0.45 o                         
  -3   3   9         29.18         29.26         0.69 o                         
  -2   3   9         63.80         60.42         1.01 o                         
  -1   3   9          1.53          0.91         0.05 o                         
   0   3   9         82.67         81.91         1.09 o                         
   1   3   9        117.61        111.89         1.79 o                         
   2   3   9        190.11        191.47         3.35 o                         
   3   3   9          4.32          5.39         0.25 o                         
  -3   4   9         12.60         13.04         0.33 o                         
  -2   4   9         67.29         59.04         0.96 o                         
  -1   4   9        138.34        133.91         1.79 o                         
   0   4   9        110.07        104.45         1.39 o                         
   1   4   9         73.61         74.35         1.11 o                         
   2   4   9         18.90         19.37         0.36 o                         
   3   4   9         41.43         38.57         1.15 o                         
  -3   5   9          4.97          5.20         0.14 o                         
  -2   5   9         23.03         24.91         0.50 o                         
  -1   5   9         33.83         30.11         0.50 o                         
   0   5   9         34.13         34.28         0.53 o                         
   1   5   9          5.88          5.92         0.12 o                         
   2   5   9          1.61          2.05         0.07 o                         
   3   5   9          6.33          5.49         0.28 o                         
  -2   6   9         23.11         26.21         0.47 o                         
  -1   6   9         14.22         14.53         0.29 o                         
   0   6   9         86.02         84.33         1.70 o                         
   1   6   9          6.90          7.09         0.17 o                         
   2   6   9         20.39         21.75         0.40 o                         
  -1   7   9         48.44         53.80         1.50 o                         
   0   7   9          6.49          7.81         0.23 o                         
   1   7   9         18.77         18.23         0.75 o                         
  -1  -7  10          6.90          7.62         0.28 o                         
   0  -7  10         21.09         23.96         0.46 o                         
   1  -7  10          6.29          6.93         0.19 o                         
  -2  -6  10          1.62          1.41         0.09 o                         
  -1  -6  10         40.83         42.82         0.66 o                         
   0  -6  10          9.66          8.95         0.20 o                         
   1  -6  10         43.76         47.14         0.73 o                         
   2  -6  10          5.79          5.65         0.12 o                         
  -2  -5  10         41.73         42.78         0.72 o                         
  -1  -5  10         68.43         63.94         0.93 o                         
   0  -5  10        285.66        273.49         3.41 o                         
   1  -5  10         19.39         18.17         0.30 o                         
   2  -5  10          1.95          1.88         0.08 o                         
  -3  -4  10          2.78          2.55         0.25 o                         
  -2  -4  10         20.26         18.44         0.34 o                         
  -1  -4  10         65.06         57.51         0.77 o                         
   0  -4  10         30.76         30.93         0.44 o                         
   1  -4  10        191.53        185.55         2.38 o                         
   2  -4  10         38.40         38.57         0.67 o                         
   3  -4  10         30.73         30.03         1.16 o                         
  -3  -3  10         10.25         10.46         0.35 o                         
  -2  -3  10         19.13         18.23         0.35 o                         
  -1  -3  10          2.85          2.97         0.16 o                         
   0  -3  10         55.69         53.75         1.60 o                         
   1  -3  10         73.90         71.28         3.54 o                         
   2  -3  10        128.70        128.55         2.14 o                         
   3  -3  10          2.92          3.35         0.18 o                         
  -3  -2  10          3.06          3.04         0.28 o                         
  -2  -2  10         35.53         37.75         0.76 o                         
  -1  -2  10        124.25        129.87         3.58 o                         
   0  -2  10        215.37        206.09         8.22 o                         
   1  -2  10         74.74         76.89         3.59 o                         
   2  -2  10         25.72         25.15         0.49 o                         
   3  -2  10         38.97         39.22         1.31 o                         
  -3  -1  10         35.72         37.45         1.12 o                         
  -2  -1  10        240.71        228.74         6.76 o                         
  -1  -1  10        100.50         91.40         6.99 o                         
   0  -1  10         19.75         18.78         0.68 o                         
   1  -1  10         25.59         24.99         0.84 o                         
   2  -1  10         36.13         35.02         0.64 o                         
   3  -1  10         21.08         21.48         0.74 o                         
  -3   0  10         95.98         97.28         3.01 o                         
  -2   0  10        170.39        186.84         7.57 o                         
  -1   0  10        113.66        125.10         5.13 o                         
   0   0  10         23.59         19.35         0.69 o                         
   1   0  10         56.36         47.79         7.34 o                         
   2   0  10          3.09          2.66         0.22 o                         
   3   0  10         16.58         16.48         0.61 o                         
  -3   1  10         35.87         37.79         1.12 o                         
  -2   1  10        239.43        263.93         9.46 o                         
  -1   1  10        100.94        100.24         8.30 o                         
   0   1  10         19.76         18.48         0.67 o                         
   1   1  10         25.50         25.83         0.81 o                         
   2   1  10         35.82         34.75         0.94 o                         
   3   1  10         21.15         21.61         0.74 o                         
  -3   2  10          2.98          3.02         0.28 o                         
  -2   2  10         35.80         35.80         0.69 o                         
  -1   2  10        123.13        122.37         3.35 o                         
   0   2  10        216.22        201.03         5.12 o                         
   1   2  10         74.92         73.50         2.16 o                         
   2   2  10         25.62         25.56         0.55 o                         
   3   2  10         39.17         40.35         0.98 o                         
  -3   3  10         10.28         10.91         0.66 o                         
  -2   3  10         19.08         18.25         0.33 o                         
  -1   3  10          2.81          3.03         0.09 o                         
   0   3  10         55.52         54.65         0.79 o                         
   1   3  10         73.27         73.07         1.46 o                         
   2   3  10        129.06        133.13         2.58 o                         
   3   3  10          2.87          3.34         0.30 o                         
  -3   4  10          2.78          2.56         0.14 o                         
  -2   4  10         20.11         18.15         0.32 o                         
  -1   4  10         65.78         57.95         0.74 o                         
   0   4  10         31.15         33.70         0.45 o                         
   1   4  10        191.81        194.14         2.76 o                         
   2   4  10         38.38         38.52         0.64 o                         
   3   4  10         30.51         28.60         0.87 o                         
  -2   5  10         41.70         42.99         0.76 o                         
  -1   5  10         68.64         63.87         0.97 o                         
   0   5  10        286.98        272.84         4.03 o                         
   1   5  10         19.08         17.97         0.31 o                         
   2   5  10          1.95          1.76         0.05 o                         
  -2   6  10          1.62          1.64         0.06 o                         
  -1   6  10         40.87         41.10         0.84 o                         
   0   6  10          9.58          8.94         0.18 o                         
   1   6  10         44.09         46.70         0.92 o                         
   2   6  10          5.87          5.72         0.23 o                         
  -1   7  10          6.82          7.63         0.22 o                         
   0   7  10         21.06         23.52         0.93 o                         
   1   7  10          6.47          7.11         0.20 o                         
   0  -7  11         23.26         24.52         1.07 o                         
  -1  -6  11          8.74          8.66         0.17 o                         
   0  -6  11          1.73          1.90         0.10 o                         
   1  -6  11         44.23         47.08         0.85 o                         
  -2  -5  11         10.18         11.60         0.24 o                         
  -1  -5  11          8.08          7.63         0.15 o                         
   0  -5  11         31.21         31.66         0.52 o                         
   1  -5  11         13.84         13.98         0.24 o                         
   2  -5  11         16.61         18.45         0.36 o                         
  -3  -4  11         18.47         17.44         0.73 o                         
  -2  -4  11         15.57         16.47         0.34 o                         
  -1  -4  11         27.11         23.61         0.37 o                         
   0  -4  11         35.46         34.52         0.51 o                         
   1  -4  11        187.57        184.99         2.59 o                         
   2  -4  11         65.34         67.74         1.13 o                         
  -3  -3  11         22.67         20.68         0.93 o                         
  -2  -3  11         42.02         39.39         0.82 o                         
  -1  -3  11         49.18         49.45         0.78 o                         
   0  -3  11         57.87         51.73         3.52 o                         
   1  -3  11         68.46         71.00         1.21 o                         
   2  -3  11        142.01        144.58         2.88 o                         
   3  -3  11         64.51         62.94         1.81 o                         
  -3  -2  11         27.72         27.81         1.50 o                         
  -2  -2  11         48.24         48.31         0.89 o                         
  -1  -2  11        117.05        104.61         3.02 o                         
   0  -2  11        164.23        165.50         3.82 o                         
   1  -2  11         37.44         36.51         1.15 o                         
   2  -2  11          4.94          5.00         0.17 o                         
   3  -2  11         26.02         25.89         0.95 o                         
  -3  -1  11         34.14         35.77         1.06 o                         
  -2  -1  11         57.39         52.31         1.78 o                         
  -1  -1  11        217.75        223.81         6.24 o                         
   0  -1  11         16.24         13.34         0.48 o                         
   1  -1  11          5.05          4.91         0.27 o                         
   2  -1  11         27.94         28.81         0.60 o                         
   3  -1  11         47.84         49.68         1.48 o                         
  -3   0  11         49.37         48.52         1.44 o                         
  -2   0  11        161.22        166.86         5.98 o                         
  -1   0  11          2.36          1.61         0.30 o                         
   0   0  11          1.86          1.85         0.16 o                         
   1   0  11          0.27          0.39         0.14 o                         
   2   0  11          5.44          5.16         0.27 o                         
   3   0  11         74.54         74.55         2.17 o                         
  -3   1  11         34.29         35.72         1.64 o                         
  -2   1  11         56.86         53.75         2.14 o                         
  -1   1  11        218.17        220.94         6.23 o                         
   0   1  11         16.25         13.03         0.48 o                         
   1   1  11          5.07          4.87         0.32 o                         
   2   1  11         27.88         28.61         0.95 o                         
   3   1  11         47.98         48.83         1.50 o                         
  -3   2  11         27.61         28.96         1.21 o                         
  -2   2  11         48.52         45.61         0.98 o                         
  -1   2  11        117.77        104.99         2.42 o                         
   0   2  11        163.09        165.13         3.77 o                         
   1   2  11         36.88         32.51         1.06 o                         
   2   2  11          4.82          5.06         0.31 o                         
   3   2  11         26.02         27.40         0.84 o                         
  -3   3  11         22.66         21.53         0.64 o                         
  -2   3  11         42.68         38.77         0.80 o                         
  -1   3  11         49.68         48.93         0.71 o                         
   0   3  11         57.98         57.22         1.01 o                         
   1   3  11         67.83         71.51         1.27 o                         
   2   3  11        142.07        144.58         2.85 o                         
   3   3  11         64.58         64.60         1.83 o                         
  -3   4  11         18.45         16.59         0.73 o                         
  -2   4  11         15.64         16.63         0.31 o                         
  -1   4  11         27.33         24.62         0.36 o                         
   0   4  11         34.84         33.79         0.47 o                         
   1   4  11        188.08        182.98         2.94 o                         
   2   4  11         64.90         68.90         1.36 o                         
  -2   5  11         10.28         11.38         0.25 o                         
  -1   5  11          7.98          7.38         0.13 o                         
   0   5  11         31.29         31.79         0.49 o                         
   1   5  11         13.80         14.00         0.25 o                         
   2   5  11         16.45         18.23         0.39 o                         
  -2   6  11         18.21         19.58         0.77 o                         
  -1   6  11          8.85          8.33         0.18 o                         
   0   6  11          1.72          1.91         0.05 o                         
   1   6  11         44.36         46.77         0.83 o                         
   0   7  11         23.19         24.64         0.95 o                         
  -1  -6  12          3.90          3.92         0.13 o                         
   0  -6  12          6.05          6.40         0.14 o                         
   1  -6  12         25.67         26.94         0.55 o                         
  -2  -5  12          4.01          4.15         0.14 o                         
  -1  -5  12         79.32         82.78         1.47 o                         
   0  -5  12         13.14         10.96         0.22 o                         
   1  -5  12         60.76         63.20         0.90 o                         
   2  -5  12         10.69         11.48         0.25 o                         
  -2  -4  12          6.48          5.81         0.15 o                         
  -1  -4  12          4.45          4.23         0.12 o                         
   0  -4  12         41.16         39.63         0.69 o                         
   1  -4  12          2.42          2.44         0.12 o                         
   2  -4  12         82.20         86.22         1.71 o                         
  -3  -3  12         12.45         11.61         0.53 o                         
  -2  -3  12          3.95          3.59         0.14 o                         
  -1  -3  12          7.11          6.82         0.16 o                         
   0  -3  12         27.72         25.89         0.54 o                         
   1  -3  12        126.24        129.90         2.13 o                         
   2  -3  12         25.54         25.71         0.57 o                         
  -3  -2  12         49.43         51.10         1.99 o                         
  -2  -2  12         16.38         15.78         0.43 o                         
  -1  -2  12          1.02          0.65         0.07 o                         
   0  -2  12        220.86        227.25         7.59 o                         
   1  -2  12        195.92        190.90         3.34 o                         
   2  -2  12         12.80         13.14         0.40 o                         
   3  -2  12         26.45         26.56         1.13 o                         
  -3  -1  12          5.70          6.46         0.25 o                         
  -2  -1  12         27.44         26.42         0.85 o                         
  -1  -1  12        300.94        274.35        18.49 o                         
   0  -1  12         77.22         72.47         2.17 o                         
   1  -1  12         30.19         28.23         0.88 o                         
   2  -1  12          5.27          5.03         0.21 o                         
   3  -1  12         29.78         27.13         2.08 o                         
  -3   0  12          0.03          0.09         0.08 o                         
  -2   0  12        161.22        161.31         3.77 o                         
  -1   0  12          0.00          0.30         0.11 o                         
   0   0  12         46.45         47.27         1.47 o                         
   1   0  12          6.70          7.25         1.22 o                         
   2   0  12        114.96        119.41         4.82 o                         
   3   0  12          4.51          4.82         0.24 o                         
  -3   1  12          5.71          5.86         0.36 o                         
  -2   1  12         27.96         28.02         0.84 o                         
  -1   1  12        299.35        301.35         6.50 o                         
   0   1  12         77.38         76.57         2.18 o                         
   1   1  12         30.19         28.38         0.72 o                         
   2   1  12          5.28          5.18         0.31 o                         
   3   1  12         29.59         27.57         0.85 o                         
  -3   2  12         49.60         51.34         2.06 o                         
  -2   2  12         16.32         15.49         0.52 o                         
  -1   2  12          0.99          0.74         0.06 o                         
   0   2  12        219.78        215.34         9.93 o                         
   1   2  12        196.68        185.09         3.31 o                         
   2   2  12         13.06         14.14         0.53 o                         
   3   2  12         26.46         26.27         0.80 o                         
  -3   3  12         12.31         12.12         0.53 o                         
  -2   3  12          3.94          3.70         0.17 o                         
  -1   3  12          7.00          6.81         0.14 o                         
   0   3  12         27.48         26.60         0.45 o                         
   1   3  12        125.84        127.35         2.94 o                         
   2   3  12         25.25         26.03         0.84 o                         
   3   3  12         78.34         70.57         2.90 o                         
  -2   4  12          6.63          6.03         0.15 o                         
  -1   4  12          4.43          4.14         0.11 o                         
   0   4  12         41.53         40.01         0.61 o                         
   1   4  12          2.43          2.21         0.07 o                         
   2   4  12         82.01         84.63         1.97 o                         
  -2   5  12          3.92          3.85         0.12 o                         
  -1   5  12         79.59         81.80         1.44 o                         
   0   5  12         13.24         10.96         0.20 o                         
   1   5  12         60.93         62.40         1.23 o                         
   2   5  12         10.66         10.90         0.62 o                         
  -1   6  12          3.98          4.12         0.11 o                         
   0   6  12          5.99          6.43         0.26 o                         
   1   6  12         25.58         27.89         0.63 o                         
   0  -6  13          0.69          0.54         0.08 o                         
  -1  -5  13         22.93         26.69         1.00 o                         
   0  -5  13         21.17         21.28         0.39 o                         
   1  -5  13          6.28          7.54         0.18 o                         
  -2  -4  13         48.19         49.62         1.15 o                         
  -1  -4  13         10.02          9.90         0.23 o                         
   0  -4  13         19.88         21.64         0.43 o                         
   1  -4  13          1.01          1.28         0.09 o                         
   2  -4  13         43.99         44.93         1.26 o                         
  -2  -3  13          6.12          5.45         0.28 o                         
  -1  -3  13         81.53         79.83         1.44 o                         
   0  -3  13         16.40         15.44         0.37 o                         
   1  -3  13         47.02         47.01         0.87 o                         
   2  -3  13        117.81        126.45         2.87 o                         
  -3  -2  13          4.12          4.74         0.28 o                         
  -2  -2  13         12.02         11.58         0.41 o                         
  -1  -2  13          2.02          1.42         0.17 o                         
   0  -2  13        188.71        177.08         3.16 o                         
   1  -2  13         91.49         95.33         1.93 o                         
   2  -2  13         11.30         11.62         0.34 o                         
  -3  -1  13          2.56          2.72         0.14 o                         
  -2  -1  13         33.26         37.02         1.56 o                         
  -1  -1  13         65.93         60.62         1.29 o                         
   0  -1  13        113.60        112.85         2.32 o                         
   1  -1  13         60.75         58.14         1.39 o                         
   2  -1  13         17.83         18.48         0.49 o                         
   3  -1  13          0.28          0.30         0.14 o                         
  -3   0  13        108.36        118.61         4.66 o                         
  -2   0  13          8.81          8.58         0.33 o                         
  -1   0  13        114.45        107.44         2.17 o                         
   0   0  13         27.91         29.51         0.66 o                         
   1   0  13         13.80         14.18         0.49 o                         
   2   0  13          2.33          3.37         0.22 o                         
   3   0  13          6.80          6.30         0.36 o                         
  -3   1  13          2.63          2.84         0.22 o                         
  -2   1  13         33.03         36.24         1.08 o                         
  -1   1  13         65.50         63.42         1.29 o                         
   0   1  13        113.87        117.75         2.32 o                         
   1   1  13         60.98         58.81         1.53 o                         
   2   1  13         17.94         18.10         0.64 o                         
   3   1  13          0.31          0.54         0.09 o                         
  -3   2  13          4.10          3.87         0.24 o                         
  -2   2  13         11.81         11.05         0.43 o                         
  -1   2  13          2.16          1.37         0.08 o                         
   0   2  13        189.06        182.36         3.69 o                         
   1   2  13         90.90         96.34         2.22 o                         
   2   2  13         11.19         11.33         0.54 o                         
  -2   3  13          6.12          5.35         0.23 o                         
  -1   3  13         81.70         80.02         1.59 o                         
   0   3  13         16.90         15.78         0.34 o                         
   1   3  13         46.95         45.92         1.64 o                         
   2   3  13        117.78        123.35         3.77 o                         
  -2   4  13         47.86         48.57         1.39 o                         
  -1   4  13         10.03          9.59         0.18 o                         
   0   4  13         19.75         20.52         0.60 o                         
   1   4  13          1.05          1.29         0.12 o                         
   2   4  13         44.14         41.54         4.35 o                         
  -1   5  13         23.10         27.11         0.48 o                         
   0   5  13         21.12         21.56         0.43 o                         
   1   5  13          6.31          7.80         0.20 o                         
   0   6  13          0.71          0.75         0.07 o                         
  -1  -5  14          0.88          1.74         0.08 o                         
   0  -5  14         38.40         39.97         1.27 o                         
   1  -5  14          0.52          0.83         0.13 o                         
  -2  -4  14          9.17         10.19         0.47 o                         
  -1  -4  14          4.15          5.09         0.19 o                         
   0  -4  14          1.73          2.09         0.11 o                         
   1  -4  14          5.92          6.37         0.19 o                         
  -2  -3  14          4.87          5.40         0.22 o                         
  -1  -3  14         39.26         39.22         0.92 o                         
   0  -3  14          3.85          4.01         0.15 o                         
   1  -3  14          4.52          4.07         0.15 o                         
   2  -3  14         72.71         77.06         2.97 o                         
  -2  -2  14         43.56         41.55         4.00 o                         
  -1  -2  14         12.70         10.52         0.31 o                         
   0  -2  14         35.15         30.25         0.77 o                         
   1  -2  14        132.72        137.66         2.70 o                         
   2  -2  14         40.33         38.55         1.13 o                         
  -2  -1  14          9.49          8.58         0.32 o                         
  -1  -1  14         41.12         41.13         1.19 o                         
   0  -1  14        121.02        116.55         2.64 o                         
   1  -1  14         25.20         25.15         0.65 o                         
   2  -1  14          8.58          8.82         0.31 o                         
  -2   0  14          1.31          1.27         0.22 o                         
  -1   0  14         74.33         71.41         1.66 o                         
   0   0  14         42.91         42.68         0.91 o                         
   1   0  14          6.73          6.89         0.30 o                         
   2   0  14          6.96          6.56         0.28 o                         
  -2   1  14          9.46          9.03         0.33 o                         
  -1   1  14         41.06         39.51         0.96 o                         
   0   1  14        120.62        113.96         3.88 o                         
   1   1  14         25.31         25.37         0.65 o                         
   2   1  14          8.51          8.69         0.51 o                         
  -2   2  14         43.20         45.18         1.24 o                         
  -1   2  14         12.77         10.65         0.30 o                         
   0   2  14         35.07         32.40         0.94 o                         
   1   2  14        132.83        133.96         3.11 o                         
   2   2  14         40.40         38.66         1.16 o                         
  -2   3  14          4.92          5.49         0.30 o                         
  -1   3  14         39.16         37.78         0.78 o                         
   0   3  14          3.87          3.99         0.14 o                         
   1   3  14          4.30          3.84         0.21 o                         
   2   3  14         72.51         74.11         6.60 o                         
  -2   4  14          9.43          8.57         0.41 o                         
  -1   4  14          4.27          5.04         0.15 o                         
   0   4  14          1.70          2.01         0.08 o                         
   1   4  14          5.87          6.40         0.33 o                         
  -1   5  14          0.85          1.78         0.07 o                         
   0   5  14         38.30         40.31         0.91 o                         
   1   5  14          0.48          0.68         0.10 o                         
  -1  -4  15         29.13         33.48         1.42 o                         
   0  -4  15          0.62          0.58         0.07 o                         
   1  -4  15         27.01         28.04         0.91 o                         
  -2  -3  15         27.01         36.44         1.38 o                         
  -1  -3  15          3.12          2.77         0.16 o                         
   0  -3  15         25.26         23.70         0.60 o                         
   1  -3  15          3.85          3.47         0.16 o                         
  -2  -2  15          3.72          3.30         0.22 o                         
  -1  -2  15          2.84          2.78         0.17 o                         
   0  -2  15          0.25          0.08         0.07 o                         
   1  -2  15         62.45         64.82         1.30 o                         
   2  -2  15         37.32         41.13         1.58 o                         
  -2  -1  15          8.30          7.81         0.44 o                         
  -1  -1  15         35.08         35.08         1.05 o                         
   0  -1  15         38.12         40.89         0.97 o                         
   1  -1  15          7.22          6.93         0.29 o                         
   2  -1  15         16.07         17.81         0.77 o                         
  -2   0  15        165.51        181.55         5.03 o                         
  -1   0  15          0.01          0.05         0.08 o                         
   0   0  15          0.91          0.75         0.10 o                         
   1   0  15         26.94         33.01         0.98 o                         
   2   0  15          3.99          4.05         0.30 o                         
  -2   1  15          8.40          8.45         0.29 o                         
  -1   1  15         34.91         35.60         0.85 o                         
   0   1  15         37.88         39.77         0.96 o                         
   1   1  15          7.41          7.26         0.29 o                         
   2   1  15         16.23         18.17         0.81 o                         
  -2   2  15          3.74          3.71         0.22 o                         
  -1   2  15          2.75          2.62         0.13 o                         
   0   2  15          0.33          0.20         0.14 o                         
   1   2  15         62.39         64.22         1.50 o                         
   2   2  15         37.21         37.09         1.60 o                         
  -2   3  15         27.04         30.67         1.34 o                         
  -1   3  15          3.16          2.83         0.12 o                         
   0   3  15         25.23         24.02         0.71 o                         
   1   3  15          3.91          3.47         0.18 o                         
  -1   4  15         28.71         35.63         1.40 o                         
   0   4  15          0.69          0.70         0.19 o                         
   1   4  15         26.90         25.27         1.15 o                         
  -1  -3  16          4.60          4.32         0.17 o                         
   0  -3  16         11.29         10.28         0.49 o                         
   1  -3  16         18.17         20.63         2.05 o                         
  -1  -2  16          3.70          3.54         0.16 o                         
   0  -2  16          1.37          1.55         0.22 o                         
   1  -2  16         36.06         34.20         0.99 o                         
  -2  -1  16          5.43          6.08         0.32 o                         
  -1  -1  16          7.12          7.06         0.27 o                         
   0  -1  16         17.41         17.47         0.68 o                         
   1  -1  16         18.87         19.00         0.57 o                         
  -1   0  16          4.82          5.55         0.32 o                         
   0   0  16          4.81          4.27         0.16 o                         
   1   0  16         21.20         24.32         1.09 o                         
  -1   1  16          7.25          7.10         0.21 o                         
   0   1  16         17.21         17.66         0.45 o                         
   1   1  16         18.86         17.15         1.19 o                         
  -1   2  16          3.54          3.11         0.15 o                         
   0   2  16          1.44          1.73         0.27 o                         
   1   2  16         36.10         34.35         1.00 o                         
  -1   3  16          4.64          4.91         0.20 o                         
   0   3  16         11.31         10.70         0.49 o                         
   1   3  16         18.19         21.23         0.91 o                         
   0  -2  17         11.36         12.30         0.55 o                         
  -1  -1  17         25.60         29.09         1.19 o                         
   0  -1  17          6.31          6.89         0.25 o                         
   1  -1  17         11.15         10.33         0.45 o                         
  -1   0  17         44.48         45.51         1.82 o                         
   0   0  17          0.89          1.10         0.10 o                         
   1   0  17         15.30         14.99         0.65 o                         
  -1   1  17         25.43         28.81         1.19 o                         
   0   1  17          6.34          7.05         0.36 o                         
   1   1  17         11.09          9.73         0.45 o                         
   0   2  17         11.16         12.46         0.55 o                         
                                                                                
