# Supplementary material for: Crystallographic and spectroscopic characterization of two 1-phenyl-1H-imidazoles: 4-(1H-imidazol-1-yl)benzaldehyde and 1-(4-meth­oxy­phen­yl)-1H-imidazole
Source: Acta Crystallogr E Crystallogr Commun. 2023 Jun 30;79(Pt 7):678–81. doi: 10.1107/S2056989023005480 (PMC10439435; doi:10.1107/S2056989023005480)
Supplement: Supplementary file 3 [file e-79-00678-IIsup3.hkl]

data_II                                                                         
_shelx_title ' IM2671C_a.res in P2(1)/c'                                        
_shelx_refln_list_code          4                                               
_shelx_F_calc_maximum      194.56                                               
_exptl_crystal_F_000       368.00                                               
_reflns_d_resolution_high  0.6989                                               
                                                                                
loop_                                                                           
 _space_group_symop_operation_xyz                                               
 'x, y, z'                                                                      
 '-x, y+1/2, -z+1/2'                                                            
 '-x, -y, -z'                                                                   
 'x, -y-1/2, z-1/2'                                                             
                                                                                
_cell_length_a     8.5663                                                       
_cell_length_b    11.2143                                                       
_cell_length_c     9.1635                                                       
_cell_angle_alpha  90.000                                                       
_cell_angle_beta   94.448                                                       
_cell_angle_gamma  90.000                                                       
                                                                                
_shelx_F_squared_multiplier     1.000                                           
                                                                                
loop_                                                                           
 _refln_index_h                                                                 
 _refln_index_k                                                                 
 _refln_index_l                                                                 
 _refln_F_squared_calc                                                          
 _refln_F_squared_meas                                                          
 _refln_F_squared_sigma                                                         
 _refln_observed_status                                                         
   1   0   0       1029.39       1035.03        11.09 o                         
   2   0   0         67.83         55.69         0.68 o                         
   3   0   0       1515.25       1611.50        13.56 o                         
   4   0   0         46.48         35.86         0.68 o                         
   5   0   0          7.41          7.45         0.39 o                         
   6   0   0       2534.17       2647.55        22.42 o                         
   7   0   0         79.42         81.24         1.62 o                         
   8   0   0        212.20        208.88         4.41 o                         
   9   0   0         30.70         30.37         1.62 o                         
  10   0   0        123.75        133.54         4.50 o                         
  11   0   0          0.22         -0.48         0.80 o                         
  12   0   0         46.08         48.61         5.36 o                         
   1   1   0        546.15        542.40         3.39 o                         
   2   1   0       2146.22       2149.58        19.75 o                         
   3   1   0          5.55         10.66         0.26 o                         
   4   1   0         22.58         23.57         0.35 o                         
   5   1   0         27.95         30.38         0.47 o                         
   6   1   0          2.36          1.97         0.17 o                         
   7   1   0         87.99         85.74         1.03 o                         
   8   1   0         43.52         44.50         0.97 o                         
   9   1   0          3.17          3.25         0.52 o                         
  10   1   0         41.36         40.09         1.79 o                         
  11   1   0          0.86          0.34         0.61 o                         
  12   1   0          0.22         -0.65         0.65 o                         
   0   2   0        167.21        191.87         2.71 o                         
   1   2   0        447.62        425.71         2.62 o                         
   2   2   0       1161.19       1083.90         6.51 o                         
   3   2   0          8.18          8.52         0.22 o                         
   4   2   0        144.34        154.88         1.24 o                         
   5   2   0         27.34         28.51         0.50 o                         
   6   2   0          6.35          4.74         0.25 o                         
   7   2   0        148.36        153.02         1.78 o                         
   8   2   0          3.33          2.74         0.34 o                         
   9   2   0        307.24        299.04         3.81 o                         
  10   2   0         43.05         41.19         1.65 o                         
  11   2   0         30.60         29.31         2.32 o                         
  12   2   0         16.36         13.68         1.75 o                         
   1   3   0          0.33          1.01         0.13 o                         
   2   3   0         12.53         14.77         0.24 o                         
   3   3   0         22.26         27.94         0.39 o                         
   4   3   0          3.28          3.48         0.19 o                         
   5   3   0          6.30         11.33         0.34 o                         
   6   3   0         53.91         58.71         0.84 o                         
   7   3   0        247.14        247.93         2.53 o                         
   8   3   0         15.11         13.87         0.66 o                         
   9   3   0          0.02          0.58         0.31 o                         
  10   3   0         28.53         25.61         1.46 o                         
  11   3   0          5.67          5.31         0.95 o                         
   0   4   0         33.40         26.00         0.60 o                         
   1   4   0         75.32         78.09         0.69 o                         
   2   4   0       2775.84       2981.68        21.30 o                         
   3   4   0          9.32         13.94         0.29 o                         
   4   4   0          0.04          0.53         0.16 o                         
   5   4   0         43.32         51.80         0.71 o                         
   6   4   0        100.97        111.38         1.42 o                         
   7   4   0         13.49         12.50         0.74 o                         
   8   4   0        683.23        685.35         6.21 o                         
   9   4   0          2.59          2.23         0.44 o                         
  10   4   0         45.32         43.15         1.45 o                         
  11   4   0          1.77          0.36         0.64 o                         
   1   5   0         53.46         63.13         0.70 o                         
   2   5   0         10.35         14.23         0.28 o                         
   3   5   0       1685.73       1836.06        10.66 o                         
   4   5   0          0.05          0.00         0.09 o                         
   5   5   0          7.64          5.60         0.30 o                         
   6   5   0         88.57         94.73         1.50 o                         
   7   5   0         92.08         97.51         1.42 o                         
   8   5   0         56.80         56.94         1.40 o                         
   9   5   0        570.41        578.03         6.26 o                         
  10   5   0          3.39          2.26         0.58 o                         
  11   5   0         64.76         74.98         2.59 o                         
   0   6   0          0.79          3.84         0.52 o                         
   1   6   0        267.92        279.75         2.20 o                         
   2   6   0        394.77        415.92         2.93 o                         
   3   6   0          0.55          0.30         0.11 o                         
   4   6   0        147.12        147.89         1.76 o                         
   5   6   0          1.91          1.01         0.20 o                         
   6   6   0          1.84          2.74         0.31 o                         
   7   6   0          2.92          4.77         0.42 o                         
   8   6   0         51.98         47.21         1.19 o                         
   9   6   0          5.35          5.96         0.62 o                         
  10   6   0          1.71          2.10         0.50 o                         
  11   6   0         28.36         28.91         2.64 o                         
   1   7   0         18.07         24.14         0.47 o                         
   2   7   0        385.42        402.91         3.02 o                         
   3   7   0         40.63         47.26         0.68 o                         
   4   7   0          2.42          2.42         0.23 o                         
   5   7   0        105.56        106.74         1.42 o                         
   6   7   0        182.47        180.67         2.07 o                         
   7   7   0         12.41         13.32         0.63 o                         
   8   7   0        321.43        322.50         4.07 o                         
   9   7   0          9.43         10.55         0.87 o                         
  10   7   0          4.98          4.07         0.69 o                         
   0   8   0        814.59        731.41         8.09 o                         
   1   8   0         66.60         63.84         0.98 o                         
   2   8   0          0.12          0.07         0.13 o                         
   3   8   0         20.52         20.30         0.60 o                         
   4   8   0         81.28         73.29         1.03 o                         
   5   8   0        131.83        126.69         1.73 o                         
   6   8   0         76.70         69.49         1.31 o                         
   7   8   0          0.72          0.56         0.28 o                         
   8   8   0         27.57         30.65         1.24 o                         
   9   8   0          2.85          2.17         0.53 o                         
  10   8   0          5.75          6.93         0.81 o                         
   1   9   0       1327.07       1313.51         9.86 o                         
   2   9   0         50.64         51.65         0.91 o                         
   3   9   0         23.89         22.50         0.74 o                         
   4   9   0         17.56         12.36         0.63 o                         
   5   9   0         71.60         50.69         1.27 o                         
   6   9   0         23.43         29.08         1.00 o                         
   7   9   0        129.51        120.65         2.10 o                         
   8   9   0          8.04          8.80         0.80 o                         
   9   9   0          0.12          0.33         0.91 o                         
  10   9   0          2.78          2.57         0.84 o                         
   0  10   0        717.56        667.03         7.79 o                         
   1  10   0          0.91          0.78         0.22 o                         
   2  10   0         64.87         62.59         1.41 o                         
   3  10   0         31.05         28.85         0.86 o                         
   4  10   0         25.48         27.79         1.19 o                         
   5  10   0         17.71         15.93         0.81 o                         
   6  10   0        133.74        124.88         2.12 o                         
   7  10   0          3.10          2.40         0.53 o                         
   8  10   0         17.62         19.61         1.24 o                         
   9  10   0         15.41         13.34         1.19 o                         
   1  11   0         80.28         78.38         1.60 o                         
   2  11   0         22.28         21.29         0.83 o                         
   3  11   0          3.74          4.01         0.57 o                         
   4  11   0        101.91         96.13         2.01 o                         
   5  11   0          7.75          4.93         0.54 o                         
   6  11   0          0.62          0.72         0.34 o                         
   7  11   0          5.21          4.61         0.71 o                         
   8  11   0        104.48        106.42         3.47 o                         
   0  12   0         14.70         14.34         0.95 o                         
   1  12   0         62.57         63.72         1.30 o                         
   2  12   0          1.89          1.02         0.30 o                         
   3  12   0         74.87         73.76         1.55 o                         
   4  12   0          7.64          6.01         0.67 o                         
   5  12   0         10.13          8.37         0.69 o                         
   6  12   0          0.01          0.06         0.38 o                         
   7  12   0         10.47         10.88         0.98 o                         
   8  12   0          8.03          3.35         2.01 o                         
   1  13   0         23.98         26.73         1.04 o                         
   2  13   0          0.44          0.06         0.34 o                         
   3  13   0        123.33        142.66         2.35 o                         
   4  13   0          2.85          3.48         0.52 o                         
   5  13   0         19.83         17.52         1.09 o                         
   6  13   0         27.84         29.27         1.53 o                         
   0  14   0          0.52         -0.17         0.50 o                         
   1  14   0         28.05         26.82         1.09 o                         
   2  14   0        264.13        271.90         3.57 o                         
   3  14   0         61.31         61.15         1.98 o                         
   4  14   0          7.76          4.62         0.57 o                         
   5  14   0          8.50          7.96         0.78 o                         
   1  15   0          7.98          8.14         0.76 o                         
   2  15   0          0.09          0.27         0.45 o                         
   3  15   0          6.72          8.26         0.78 o                         
   4  15   0          0.99          1.84         0.66 o                         
   0  16   0         17.01         16.22         1.67 o                         
 -12   1   1          0.01         -0.64         0.64 o                         
 -11   1   1         49.32         43.59         2.23 o                         
 -10   1   1         31.63         28.94         1.66 o                         
  -9   1   1          4.65          4.76         0.70 o                         
  -8   1   1          2.35          1.99         0.32 o                         
  -7   1   1         11.77         14.09         0.52 o                         
  -6   1   1         74.79         81.03         0.89 o                         
  -5   1   1         94.96         95.79         0.97 o                         
  -4   1   1          6.19          6.77         0.23 o                         
  -3   1   1          3.99          6.37         0.22 o                         
  -2   1   1       1252.27       1269.77         8.20 o                         
  -1   1   1          6.44          6.72         0.12 o                         
   0   1   1        690.08        671.07         4.48 o                         
   1   1   1        733.46        759.87         4.89 o                         
   2   1   1        405.48        408.87         2.57 o                         
   3   1   1        142.56        172.96         1.27 o                         
   4   1   1        221.71        224.96         1.66 o                         
   5   1   1         80.36         87.33         0.89 o                         
   6   1   1         10.27          9.16         0.34 o                         
   7   1   1          1.30          1.57         0.24 o                         
   8   1   1         38.80         37.48         1.16 o                         
   9   1   1         40.01         38.65         1.24 o                         
  10   1   1          2.42          1.36         0.44 o                         
  11   1   1          5.61          3.99         1.06 o                         
  12   1   1          9.86          9.77         2.18 o                         
 -12   2   1          0.01          0.53         0.83 o                         
 -11   2   1          7.73          9.62         1.35 o                         
 -10   2   1          9.32          8.64         1.02 o                         
  -9   2   1        458.32        468.13         5.22 o                         
  -8   2   1         57.28         54.47         1.06 o                         
  -7   2   1        644.31        664.56         5.12 o                         
  -6   2   1          0.06          0.18         0.12 o                         
  -5   2   1         96.22         90.40         0.90 o                         
  -4   2   1        136.70        138.17         1.13 o                         
  -3   2   1       1189.30       1193.61         7.79 o                         
  -2   2   1        252.68        259.27         1.79 o                         
  -1   2   1      22590.40      19032.82       257.92 o                         
   0   2   1        596.40        621.63         4.24 o                         
   1   2   1       1401.60       1343.10         9.74 o                         
   2   2   1        657.37        705.72         4.48 o                         
   3   2   1         60.31         52.85         0.53 o                         
   4   2   1         14.97         19.33         0.34 o                         
   5   2   1       1578.19       1724.68        10.46 o                         
   6   2   1         39.10         43.93         0.69 o                         
   7   2   1        331.54        327.50         3.08 o                         
   8   2   1          0.82          0.79         0.28 o                         
   9   2   1         11.93         12.51         0.75 o                         
  10   2   1          3.86          4.10         0.64 o                         
  11   2   1         11.35          9.97         1.45 o                         
  12   2   1          1.16         -1.05         1.05 o                         
 -12   3   1         18.64         22.77         2.48 o                         
 -11   3   1          6.44          6.37         0.98 o                         
 -10   3   1         99.27        102.39         3.44 o                         
  -9   3   1        130.88        128.53         2.01 o                         
  -8   3   1          0.17          0.62         0.27 o                         
  -7   3   1          9.27          9.48         0.60 o                         
  -6   3   1          0.26         -0.06         0.12 o                         
  -5   3   1          2.26          0.58         0.13 o                         
  -4   3   1        577.07        644.42         5.63 o                         
  -3   3   1        376.61        360.99         2.62 o                         
  -2   3   1        978.61        967.57         6.07 o                         
  -1   3   1         58.64         62.83         0.60 o                         
   0   3   1         68.51         66.85         0.62 o                         
   1   3   1        913.27        947.04         5.69 o                         
   2   3   1       1621.63       1644.09        10.15 o                         
   3   3   1          6.16          7.02         0.29 o                         
   4   3   1        226.03        219.19         1.72 o                         
   5   3   1         74.81         73.39         0.79 o                         
   6   3   1          4.56          5.78         0.29 o                         
   7   3   1        193.67        204.51         2.22 o                         
   8   3   1        552.15        552.24         5.11 o                         
   9   3   1          0.00         -0.08         0.31 o                         
  10   3   1         21.93         22.74         1.35 o                         
  11   3   1         18.13         17.29         1.32 o                         
 -11   4   1          0.30          0.55         0.64 o                         
 -10   4   1        111.69        108.17         2.86 o                         
  -9   4   1         25.06         24.42         1.00 o                         
  -8   4   1         83.31         89.48         1.58 o                         
  -7   4   1         64.20         66.05         1.17 o                         
  -6   4   1          0.54          1.37         0.23 o                         
  -5   4   1          1.98          2.04         0.20 o                         
  -4   4   1         17.16         21.59         0.44 o                         
  -3   4   1         42.89         41.89         0.67 o                         
  -2   4   1        158.44        190.17         1.40 o                         
  -1   4   1         60.85         58.82         0.72 o                         
   0   4   1        158.09        171.86         1.87 o                         
   1   4   1        143.93        176.58         1.29 o                         
   2   4   1          0.00          0.31         0.09 o                         
   3   4   1          2.58          4.86         0.21 o                         
   4   4   1          1.11          0.06         0.10 o                         
   5   4   1         13.97          9.54         0.35 o                         
   6   4   1         76.96         71.84         1.11 o                         
   7   4   1         49.80         46.36         0.95 o                         
   8   4   1        232.95        221.97         2.63 o                         
   9   4   1         67.22         59.67         1.46 o                         
  10   4   1          0.85          0.50         0.40 o                         
  11   4   1          2.26          0.50         0.56 o                         
 -11   5   1          0.54          0.09         0.77 o                         
 -10   5   1          6.69          5.80         0.72 o                         
  -9   5   1        144.92        145.71         2.29 o                         
  -8   5   1         41.47         39.96         1.07 o                         
  -7   5   1         41.15         44.90         0.97 o                         
  -6   5   1         55.70         54.24         0.95 o                         
  -5   5   1         37.11         39.26         0.65 o                         
  -4   5   1         14.66         16.77         0.43 o                         
  -3   5   1        171.57        181.46         1.49 o                         
  -2   5   1          0.58          1.03         0.14 o                         
  -1   5   1        372.74        411.56         2.72 o                         
   0   5   1        146.83        164.70         1.38 o                         
   1   5   1         93.31         93.34         0.85 o                         
   2   5   1        107.69        119.35         1.06 o                         
   3   5   1         87.16         98.68         0.96 o                         
   4   5   1         23.15         15.53         0.42 o                         
   5   5   1         16.71         12.26         0.48 o                         
   6   5   1         75.70         72.21         1.17 o                         
   7   5   1        414.15        395.74         3.68 o                         
   8   5   1          2.89          2.42         0.37 o                         
   9   5   1         11.80         10.11         0.71 o                         
  10   5   1         50.96         52.84         1.63 o                         
  11   5   1          4.54          3.34         0.92 o                         
 -11   6   1          0.73         -0.13         0.60 o                         
 -10   6   1          2.99          2.62         0.55 o                         
  -9   6   1        138.52        142.98         2.27 o                         
  -8   6   1          2.75          1.61         0.39 o                         
  -7   6   1          7.34          7.36         0.55 o                         
  -6   6   1          4.21          3.75         0.35 o                         
  -5   6   1        130.15        124.63         1.41 o                         
  -4   6   1         13.35         16.09         0.46 o                         
  -3   6   1        751.30        861.35         5.67 o                         
  -2   6   1         31.38         41.67         0.58 o                         
  -1   6   1         12.84          7.65         0.21 o                         
   0   6   1         91.80        104.22         1.02 o                         
   1   6   1        366.44        433.63         3.31 o                         
   2   6   1          5.89          8.33         0.30 o                         
   3   6   1         57.11         61.29         0.91 o                         
   4   6   1          0.46          0.16         0.11 o                         
   5   6   1         53.02         45.86         0.85 o                         
   6   6   1          7.87          7.52         0.44 o                         
   7   6   1        567.30        552.41         6.11 o                         
   8   6   1          4.30          4.70         0.44 o                         
   9   6   1         64.94         61.09         1.52 o                         
  10   6   1          8.90          6.94         0.79 o                         
  11   6   1          8.69          9.02         1.16 o                         
 -11   7   1          9.06          9.02         1.77 o                         
 -10   7   1        100.25         99.24         2.34 o                         
  -9   7   1          0.02          0.01         0.41 o                         
  -8   7   1          8.08          6.83         0.73 o                         
  -7   7   1         11.99         10.66         0.66 o                         
  -6   7   1         35.04         25.66         0.76 o                         
  -5   7   1         31.16         29.11         0.73 o                         
  -4   7   1         20.45         27.14         0.59 o                         
  -3   7   1         16.06         16.64         0.41 o                         
  -2   7   1        401.97        375.69         2.74 o                         
  -1   7   1          9.30         12.21         0.35 o                         
   0   7   1        650.68        611.52         5.19 o                         
   1   7   1        262.38        284.02         2.29 o                         
   2   7   1        549.40        592.96         4.14 o                         
   3   7   1          0.49          0.74         0.15 o                         
   4   7   1          0.12          1.35         0.29 o                         
   5   7   1          1.07          1.14         0.26 o                         
   6   7   1         22.23         19.06         0.68 o                         
   7   7   1          0.18          0.31         0.25 o                         
   8   7   1        125.40        125.47         2.07 o                         
   9   7   1          2.07          2.19         0.60 o                         
  10   7   1        146.28        156.64         3.72 o                         
 -10   8   1         25.15         26.43         1.44 o                         
  -9   8   1          3.44          3.61         0.59 o                         
  -8   8   1          0.22         -0.39         0.39 o                         
  -7   8   1         39.70         34.83         1.13 o                         
  -6   8   1         44.93         41.74         0.98 o                         
  -5   8   1        119.70        117.21         1.55 o                         
  -4   8   1          0.02          0.06         0.17 o                         
  -3   8   1        228.59        209.10         2.31 o                         
  -2   8   1         21.10         23.86         0.58 o                         
  -1   8   1        379.88        335.50         3.05 o                         
   0   8   1        276.29        286.44         3.17 o                         
   1   8   1         87.12         95.65         1.24 o                         
   2   8   1          4.49          6.00         0.32 o                         
   3   8   1        251.66        274.41         2.47 o                         
   4   8   1          5.02          2.20         0.36 o                         
   5   8   1        132.98        114.60         1.64 o                         
   6   8   1         23.65         20.31         0.92 o                         
   7   8   1         38.90         35.94         1.02 o                         
   8   8   1          9.30          9.46         0.74 o                         
   9   8   1         16.40         17.80         1.21 o                         
  10   8   1         40.11         44.88         2.05 o                         
 -10   9   1         10.93          9.72         1.21 o                         
  -9   9   1         13.90         15.93         1.11 o                         
  -8   9   1          1.22          0.97         0.52 o                         
  -7   9   1         77.38         72.48         1.82 o                         
  -6   9   1         51.57         49.72         1.21 o                         
  -5   9   1         61.95         59.27         1.26 o                         
  -4   9   1          1.69          1.64         0.29 o                         
  -3   9   1        207.39        198.88         2.31 o                         
  -2   9   1        111.48        113.75         1.46 o                         
  -1   9   1          5.73          6.61         0.51 o                         
   0   9   1         23.70         26.70         0.68 o                         
   1   9   1        223.32        229.48         2.34 o                         
   2   9   1         13.91         15.18         0.57 o                         
   3   9   1         29.41         27.51         0.77 o                         
   4   9   1         44.18         44.30         0.96 o                         
   5   9   1         58.45         54.44         1.23 o                         
   6   9   1          9.62          8.01         0.62 o                         
   7   9   1          1.64          1.82         0.39 o                         
   8   9   1          0.49         -0.08         0.42 o                         
   9   9   1          0.79          0.80         0.63 o                         
  -9  10   1          4.69          5.05         0.97 o                         
  -8  10   1          0.07         -0.14         0.46 o                         
  -7  10   1         62.85         57.36         1.68 o                         
  -6  10   1         84.97         78.69         2.05 o                         
  -5  10   1         58.18         51.94         1.24 o                         
  -4  10   1        164.09        159.41         2.11 o                         
  -3  10   1         69.30         69.55         1.26 o                         
  -2  10   1        133.67        135.59         1.82 o                         
  -1  10   1        645.61        628.17         5.25 o                         
   0  10   1         50.77         47.67         0.93 o                         
   1  10   1          8.24          8.17         0.47 o                         
   2  10   1         28.61         29.62         0.82 o                         
   3  10   1         21.91         15.22         0.74 o                         
   4  10   1        140.62        130.71         2.01 o                         
   5  10   1         49.33         42.49         1.14 o                         
   6  10   1          2.59          1.75         0.40 o                         
   7  10   1          4.89          5.99         0.62 o                         
   8  10   1          1.65          2.36         0.82 o                         
   9  10   1         27.22         33.49         2.00 o                         
  -8  11   1          0.35         -0.07         0.49 o                         
  -7  11   1          0.31          0.05         0.46 o                         
  -6  11   1         35.31         29.21         1.41 o                         
  -5  11   1          0.53          0.93         0.33 o                         
  -4  11   1          7.34          9.33         0.66 o                         
  -3  11   1          0.01         -0.24         0.24 o                         
  -2  11   1        115.71        114.24         1.74 o                         
  -1  11   1         26.70         26.49         0.95 o                         
   0  11   1        489.39        471.26         4.28 o                         
   1  11   1         14.15         12.80         0.59 o                         
   2  11   1          0.01          0.35         0.30 o                         
   3  11   1         34.83         32.70         1.03 o                         
   4  11   1        127.51        106.36         1.86 o                         
   5  11   1          2.49          2.77         0.43 o                         
   6  11   1         96.55         86.43         1.84 o                         
   7  11   1         26.37         24.66         1.37 o                         
   8  11   1         33.01         33.82         2.00 o                         
  -8  12   1          4.55          3.48         1.08 o                         
  -7  12   1         67.56         62.34         1.87 o                         
  -6  12   1         13.02         11.98         1.16 o                         
  -5  12   1          0.32          0.07         0.36 o                         
  -4  12   1         29.27         27.27         1.11 o                         
  -3  12   1        121.94        126.81         1.96 o                         
  -2  12   1          8.83          8.60         0.58 o                         
  -1  12   1        105.77        100.80         1.73 o                         
   0  12   1         56.56         55.29         1.25 o                         
   1  12   1        281.62        279.19         3.00 o                         
   2  12   1        129.78        130.28         1.93 o                         
   3  12   1          0.96          0.50         0.34 o                         
   4  12   1         14.50         16.03         0.87 o                         
   5  12   1          0.00          0.34         0.38 o                         
   6  12   1          1.97          1.88         0.75 o                         
   7  12   1        142.46        152.60         3.81 o                         
  -7  13   1          0.04         -0.26         0.83 o                         
  -6  13   1         16.28         15.31         1.14 o                         
  -5  13   1          1.40          2.87         0.65 o                         
  -4  13   1          3.09          3.12         0.57 o                         
  -3  13   1         12.06         10.26         0.74 o                         
  -2  13   1          1.05          1.37         0.35 o                         
  -1  13   1          0.92          0.43         0.32 o                         
   0  13   1          0.98          0.59         0.31 o                         
   1  13   1          1.34          0.44         0.31 o                         
   2  13   1          1.87          1.63         0.42 o                         
   3  13   1         77.15         67.09         1.83 o                         
   4  13   1         11.67         10.92         0.79 o                         
   5  13   1          6.66          7.50         0.72 o                         
   6  13   1          4.60          2.10         0.64 o                         
  -5  14   1          5.62          5.09         0.93 o                         
  -4  14   1          0.84          0.51         0.46 o                         
  -3  14   1          0.31         -0.41         0.41 o                         
  -2  14   1         24.00         25.50         1.03 o                         
  -1  14   1         43.12         44.22         1.24 o                         
   0  14   1         26.50         25.91         1.14 o                         
   1  14   1          5.05          4.46         0.54 o                         
   2  14   1         25.31         25.44         1.14 o                         
   3  14   1          1.30          1.43         0.47 o                         
   4  14   1         36.98         37.86         1.59 o                         
   5  14   1          0.04          0.00         0.58 o                         
  -4  15   1         75.41         88.14         3.79 o                         
  -3  15   1         15.17         15.34         1.05 o                         
  -2  15   1          1.27          1.57         0.52 o                         
  -1  15   1          3.78          3.86         0.65 o                         
   0  15   1         18.38         16.86         1.00 o                         
   1  15   1          1.23          1.41         0.62 o                         
   2  15   1         84.30         99.44         2.12 o                         
   3  15   1          0.22         -0.07         0.50 o                         
   4  15   1          4.08          4.30         1.12 o                         
 -12   0   2         11.45         10.74         1.90 o                         
 -11   0   2          5.36          5.55         1.84 o                         
 -10   0   2        312.34        328.26         8.18 o                         
  -9   0   2         70.12         70.66         2.07 o                         
  -8   0   2        936.46        953.69        12.10 o                         
  -7   0   2          0.00          0.29         0.19 o                         
  -6   0   2        144.38        143.67         1.98 o                         
  -5   0   2        117.36        118.45         1.54 o                         
  -4   0   2         12.27          6.93         0.31 o                         
  -3   0   2        272.64        245.15         3.25 o                         
  -2   0   2      37853.75      30875.51       607.89 o                         
  -1   0   2        580.36        584.92         4.68 o                         
   0   0   2        257.61        213.98         2.10 o                         
   1   0   2       1383.44       1437.32        12.91 o                         
   2   0   2        100.18        113.79         1.59 o                         
   3   0   2         17.32         17.06         0.43 o                         
   4   0   2       4999.49       5633.78        70.86 o                         
   5   0   2          0.75          2.35         0.21 o                         
   6   0   2         27.73         23.20         0.74 o                         
   7   0   2         36.93         42.01         1.19 o                         
   8   0   2        199.10        185.08         4.09 o                         
   9   0   2         84.62         84.15         2.71 o                         
  10   0   2         42.07         35.29         1.99 o                         
  11   0   2          0.00         -0.50         0.69 o                         
 -12   1   2         10.73         11.37         1.41 o                         
 -11   1   2         23.26         24.31         1.66 o                         
 -10   1   2         71.21         72.70         2.30 o                         
  -9   1   2          7.89          7.53         0.67 o                         
  -8   1   2          2.92          2.63         0.35 o                         
  -7   1   2         54.35         53.89         0.87 o                         
  -6   1   2         19.51         24.74         0.48 o                         
  -5   1   2        136.95        149.20         1.23 o                         
  -4   1   2          4.99          5.98         0.22 o                         
  -3   1   2        489.72        515.54         3.58 o                         
  -2   1   2        326.02        333.07         2.86 o                         
  -1   1   2       4987.32       4957.18        46.87 o                         
   0   1   2        796.60        801.78         5.68 o                         
   1   1   2        210.50        211.74         1.45 o                         
   2   1   2         13.69         13.59         0.22 o                         
   3   1   2        223.01        250.25         1.76 o                         
   4   1   2        151.88        159.67         1.29 o                         
   5   1   2        103.12        106.66         1.02 o                         
   6   1   2         73.43         84.44         1.08 o                         
   7   1   2         75.98         74.77         1.15 o                         
   8   1   2         12.89         12.77         0.77 o                         
   9   1   2         61.68         56.64         1.57 o                         
  10   1   2         30.00         27.12         1.29 o                         
  11   1   2          8.58          6.59         0.79 o                         
 -12   2   2          3.55          4.41         1.68 o                         
 -11   2   2         85.79         85.83         2.72 o                         
 -10   2   2          0.44          0.62         0.58 o                         
  -9   2   2         87.16         89.14         1.95 o                         
  -8   2   2          2.23          1.79         0.29 o                         
  -7   2   2        124.67        120.88         1.58 o                         
  -6   2   2          4.92          5.29         0.30 o                         
  -5   2   2         55.92         53.81         0.66 o                         
  -4   2   2        432.62        450.05         3.09 o                         
  -3   2   2       1006.20       1081.31         6.56 o                         
  -2   2   2         97.03         83.17         0.70 o                         
  -1   2   2       2597.44       2618.53        26.85 o                         
   0   2   2         94.81        108.48         0.88 o                         
   1   2   2        317.03        321.19         2.07 o                         
   2   2   2         40.00         41.28         0.47 o                         
   3   2   2         77.14         74.26         0.79 o                         
   4   2   2         23.76         22.88         0.42 o                         
   5   2   2        209.74        196.34         1.70 o                         
   6   2   2         14.92         17.06         0.50 o                         
   7   2   2        188.25        178.04         1.88 o                         
   8   2   2        191.06        177.23         2.40 o                         
   9   2   2          6.79          7.43         0.62 o                         
  10   2   2          4.06          3.70         0.60 o                         
  11   2   2         18.98         19.29         1.51 o                         
 -11   3   2         10.41         10.59         1.21 o                         
 -10   3   2         28.42         34.00         1.96 o                         
  -9   3   2         27.03         30.58         1.13 o                         
  -8   3   2          0.00         -0.13         0.25 o                         
  -7   3   2          2.20          1.31         0.26 o                         
  -6   3   2          3.60          4.41         0.28 o                         
  -5   3   2         22.44         24.09         0.48 o                         
  -4   3   2         16.05         18.55         0.40 o                         
  -3   3   2         19.38         22.45         0.33 o                         
  -2   3   2        636.20        666.60         4.28 o                         
  -1   3   2       2010.97       2078.66        13.11 o                         
   0   3   2        447.87        450.04         2.83 o                         
   1   3   2         82.22         85.36         0.72 o                         
   2   3   2         42.14         49.11         0.50 o                         
   3   3   2         31.36         29.20         0.48 o                         
   4   3   2          7.36         10.75         0.36 o                         
   5   3   2        319.75        301.94         2.48 o                         
   6   3   2        121.36        121.39         1.35 o                         
   7   3   2         18.60         16.27         0.70 o                         
   8   3   2        138.57        128.92         1.98 o                         
   9   3   2          9.03          7.55         0.79 o                         
  10   3   2         66.86         60.82         1.73 o                         
  11   3   2          0.75          0.36         0.61 o                         
 -11   4   2         11.44         10.26         1.19 o                         
 -10   4   2        336.52        350.50         4.85 o                         
  -9   4   2          7.96          7.49         0.67 o                         
  -8   4   2          4.25          4.57         0.47 o                         
  -7   4   2          6.47          6.54         0.42 o                         
  -6   4   2         35.93         39.48         0.70 o                         
  -5   4   2          2.85          3.66         0.24 o                         
  -4   4   2       2125.58       2353.42        16.05 o                         
  -3   4   2        619.33        656.48         4.37 o                         
  -2   4   2        330.61        362.96         2.44 o                         
  -1   4   2          7.26          8.88         0.25 o                         
   0   4   2        961.44       1013.75         6.14 o                         
   1   4   2        116.40        122.87         1.00 o                         
   2   4   2        223.18        288.35         2.01 o                         
   3   4   2         71.30         80.62         0.81 o                         
   4   4   2        241.08        284.94         2.30 o                         
   5   4   2         78.39         81.84         1.02 o                         
   6   4   2       1498.73       1439.11        11.33 o                         
   7   4   2          1.33          1.95         0.34 o                         
   8   4   2        233.80        225.47         2.66 o                         
   9   4   2         21.62         18.92         1.05 o                         
  10   4   2          1.81          0.82         0.43 o                         
  11   4   2          5.98          5.27         0.99 o                         
 -11   5   2        156.99        161.34         3.93 o                         
 -10   5   2         17.45         18.17         1.05 o                         
  -9   5   2         35.92         32.72         1.23 o                         
  -8   5   2         23.17         22.54         0.94 o                         
  -7   5   2         20.28         16.65         0.76 o                         
  -6   5   2         72.54         67.74         1.01 o                         
  -5   5   2        108.28        134.25         1.41 o                         
  -4   5   2         51.85         49.82         0.72 o                         
  -3   5   2        404.49        435.04         2.94 o                         
  -2   5   2         18.73         20.45         0.34 o                         
  -1   5   2         12.67         15.99         0.31 o                         
   0   5   2          3.87          3.80         0.22 o                         
   1   5   2       3549.97       3881.01        22.79 o                         
   2   5   2         63.37         70.66         0.74 o                         
   3   5   2        472.06        468.98         3.41 o                         
   4   5   2          7.64          8.55         0.34 o                         
   5   5   2         51.86         55.15         0.81 o                         
   6   5   2        143.81        149.79         1.80 o                         
   7   5   2       1069.25       1042.04         8.64 o                         
   8   5   2          3.22          2.90         0.40 o                         
   9   5   2         51.20         55.60         2.15 o                         
  10   5   2          0.08         -0.12         0.47 o                         
  11   5   2          8.44         10.13         1.12 o                         
 -11   6   2          4.62          4.52         0.99 o                         
 -10   6   2         29.67         29.35         1.34 o                         
  -9   6   2          2.19          1.77         0.43 o                         
  -8   6   2         35.23         37.32         1.06 o                         
  -7   6   2         81.84         78.99         1.45 o                         
  -6   6   2         32.07         28.81         0.76 o                         
  -5   6   2          0.52          0.19         0.14 o                         
  -4   6   2        222.54        216.79         2.09 o                         
  -3   6   2          6.70          6.11         0.30 o                         
  -2   6   2         27.53         18.76         0.37 o                         
  -1   6   2        153.27        143.24         1.19 o                         
   0   6   2        490.24        541.47         3.54 o                         
   1   6   2          3.52          4.75         0.19 o                         
   2   6   2         50.61         48.53         0.61 o                         
   3   6   2          1.14          0.38         0.13 o                         
   4   6   2        114.34        127.30         1.46 o                         
   5   6   2         64.95         65.54         1.06 o                         
   6   6   2        339.97        319.48         3.12 o                         
   7   6   2         17.92         15.49         0.82 o                         
   8   6   2          4.98          2.87         0.40 o                         
   9   6   2         42.50         42.15         1.39 o                         
  10   6   2          0.83          1.41         0.60 o                         
  11   6   2          3.42          2.68         0.84 o                         
 -10   7   2        205.95        212.46         3.64 o                         
  -9   7   2          0.69          1.06         0.49 o                         
  -8   7   2        117.92        115.79         1.96 o                         
  -7   7   2         94.91         94.97         1.66 o                         
  -6   7   2         35.52         33.44         0.86 o                         
  -5   7   2         12.40         10.36         0.47 o                         
  -4   7   2        290.60        276.28         2.46 o                         
  -3   7   2         17.32         17.88         0.45 o                         
  -2   7   2        160.15        164.81         1.46 o                         
  -1   7   2          0.25          0.09         0.10 o                         
   0   7   2        108.70        108.53         1.08 o                         
   1   7   2         27.49         28.41         0.56 o                         
   2   7   2         29.31         36.70         0.58 o                         
   3   7   2          5.45          5.77         0.29 o                         
   4   7   2          4.99          2.91         0.27 o                         
   5   7   2         17.67         19.19         0.67 o                         
   6   7   2        258.88        239.43         2.73 o                         
   7   7   2          0.04         -0.22         0.27 o                         
   8   7   2          7.52          6.44         0.77 o                         
   9   7   2         59.16         63.27         1.74 o                         
  10   7   2          3.51          2.54         0.81 o                         
 -10   8   2          0.56          1.03         0.56 o                         
  -9   8   2         13.92         11.58         0.84 o                         
  -8   8   2         78.26         74.49         1.70 o                         
  -7   8   2          9.67          8.06         0.65 o                         
  -6   8   2         88.30         77.14         1.55 o                         
  -5   8   2         59.30         50.70         1.16 o                         
  -4   8   2          8.15          6.66         0.38 o                         
  -3   8   2         43.70         41.30         0.87 o                         
  -2   8   2        615.49        584.76         4.77 o                         
  -1   8   2         41.97         44.22         0.82 o                         
   0   8   2          7.53          5.54         0.39 o                         
   1   8   2          1.57          1.70         0.20 o                         
   2   8   2         28.80         38.95         0.68 o                         
   3   8   2         41.39         40.37         0.77 o                         
   4   8   2         92.24         67.63         1.17 o                         
   5   8   2          3.38          2.99         0.39 o                         
   6   8   2         56.54         58.26         1.24 o                         
   7   8   2         28.61         28.70         1.23 o                         
   8   8   2         33.82         38.02         1.31 o                         
   9   8   2          0.44          0.46         0.44 o                         
  10   8   2          0.25          1.75         0.70 o                         
 -10   9   2          1.14          1.70         1.16 o                         
  -9   9   2          2.95          3.61         0.69 o                         
  -8   9   2          8.60          6.79         0.73 o                         
  -7   9   2         54.87         51.66         1.52 o                         
  -6   9   2          0.27          0.78         0.41 o                         
  -5   9   2         25.75         20.28         0.82 o                         
  -4   9   2          7.80          5.81         0.44 o                         
  -3   9   2        460.57        453.84         4.27 o                         
  -2   9   2         21.79         19.32         0.74 o                         
  -1   9   2       1587.27       1558.72        11.53 o                         
   0   9   2        244.06        240.00         2.40 o                         
   1   9   2         10.52          9.32         0.47 o                         
   2   9   2         10.53          9.43         0.47 o                         
   3   9   2        194.02        146.08         1.82 o                         
   4   9   2          9.76         11.18         0.69 o                         
   5   9   2        491.04        454.83         4.72 o                         
   6   9   2         79.14         81.87         1.73 o                         
   7   9   2          1.37          0.04         0.39 o                         
   8   9   2          0.11          0.58         0.44 o                         
   9   9   2        105.60        112.92         3.13 o                         
  -9  10   2          0.06          0.39         0.53 o                         
  -8  10   2        170.58        170.26         3.12 o                         
  -7  10   2          4.15          4.42         0.64 o                         
  -6  10   2          8.10          8.33         0.74 o                         
  -5  10   2          0.78          1.20         0.50 o                         
  -4  10   2         30.17         27.30         0.91 o                         
  -3  10   2          1.52          1.35         0.31 o                         
  -2  10   2        706.53        677.66         5.98 o                         
  -1  10   2          3.64          4.41         0.39 o                         
   0  10   2         15.94         15.51         0.61 o                         
   1  10   2         61.33         62.62         1.09 o                         
   2  10   2        118.76        132.12         1.69 o                         
   3  10   2          9.68          9.67         0.60 o                         
   4  10   2         49.07         35.82         0.99 o                         
   5  10   2          1.24          2.23         0.39 o                         
   6  10   2         16.98         17.05         1.06 o                         
   7  10   2         59.85         65.82         1.82 o                         
   8  10   2         66.32         76.15         2.50 o                         
   9  10   2          4.33          5.83         1.01 o                         
  -8  11   2          0.00         -0.20         0.51 o                         
  -7  11   2          6.21          8.65         1.27 o                         
  -6  11   2          0.27         -0.31         0.37 o                         
  -5  11   2          1.05          1.15         0.40 o                         
  -4  11   2          0.03         -0.13         0.28 o                         
  -3  11   2         49.89         46.41         1.10 o                         
  -2  11   2         54.07         53.15         1.17 o                         
  -1  11   2         24.22         23.84         0.87 o                         
   0  11   2         54.29         56.15         1.07 o                         
   1  11   2          0.99          1.18         0.26 o                         
   2  11   2        176.23        168.31         2.36 o                         
   3  11   2         67.38         64.30         1.40 o                         
   4  11   2         25.74         25.33         1.02 o                         
   5  11   2         36.20         36.00         1.64 o                         
   6  11   2         32.01         31.92         1.36 o                         
   7  11   2          0.19         -0.27         0.46 o                         
   8  11   2          1.31          0.84         0.68 o                         
  -8  12   2          7.10          8.34         1.73 o                         
  -7  12   2         30.53         29.22         1.49 o                         
  -6  12   2          0.64          0.98         0.53 o                         
  -5  12   2         22.73         25.14         1.27 o                         
  -4  12   2          0.25          0.50         0.34 o                         
  -3  12   2         40.59         44.21         1.37 o                         
  -2  12   2          7.48          6.16         0.53 o                         
  -1  12   2         50.06         49.40         1.12 o                         
   0  12   2          6.50          6.53         0.47 o                         
   1  12   2         22.65         23.17         0.99 o                         
   2  12   2         20.34         17.98         0.92 o                         
   3  12   2          1.79          0.13         0.31 o                         
   4  12   2         16.43         15.96         1.04 o                         
   5  12   2          0.97          0.69         0.44 o                         
   6  12   2         12.58         14.96         1.02 o                         
   7  12   2         23.84         26.39         1.45 o                         
  -7  13   2         32.13         31.92         3.34 o                         
  -6  13   2          1.66          2.02         0.62 o                         
  -5  13   2        123.89        132.57         2.71 o                         
  -4  13   2         21.11         21.36         1.22 o                         
  -3  13   2         26.31         28.85         1.17 o                         
  -2  13   2         10.97         11.54         0.74 o                         
  -1  13   2          0.04          0.00         0.32 o                         
   0  13   2          1.41          1.41         0.35 o                         
   1  13   2         80.00         95.30         1.80 o                         
   2  13   2         17.66         17.52         0.94 o                         
   3  13   2          6.29          6.23         0.72 o                         
   4  13   2         14.69         15.08         1.10 o                         
   5  13   2         34.27         39.00         1.62 o                         
   6  13   2          2.29          1.79         0.56 o                         
  -5  14   2         54.22         55.41         1.82 o                         
  -4  14   2        131.19        141.64         3.32 o                         
  -3  14   2          1.56          1.81         0.48 o                         
  -2  14   2          7.92          6.85         0.87 o                         
  -1  14   2         22.89         23.18         1.07 o                         
   0  14   2        285.06        300.26         4.07 o                         
   1  14   2         50.13         44.96         1.50 o                         
   2  14   2          0.08          0.43         0.44 o                         
   3  14   2          1.52          1.97         0.54 o                         
   4  14   2         12.42         14.15         1.06 o                         
   5  14   2          1.24          1.55         0.67 o                         
  -4  15   2          5.34          6.66         1.69 o                         
  -3  15   2          4.28          3.58         0.67 o                         
  -2  15   2          3.66          3.88         0.59 o                         
  -1  15   2          1.82          1.85         0.59 o                         
   0  15   2          0.05         -0.29         0.46 o                         
   1  15   2          7.75          8.89         1.00 o                         
   2  15   2          0.73          0.16         0.58 o                         
   3  15   2          2.89          3.54         0.72 o                         
 -11   1   3         11.54         13.27         1.33 o                         
 -10   1   3          0.02          0.12         0.42 o                         
  -9   1   3          0.04          0.23         0.29 o                         
  -8   1   3         18.73         17.17         0.78 o                         
  -7   1   3         19.04         18.11         0.65 o                         
  -6   1   3          0.20          0.02         0.12 o                         
  -5   1   3         41.72         42.10         0.57 o                         
  -4   1   3        471.50        494.92         3.53 o                         
  -3   1   3         12.15         10.77         0.27 o                         
  -2   1   3        432.29        476.62         3.16 o                         
  -1   1   3        568.18        558.25         3.54 o                         
   0   1   3        500.77        510.02         3.43 o                         
   1   1   3        105.41        114.38         0.96 o                         
   2   1   3        366.51        423.52         2.85 o                         
   3   1   3         51.22         62.92         0.66 o                         
   4   1   3         10.18          6.90         0.24 o                         
   5   1   3         31.49         33.81         0.59 o                         
   6   1   3         21.86         20.42         0.54 o                         
   7   1   3          0.09         -0.09         0.19 o                         
   8   1   3         90.20         72.97         1.33 o                         
   9   1   3         17.12         13.17         0.82 o                         
  10   1   3          8.68         10.99         1.23 o                         
  11   1   3          0.28          1.09         0.80 o                         
 -11   2   3        277.24        294.74         5.61 o                         
 -10   2   3         39.33         42.64         1.46 o                         
  -9   2   3        172.80        177.23         2.96 o                         
  -8   2   3         18.37         18.62         0.77 o                         
  -7   2   3          9.44          9.27         0.47 o                         
  -6   2   3          4.83          4.43         0.33 o                         
  -5   2   3        551.06        589.91         4.15 o                         
  -4   2   3          3.98          5.58         0.23 o                         
  -3   2   3       4579.80       4890.54        44.17 o                         
  -2   2   3          2.54          3.71         0.22 o                         
  -1   2   3        348.79        321.33         2.41 o                         
   0   2   3        541.48        524.85         3.73 o                         
   1   2   3         20.90         21.09         0.32 o                         
   2   2   3          1.43          2.73         0.13 o                         
   3   2   3       1871.28       2095.41        13.00 o                         
   4   2   3         34.48         43.64         0.64 o                         
   5   2   3        101.12        104.67         1.25 o                         
   6   2   3        101.41         98.41         1.23 o                         
   7   2   3          4.20          5.33         0.39 o                         
   8   2   3         25.64         26.08         0.97 o                         
   9   2   3          7.20          4.46         0.56 o                         
  10   2   3          2.76          1.74         0.56 o                         
  11   2   3          4.22          3.10         0.84 o                         
 -11   3   3        111.05        114.51         3.22 o                         
 -10   3   3          5.19          4.08         0.63 o                         
  -9   3   3          0.57          1.01         0.43 o                         
  -8   3   3         31.88         31.70         0.89 o                         
  -7   3   3         25.11         25.33         0.71 o                         
  -6   3   3        115.82        134.98         1.85 o                         
  -5   3   3         18.34         20.53         0.46 o                         
  -4   3   3        124.19        107.97         1.03 o                         
  -3   3   3         13.21         11.27         0.27 o                         
  -2   3   3        429.41        467.57         3.02 o                         
  -1   3   3         84.12         72.21         0.74 o                         
   0   3   3       1683.27       1759.59        11.33 o                         
   1   3   3         15.36         20.73         0.32 o                         
   2   3   3        943.41        947.44         5.83 o                         
   3   3   3         88.68         97.64         0.97 o                         
   4   3   3          1.12          0.15         0.10 o                         
   5   3   3        431.25        448.78         3.44 o                         
   6   3   3       1160.88       1137.65         8.26 o                         
   7   3   3         32.07         29.80         0.81 o                         
   8   3   3        129.71        122.26         1.95 o                         
   9   3   3         48.10         49.11         1.70 o                         
  10   3   3          0.22          0.55         0.44 o                         
  11   3   3         30.09         36.36         1.88 o                         
 -11   4   3          2.78          1.16         0.68 o                         
 -10   4   3         32.15         33.69         1.52 o                         
  -9   4   3         32.37         37.51         1.17 o                         
  -8   4   3          1.34          1.54         0.35 o                         
  -7   4   3         11.87          9.78         0.52 o                         
  -6   4   3        148.48        146.87         1.72 o                         
  -5   4   3          0.12          0.35         0.25 o                         
  -4   4   3        231.02        252.13         1.89 o                         
  -3   4   3        167.51        184.86         1.53 o                         
  -2   4   3        310.49        330.87         2.26 o                         
  -1   4   3       1185.63       1329.91         8.01 o                         
   0   4   3        183.98        192.15         1.45 o                         
   1   4   3          3.62          7.02         0.25 o                         
   2   4   3          1.19          0.24         0.09 o                         
   3   4   3         51.07         64.74         0.77 o                         
   4   4   3          7.70          9.16         0.36 o                         
   5   4   3        195.38        185.27         1.78 o                         
   6   4   3        141.54        134.60         1.56 o                         
   7   4   3         67.02         59.20         1.13 o                         
   8   4   3         36.47         34.95         1.13 o                         
   9   4   3         28.59         27.78         1.27 o                         
  10   4   3          2.65          2.06         0.73 o                         
  11   4   3         13.01         14.45         1.40 o                         
 -11   5   3         12.02         13.24         1.59 o                         
 -10   5   3          2.01          1.52         0.52 o                         
  -9   5   3         53.76         51.89         1.42 o                         
  -8   5   3         71.40         71.21         1.53 o                         
  -7   5   3          5.07          6.47         0.45 o                         
  -6   5   3          7.15          6.66         0.44 o                         
  -5   5   3        205.87        199.48         2.08 o                         
  -4   5   3         22.37         22.44         0.48 o                         
  -3   5   3        733.29        756.79         4.70 o                         
  -2   5   3        736.57        816.10         5.14 o                         
  -1   5   3        258.59        282.38         1.99 o                         
   0   5   3        521.69        573.72         3.70 o                         
   1   5   3          3.64          2.79         0.17 o                         
   2   5   3         32.68         37.85         0.52 o                         
   3   5   3          4.62          6.89         0.23 o                         
   4   5   3         18.97         16.52         0.46 o                         
   5   5   3        252.67        244.48         2.20 o                         
   6   5   3         15.96         16.39         0.68 o                         
   7   5   3         80.14         82.42         1.49 o                         
   8   5   3         17.90         17.47         0.89 o                         
   9   5   3         22.44         22.82         1.08 o                         
  10   5   3          3.60          3.25         0.65 o                         
  11   5   3         26.87         29.97         2.19 o                         
 -11   6   3         51.03         50.00         2.09 o                         
 -10   6   3          8.21          7.81         0.80 o                         
  -9   6   3          0.89          0.89         0.41 o                         
  -8   6   3          0.04          0.00         0.29 o                         
  -7   6   3        145.82        136.46         1.88 o                         
  -6   6   3          4.14          3.51         0.36 o                         
  -5   6   3        253.75        273.66         2.66 o                         
  -4   6   3        168.13        177.91         1.70 o                         
  -3   6   3        292.68        288.89         2.24 o                         
  -2   6   3          0.65          0.75         0.11 o                         
  -1   6   3         33.62         39.78         0.53 o                         
   0   6   3         35.24         41.21         0.54 o                         
   1   6   3         19.86         27.68         0.46 o                         
   2   6   3         10.08         11.14         0.33 o                         
   3   6   3         92.96        102.52         1.14 o                         
   4   6   3          3.78          3.83         0.27 o                         
   5   6   3       1137.08       1099.15         8.06 o                         
   6   6   3         86.97         82.56         1.95 o                         
   7   6   3         62.37         58.88         1.28 o                         
   8   6   3         42.90         39.27         1.19 o                         
   9   6   3          0.02          0.43         0.39 o                         
  10   6   3          7.10          9.51         1.06 o                         
 -10   7   3         30.04         29.98         1.50 o                         
  -9   7   3         24.60         23.99         1.22 o                         
  -8   7   3         39.39         36.43         1.16 o                         
  -7   7   3         14.61         11.88         0.70 o                         
  -6   7   3         31.08         25.56         0.85 o                         
  -5   7   3         97.06         91.91         1.45 o                         
  -4   7   3          7.92          9.87         0.43 o                         
  -3   7   3          2.78          1.60         0.20 o                         
  -2   7   3        323.65        295.57         2.32 o                         
  -1   7   3         60.84         58.54         0.73 o                         
   0   7   3        709.69        771.05         4.98 o                         
   1   7   3         23.58         30.45         0.52 o                         
   2   7   3          4.50         12.53         0.39 o                         
   3   7   3         11.61         15.67         0.53 o                         
   4   7   3        180.27        148.20         1.74 o                         
   5   7   3         11.78         10.91         0.65 o                         
   6   7   3        189.40        177.43         2.58 o                         
   7   7   3         46.59         45.79         1.48 o                         
   8   7   3         56.69         67.01         1.60 o                         
   9   7   3         12.11         11.51         0.92 o                         
  10   7   3          1.45          1.05         0.64 o                         
 -10   8   3          3.78          2.47         0.64 o                         
  -9   8   3         30.71         35.96         1.61 o                         
  -8   8   3         41.27         40.39         1.31 o                         
  -7   8   3         12.12         12.73         0.79 o                         
  -6   8   3         44.53         47.85         1.14 o                         
  -5   8   3         89.42         82.87         1.45 o                         
  -4   8   3         41.53         40.01         0.89 o                         
  -3   8   3        794.56        797.25         6.67 o                         
  -2   8   3         74.25         73.97         1.24 o                         
  -1   8   3         40.11         31.85         0.66 o                         
   0   8   3          0.75          1.06         0.16 o                         
   1   8   3        118.20        126.33         1.41 o                         
   2   8   3          4.83          3.41         0.27 o                         
   3   8   3        115.57         97.63         1.33 o                         
   4   8   3         51.96         50.37         1.29 o                         
   5   8   3        158.39        153.85         2.32 o                         
   6   8   3         73.79         68.36         1.53 o                         
   7   8   3         77.61         73.68         1.66 o                         
   8   8   3         30.35         33.05         1.35 o                         
   9   8   3         38.05         41.18         2.97 o                         
  -9   9   3         14.17         14.20         1.18 o                         
  -8   9   3          0.00          0.03         0.44 o                         
  -7   9   3          7.60          7.17         0.75 o                         
  -6   9   3          0.21         -0.22         0.32 o                         
  -5   9   3         26.44         24.69         1.01 o                         
  -4   9   3         12.42         11.55         0.69 o                         
  -3   9   3          4.49          4.55         0.41 o                         
  -2   9   3         11.32         12.64         0.57 o                         
  -1   9   3         13.18         13.36         0.54 o                         
   0   9   3          5.83          3.96         0.31 o                         
   1   9   3         44.38         36.46         0.86 o                         
   2   9   3          6.81          5.19         0.40 o                         
   3   9   3          3.06          2.87         0.33 o                         
   4   9   3         19.21         16.13         0.88 o                         
   5   9   3         28.60         23.66         1.11 o                         
   6   9   3          3.10          3.55         0.49 o                         
   7   9   3         25.54         26.29         1.65 o                         
   8   9   3         16.62         18.86         1.09 o                         
   9   9   3          2.15          2.42         0.68 o                         
  -9  10   3         21.63         19.32         1.43 o                         
  -8  10   3         10.92         12.08         0.97 o                         
  -7  10   3          0.22         -0.39         0.39 o                         
  -6  10   3         29.79         27.48         1.24 o                         
  -5  10   3         10.66         11.03         0.72 o                         
  -4  10   3         99.02        101.40         1.85 o                         
  -3  10   3        268.62        262.67         3.09 o                         
  -2  10   3         82.18         75.84         1.32 o                         
  -1  10   3          5.10          4.64         0.38 o                         
   0  10   3         19.38         19.03         0.68 o                         
   1  10   3         41.31         45.20         0.91 o                         
   2  10   3          1.12          0.29         0.25 o                         
   3  10   3        144.36        122.93         2.25 o                         
   4  10   3          1.54          1.26         0.39 o                         
   5  10   3          3.85          2.82         0.49 o                         
   6  10   3          1.39          1.46         0.44 o                         
   7  10   3         46.89         49.02         1.57 o                         
   8  10   3         59.26         58.20         1.82 o                         
  -8  11   3         73.89         73.89         2.10 o                         
  -7  11   3          1.76          0.95         0.49 o                         
  -6  11   3         50.68         52.80         1.59 o                         
  -5  11   3          9.89          9.13         0.71 o                         
  -4  11   3         59.13         53.62         1.40 o                         
  -3  11   3         47.65         49.11         1.18 o                         
  -2  11   3        627.84        607.98         5.96 o                         
  -1  11   3         95.78         88.91         1.58 o                         
   0  11   3         42.04         39.34         1.08 o                         
   1  11   3         12.65         13.28         0.64 o                         
   2  11   3        187.94        168.96         2.34 o                         
   3  11   3         16.37         16.00         0.95 o                         
   4  11   3        100.59         89.10         1.98 o                         
   5  11   3         32.73         34.19         1.37 o                         
   6  11   3         61.07         62.04         1.77 o                         
   7  11   3          0.27         -0.30         0.44 o                         
   8  11   3         19.31         29.51         1.90 o                         
  -7  12   3         13.69         13.65         1.10 o                         
  -6  12   3         24.49         23.98         1.32 o                         
  -5  12   3         34.47         36.22         1.46 o                         
  -4  12   3          7.22          6.80         0.64 o                         
  -3  12   3         16.20         16.62         0.85 o                         
  -2  12   3         10.47         11.49         0.72 o                         
  -1  12   3        101.18        108.39         1.86 o                         
   0  12   3         96.76         95.29         1.71 o                         
   1  12   3         36.60         33.22         1.06 o                         
   2  12   3          0.47          0.56         0.47 o                         
   3  12   3          6.56         10.60         0.85 o                         
   4  12   3         39.36         43.13         1.46 o                         
   5  12   3         65.92         72.26         1.90 o                         
   6  12   3         58.07         58.20         1.82 o                         
   7  12   3          0.51          0.06         0.49 o                         
  -6  13   3         43.81         53.27         1.97 o                         
  -5  13   3          0.07         -0.19         0.46 o                         
  -4  13   3          0.28          0.31         0.41 o                         
  -3  13   3         27.53         23.83         1.14 o                         
  -2  13   3          1.74          1.16         0.36 o                         
  -1  13   3         25.58         26.87         1.13 o                         
   0  13   3         36.97         38.69         1.18 o                         
   1  13   3         36.50         34.03         1.35 o                         
   2  13   3         52.19         50.82         1.59 o                         
   3  13   3        115.24        112.78         2.38 o                         
   4  13   3          0.16          0.45         0.43 o                         
   5  13   3          2.16          1.84         0.63 o                         
   6  13   3         58.43         58.87         2.30 o                         
  -5  14   3          3.88          6.18         0.83 o                         
  -4  14   3          5.67          7.88         0.81 o                         
  -3  14   3          9.93         10.32         0.86 o                         
  -2  14   3          0.33          0.09         0.39 o                         
  -1  14   3          7.69          8.27         0.72 o                         
   0  14   3         21.77         20.19         1.20 o                         
   1  14   3         73.30         74.14         2.17 o                         
   2  14   3          0.04          0.66         0.45 o                         
   3  14   3          0.08          0.11         0.46 o                         
   4  14   3          1.59          1.45         0.61 o                         
   5  14   3         23.36         26.57         2.11 o                         
  -3  15   3          4.00          2.98         0.80 o                         
  -2  15   3          8.25          5.37         0.77 o                         
  -1  15   3         36.10         39.63         1.58 o                         
   0  15   3          5.90          8.58         0.97 o                         
   1  15   3         23.33         24.58         1.57 o                         
   2  15   3          3.61          2.05         0.71 o                         
   3  15   3          0.02         -0.67         0.71 o                         
 -11   0   4         13.29         11.90         2.85 o                         
 -10   0   4        159.52        168.20         4.05 o                         
  -9   0   4         52.57         51.25         2.13 o                         
  -8   0   4         24.98         27.48         1.36 o                         
  -7   0   4          3.15          4.20         0.52 o                         
  -6   0   4        277.11        282.71         3.79 o                         
  -5   0   4         35.66         33.19         0.93 o                         
  -4   0   4       4120.82       4369.49        38.45 o                         
  -3   0   4        422.96        412.98         3.85 o                         
  -2   0   4        396.75        420.35         3.89 o                         
  -1   0   4        659.39        662.03         5.82 o                         
   0   0   4         44.02         47.67         0.70 o                         
   1   0   4          0.18          0.31         0.13 o                         
   2   0   4       5727.72       6156.71        51.60 o                         
   3   0   4         56.46         68.33         1.10 o                         
   4   0   4        399.96        319.28         3.51 o                         
   5   0   4        569.10        511.27         8.53 o                         
   6   0   4          0.34          1.59         0.37 o                         
   7   0   4         98.46         84.37         1.85 o                         
   8   0   4         13.96          9.06         0.84 o                         
   9   0   4         54.43         55.32         2.84 o                         
  10   0   4          9.61         12.19         1.84 o                         
  11   0   4          0.00          1.75         1.05 o                         
 -11   1   4          0.04          0.94         0.70 o                         
 -10   1   4          7.31          7.69         0.78 o                         
  -9   1   4         68.92         65.55         1.41 o                         
  -8   1   4         23.91         24.00         0.94 o                         
  -7   1   4          2.71          2.74         0.33 o                         
  -6   1   4         14.02         15.72         0.56 o                         
  -5   1   4        604.05        644.38         4.84 o                         
  -4   1   4        114.74        105.24         1.12 o                         
  -3   1   4       1966.89       2105.14        13.04 o                         
  -2   1   4         67.39         71.96         0.68 o                         
  -1   1   4         33.89         28.79         0.35 o                         
   0   1   4         45.72         44.12         0.45 o                         
   1   1   4          7.99          4.97         0.19 o                         
   2   1   4        127.03        130.33         1.12 o                         
   3   1   4         61.00         89.84         0.89 o                         
   4   1   4        417.60        424.69         3.16 o                         
   5   1   4         25.77         25.58         0.60 o                         
   6   1   4        108.95         92.39         1.30 o                         
   7   1   4        685.81        597.27         5.34 o                         
   8   1   4          1.75          0.54         0.30 o                         
   9   1   4         10.58          9.63         1.02 o                         
  10   1   4         24.09         24.58         1.60 o                         
  11   1   4          0.17          0.70         1.02 o                         
 -11   2   4         58.92         56.55         2.30 o                         
 -10   2   4          9.94          9.42         0.83 o                         
  -9   2   4         43.02         43.28         1.29 o                         
  -8   2   4          5.32          4.51         0.43 o                         
  -7   2   4        230.02        232.18         2.58 o                         
  -6   2   4          0.06          0.06         0.18 o                         
  -5   2   4        254.52        282.92         2.44 o                         
  -4   2   4        131.03        132.16         1.27 o                         
  -3   2   4        424.41        437.49         3.17 o                         
  -2   2   4        179.79        195.98         1.47 o                         
  -1   2   4        151.60        156.87         1.38 o                         
   0   2   4         49.53         52.32         0.62 o                         
   1   2   4        158.12        152.12         1.27 o                         
   2   2   4        253.84        264.36         2.06 o                         
   3   2   4         49.69         55.50         0.62 o                         
   4   2   4          1.42          2.12         0.21 o                         
   5   2   4          5.05          5.79         0.33 o                         
   6   2   4         20.05         13.49         0.58 o                         
   7   2   4          1.23          1.54         0.30 o                         
   8   2   4         70.53         69.11         1.55 o                         
   9   2   4          0.01         -0.17         0.33 o                         
  10   2   4          9.85         11.49         1.12 o                         
  11   2   4         26.18         32.94         2.64 o                         
 -11   3   4          0.70          0.89         0.54 o                         
 -10   3   4          3.93          3.19         0.67 o                         
  -9   3   4         30.43         29.75         1.23 o                         
  -8   3   4         33.79         35.25         0.93 o                         
  -7   3   4          2.61          3.12         0.35 o                         
  -6   3   4          5.13          5.15         0.36 o                         
  -5   3   4         30.76         30.73         0.65 o                         
  -4   3   4          0.11         -0.07         0.10 o                         
  -3   3   4        631.85        656.85         4.20 o                         
  -2   3   4        743.48        762.72         4.61 o                         
  -1   3   4         23.29         30.16         0.46 o                         
   0   3   4         35.07         41.81         0.55 o                         
   1   3   4          0.32          0.49         0.09 o                         
   2   3   4          3.84          1.67         0.14 o                         
   3   3   4         45.19         40.66         0.50 o                         
   4   3   4          3.32          4.61         0.29 o                         
   5   3   4         98.18         95.22         1.23 o                         
   6   3   4         66.40         58.13         1.03 o                         
   7   3   4          0.00          0.04         0.25 o                         
   8   3   4         36.03         30.87         1.19 o                         
   9   3   4          2.19          1.20         0.38 o                         
  10   3   4          3.24          4.03         0.74 o                         
  11   3   4         10.85         10.35         1.41 o                         
 -11   4   4         12.11         12.19         1.20 o                         
 -10   4   4          3.42          2.90         0.62 o                         
  -9   4   4          4.06          3.62         0.51 o                         
  -8   4   4        103.95        102.45         1.67 o                         
  -7   4   4         15.39         14.99         0.78 o                         
  -6   4   4        349.72        385.84         3.53 o                         
  -5   4   4        147.46        148.66         1.70 o                         
  -4   4   4        291.46        298.69         2.64 o                         
  -3   4   4         19.17         15.34         0.36 o                         
  -2   4   4        508.21        522.44         3.42 o                         
  -1   4   4         95.41         90.10         0.94 o                         
   0   4   4        175.08        214.69         1.83 o                         
   1   4   4          0.15          0.21         0.09 o                         
   2   4   4         28.89         48.49         0.57 o                         
   3   4   4          5.54          8.38         0.33 o                         
   4   4   4       1733.23       1654.13        11.48 o                         
   5   4   4         26.02         24.82         0.66 o                         
   6   4   4        211.83        203.09         2.22 o                         
   7   4   4          4.53          3.47         0.42 o                         
   8   4   4          0.04         -0.11         0.29 o                         
   9   4   4          1.46          0.95         0.41 o                         
  10   4   4         81.90         88.20         2.21 o                         
 -11   5   4         35.63         34.51         1.71 o                         
 -10   5   4          3.60          2.99         0.66 o                         
  -9   5   4          9.22          9.31         0.90 o                         
  -8   5   4         14.92         14.29         0.89 o                         
  -7   5   4          0.51          1.57         0.42 o                         
  -6   5   4         84.11         81.70         1.26 o                         
  -5   5   4        519.32        530.11         4.69 o                         
  -4   5   4         27.36         25.27         0.59 o                         
  -3   5   4         39.39         30.43         0.54 o                         
  -2   5   4         60.55         59.68         0.68 o                         
  -1   5   4       1835.05       2005.30        12.01 o                         
   0   5   4         19.71         19.01         0.32 o                         
   1   5   4        300.85        292.55         2.12 o                         
   2   5   4          0.10          0.17         0.10 o                         
   3   5   4          4.86          7.25         0.35 o                         
   4   5   4         86.38         91.67         1.26 o                         
   5   5   4       1928.57       1834.06        13.47 o                         
   6   5   4         15.74         15.20         0.79 o                         
   7   5   4          0.23          0.35         0.28 o                         
   8   5   4         37.16         39.06         1.21 o                         
   9   5   4          0.19         -0.38         0.38 o                         
  10   5   4         13.34         14.17         1.06 o                         
 -10   6   4          0.20         -0.18         0.49 o                         
  -9   6   4         37.71         38.06         1.37 o                         
  -8   6   4          2.23          2.07         0.54 o                         
  -7   6   4          3.82          3.83         0.41 o                         
  -6   6   4         97.92         93.61         1.48 o                         
  -5   6   4         12.17         14.57         0.68 o                         
  -4   6   4        106.20         92.32         1.29 o                         
  -3   6   4          1.65          1.30         0.15 o                         
  -2   6   4        694.99        724.08         4.70 o                         
  -1   6   4         95.60        100.25         0.97 o                         
   0   6   4          3.47          3.90         0.18 o                         
   1   6   4         63.67         62.78         0.76 o                         
   2   6   4         37.03         42.00         0.65 o                         
   3   6   4        119.29        123.36         1.48 o                         
   4   6   4        767.44        743.98         5.95 o                         
   5   6   4        173.77        169.09         2.46 o                         
   6   6   4         25.62         24.53         0.92 o                         
   7   6   4         79.08         83.51         1.61 o                         
   8   6   4          0.98          0.83         0.37 o                         
   9   6   4          0.08          0.69         0.44 o                         
  10   6   4          9.57         10.07         1.10 o                         
 -10   7   4         40.64         44.04         1.77 o                         
  -9   7   4          1.75          1.82         0.48 o                         
  -8   7   4          7.51          6.14         0.62 o                         
  -7   7   4          0.51          0.26         0.26 o                         
  -6   7   4         95.70         91.40         1.53 o                         
  -5   7   4          0.44          0.17         0.26 o                         
  -4   7   4        444.51        462.92         4.03 o                         
  -3   7   4          5.84          9.50         0.42 o                         
  -2   7   4          6.63         10.30         0.37 o                         
  -1   7   4        257.13        244.83         1.99 o                         
   0   7   4          4.01          1.99         0.16 o                         
   1   7   4         17.64         20.05         0.45 o                         
   2   7   4        133.87        133.38         1.39 o                         
   3   7   4         10.02          9.56         0.49 o                         
   4   7   4        193.07        178.40         2.25 o                         
   5   7   4         11.88         13.49         0.87 o                         
   6   7   4          2.65          2.95         0.42 o                         
   7   7   4         86.59         91.65         1.84 o                         
   8   7   4          0.39         -0.07         0.39 o                         
   9   7   4          0.10         -0.13         0.43 o                         
  10   7   4         62.49         79.69         3.58 o                         
 -10   8   4         11.09          8.94         0.96 o                         
  -9   8   4          3.94          2.77         0.59 o                         
  -8   8   4          0.99          0.70         0.43 o                         
  -7   8   4          1.15          0.23         0.36 o                         
  -6   8   4          0.15         -0.15         0.26 o                         
  -5   8   4         11.84         12.04         0.87 o                         
  -4   8   4        475.72        478.01         4.77 o                         
  -3   8   4          2.50          1.36         0.26 o                         
  -2   8   4         63.74         64.97         0.95 o                         
  -1   8   4          0.24          0.60         0.17 o                         
   0   8   4        110.96        122.62         1.35 o                         
   1   8   4         59.31         66.06         0.98 o                         
   2   8   4        292.68        247.37         2.78 o                         
   3   8   4          0.86          0.55         0.25 o                         
   4   8   4         15.02         15.39         0.71 o                         
   5   8   4         27.73         25.51         1.03 o                         
   6   8   4         69.00         68.96         1.55 o                         
   7   8   4          0.94          0.42         0.35 o                         
   8   8   4          3.08          2.18         0.49 o                         
   9   8   4         36.95         44.89         2.10 o                         
  -9   9   4        109.67        117.46         2.84 o                         
  -8   9   4          0.03          0.23         0.47 o                         
  -7   9   4          0.05          0.12         0.34 o                         
  -6   9   4         11.84          9.93         0.72 o                         
  -5   9   4         81.09         78.32         1.61 o                         
  -4   9   4         41.49         41.96         1.09 o                         
  -3   9   4        925.28        928.95         8.90 o                         
  -2   9   4        151.81        137.76         2.28 o                         
  -1   9   4         56.43         52.26         0.99 o                         
   0   9   4         17.85         19.74         0.76 o                         
   1   9   4        150.45        116.90         1.66 o                         
   2   9   4         12.35         11.75         0.66 o                         
   3   9   4        390.97        324.62         3.82 o                         
   4   9   4         91.25         83.95         1.82 o                         
   5   9   4          3.51          3.00         0.53 o                         
   6   9   4         21.24         20.23         1.02 o                         
   7   9   4        100.02        114.94         2.21 o                         
   8   9   4         11.35         13.42         1.25 o                         
   9   9   4          0.08          0.56         0.77 o                         
  -9  10   4         21.46         22.94         1.99 o                         
  -8  10   4         23.36         25.02         1.52 o                         
  -7  10   4          1.79          1.57         0.50 o                         
  -6  10   4          0.21          0.46         0.33 o                         
  -5  10   4          0.00         -0.26         0.31 o                         
  -4  10   4        492.88        508.74         5.58 o                         
  -3  10   4          0.39          1.10         0.35 o                         
  -2  10   4          2.60          2.91         0.36 o                         
  -1  10   4          2.82          2.08         0.33 o                         
   0  10   4        103.72        103.85         1.55 o                         
   1  10   4         11.08         10.04         0.64 o                         
   2  10   4         71.30         51.40         1.23 o                         
   3  10   4          8.30          9.86         0.74 o                         
   4  10   4          0.00         -0.09         0.32 o                         
   5  10   4         98.44         96.37         2.09 o                         
   6  10   4        112.39        124.53         2.52 o                         
   7  10   4          0.74          1.67         0.53 o                         
   8  10   4         49.89         53.55         1.83 o                         
  -8  11   4         11.60         13.59         1.25 o                         
  -7  11   4         27.62         28.42         1.47 o                         
  -6  11   4          0.26         -0.16         0.39 o                         
  -5  11   4          4.44          3.13         0.50 o                         
  -4  11   4         55.60         51.95         1.38 o                         
  -3  11   4          2.02          1.35         0.36 o                         
  -2  11   4         44.54         43.42         1.12 o                         
  -1  11   4         19.33         21.24         0.90 o                         
   0  11   4         61.21         55.46         1.23 o                         
   1  11   4         23.56         20.13         0.92 o                         
   2  11   4         61.45         59.75         1.66 o                         
   3  11   4         50.04         50.53         1.44 o                         
   4  11   4          5.62          4.44         0.63 o                         
   5  11   4         21.46         21.35         1.16 o                         
   6  11   4          0.14          0.91         0.46 o                         
   7  11   4          6.02          7.32         0.82 o                         
  -7  12   4          2.11          2.91         0.70 o                         
  -6  12   4         22.92         28.60         1.44 o                         
  -5  12   4          0.10         -0.16         0.35 o                         
  -4  12   4          2.82          1.41         0.43 o                         
  -3  12   4         44.43         45.16         1.29 o                         
  -2  12   4         27.76         30.12         1.14 o                         
  -1  12   4         11.23         10.94         0.72 o                         
   0  12   4          7.63          8.44         0.90 o                         
   1  12   4          0.28          0.21         0.33 o                         
   2  12   4         21.82         18.22         1.04 o                         
   3  12   4          3.92          3.68         0.70 o                         
   4  12   4         35.10         38.80         1.46 o                         
   5  12   4          4.15          5.77         0.75 o                         
   6  12   4          4.43          3.58         0.72 o                         
  -6  13   4         20.85         21.31         1.40 o                         
  -5  13   4          8.58          9.09         0.88 o                         
  -4  13   4          7.69          7.84         0.74 o                         
  -3  13   4          8.27          8.51         0.79 o                         
  -2  13   4          1.91          1.37         0.46 o                         
  -1  13   4         52.51         57.99         1.72 o                         
   0  13   4         33.62         37.32         1.38 o                         
   1  13   4          0.76          0.37         0.43 o                         
   2  13   4          0.34          0.38         0.40 o                         
   3  13   4         10.28         12.77         0.99 o                         
   4  13   4         10.30         10.93         0.95 o                         
   5  13   4        271.66        302.38         4.60 o                         
  -4  14   4         16.96         13.01         1.67 o                         
  -3  14   4          1.46          1.49         0.56 o                         
  -2  14   4        128.61        145.21         2.83 o                         
  -1  14   4          8.99          6.78         0.80 o                         
   0  14   4         16.52         22.36         1.22 o                         
   1  14   4         22.04         22.16         1.37 o                         
   2  14   4         28.63         28.26         1.40 o                         
   3  14   4          2.69          3.06         0.64 o                         
   4  14   4        203.44        226.68         4.86 o                         
  -2  15   4          0.06         -0.69         0.69 o                         
  -1  15   4         27.70         28.51         1.92 o                         
   0  15   4          3.67          4.02         0.87 o                         
   1  15   4          0.04          0.15         1.51 o                         
 -11   1   5          0.47          0.89         0.65 o                         
 -10   1   5          1.34          1.10         0.43 o                         
  -9   1   5          0.90          0.75         0.36 o                         
  -8   1   5          0.12          0.17         0.27 o                         
  -7   1   5         10.65         12.64         0.62 o                         
  -6   1   5        185.22        187.30         2.19 o                         
  -5   1   5          8.92          6.24         0.38 o                         
  -4   1   5        232.65        254.26         2.47 o                         
  -3   1   5         46.96         51.61         0.64 o                         
  -2   1   5          2.00          1.89         0.13 o                         
  -1   1   5        140.49        142.87         1.14 o                         
   0   1   5         20.73         23.87         0.36 o                         
   1   1   5         16.73         16.91         0.33 o                         
   2   1   5         50.33         60.91         0.75 o                         
   3   1   5         11.28         11.89         0.35 o                         
   4   1   5          1.28          1.68         0.21 o                         
   5   1   5         52.26         53.81         1.33 o                         
   6   1   5        357.33        282.01         3.41 o                         
   7   1   5         66.55         58.21         1.27 o                         
   8   1   5          1.40          2.46         0.42 o                         
   9   1   5          0.09          0.39         0.40 o                         
  10   1   5          2.41          2.17         0.70 o                         
 -11   2   5         24.14         26.65         1.47 o                         
 -10   2   5         48.24         49.86         1.61 o                         
  -9   2   5         21.44         19.65         0.93 o                         
  -8   2   5          1.35          1.12         0.33 o                         
  -7   2   5        263.00        270.14         2.95 o                         
  -6   2   5         12.02         11.83         0.59 o                         
  -5   2   5        679.38        728.15         5.77 o                         
  -4   2   5        243.96        247.89         2.20 o                         
  -3   2   5         18.05         23.04         0.44 o                         
  -2   2   5        159.26        157.78         1.30 o                         
  -1   2   5         35.48         45.08         0.57 o                         
   0   2   5          0.17          0.00         0.09 o                         
   1   2   5        853.78        930.30         6.27 o                         
   2   2   5         35.15         43.35         0.64 o                         
   3   2   5         25.36         27.82         0.55 o                         
   4   2   5        137.45        125.35         1.48 o                         
   5   2   5        101.11        107.47         1.41 o                         
   6   2   5         30.33         26.40         1.05 o                         
   7   2   5          4.14          1.21         0.30 o                         
   8   2   5         37.98         36.34         1.39 o                         
   9   2   5          1.29          1.54         0.52 o                         
  10   2   5          0.01          0.50         0.64 o                         
 -11   3   5          5.13          5.57         1.16 o                         
 -10   3   5         27.66         24.40         1.34 o                         
  -9   3   5         35.97         36.02         1.22 o                         
  -8   3   5          2.00          1.70         0.34 o                         
  -7   3   5         17.48         20.27         0.79 o                         
  -6   3   5          3.91          3.54         0.39 o                         
  -5   3   5         92.74         93.04         1.29 o                         
  -4   3   5        254.54        264.47         2.30 o                         
  -3   3   5         32.58         42.75         0.72 o                         
  -2   3   5        950.24        993.83         6.40 o                         
  -1   3   5         42.55         38.43         0.61 o                         
   0   3   5        432.46        429.64         3.15 o                         
   1   3   5         43.39         46.70         0.63 o                         
   2   3   5         15.22         22.71         0.45 o                         
   3   3   5        512.85        545.25         4.45 o                         
   4   3   5       1087.33       1037.38         7.91 o                         
   5   3   5         10.24          5.77         0.39 o                         
   6   3   5        333.70        314.85         3.44 o                         
   7   3   5         10.03         11.09         0.60 o                         
   8   3   5          0.67          0.72         0.42 o                         
   9   3   5         57.91         64.16         1.97 o                         
  10   3   5         44.45         46.24         2.31 o                         
 -11   4   5          1.54          1.50         0.62 o                         
 -10   4   5          0.89          0.49         0.60 o                         
  -9   4   5          0.04          0.31         0.35 o                         
  -8   4   5        123.04        121.08         1.88 o                         
  -7   4   5         91.85         88.88         1.48 o                         
  -6   4   5          1.96          3.08         0.36 o                         
  -5   4   5         27.07         30.26         0.70 o                         
  -4   4   5         65.66         71.21         1.04 o                         
  -3   4   5        456.31        457.60         3.40 o                         
  -2   4   5        200.92        204.82         1.62 o                         
  -1   4   5         36.79         41.19         0.65 o                         
   0   4   5          0.02         -0.03         0.10 o                         
   1   4   5        109.01        145.48         1.39 o                         
   2   4   5        230.89        234.03         1.97 o                         
   3   4   5        699.52        685.96         5.74 o                         
   4   4   5         60.38         61.92         1.00 o                         
   5   4   5          1.31          1.22         0.24 o                         
   6   4   5          0.06         -0.07         0.22 o                         
   7   4   5         57.16         59.43         1.43 o                         
   8   4   5          2.02          2.29         0.46 o                         
   9   4   5         22.55         24.05         1.26 o                         
  10   4   5         25.72         29.39         1.61 o                         
 -10   5   5         10.95          8.60         0.88 o                         
  -9   5   5         24.62         22.98         1.13 o                         
  -8   5   5         13.82         14.76         0.93 o                         
  -7   5   5         31.20         29.77         0.95 o                         
  -6   5   5         73.52         73.89         2.27 o                         
  -5   5   5        100.02         95.15         1.39 o                         
  -4   5   5        178.08        194.47         2.04 o                         
  -3   5   5        173.48        182.93         1.67 o                         
  -2   5   5        206.06        198.94         1.62 o                         
  -1   5   5          9.94          8.95         0.35 o                         
   0   5   5         13.67         13.02         0.39 o                         
   1   5   5        102.04        102.03         1.08 o                         
   2   5   5         21.61         16.25         0.75 o                         
   3   5   5         34.87         34.35         0.72 o                         
   4   5   5        483.80        476.03         4.13 o                         
   5   5   5          6.02          6.54         0.43 o                         
   6   5   5          1.59          1.24         0.28 o                         
   7   5   5          0.94          0.45         0.40 o                         
   8   5   5          7.14          5.94         0.60 o                         
   9   5   5          7.61         10.39         0.86 o                         
  10   5   5          2.62          1.81         0.65 o                         
 -10   6   5         14.70         14.83         1.35 o                         
  -9   6   5         19.85         17.97         1.05 o                         
  -8   6   5          1.39          1.27         0.38 o                         
  -7   6   5          6.48          6.29         0.53 o                         
  -6   6   5          2.78          2.43         0.33 o                         
  -5   6   5        183.61        175.61         2.02 o                         
  -4   6   5        112.90        123.57         1.53 o                         
  -3   6   5         54.93         60.40         0.94 o                         
  -2   6   5         24.96         27.68         0.49 o                         
  -1   6   5         12.65         17.40         0.46 o                         
   0   6   5         49.07         45.68         0.62 o                         
   1   6   5         85.04         85.94         1.00 o                         
   2   6   5         24.86         23.02         0.60 o                         
   3   6   5        693.26        688.28         5.57 o                         
   4   6   5         82.08         76.80         1.20 o                         
   5   6   5          5.82          4.59         0.39 o                         
   6   6   5          0.00          0.38         0.27 o                         
   7   6   5          0.03         -0.31         0.31 o                         
   8   6   5          1.98          1.68         0.46 o                         
   9   6   5        111.58        116.38         2.63 o                         
 -10   7   5         38.29         38.19         1.67 o                         
  -9   7   5          0.70          0.22         0.39 o                         
  -8   7   5          0.48          0.63         0.35 o                         
  -7   7   5         34.60         30.17         1.31 o                         
  -6   7   5         98.59         95.23         1.55 o                         
  -5   7   5        134.70        132.98         1.74 o                         
  -4   7   5        356.98        360.44         5.25 o                         
  -3   7   5          0.10          0.68         0.20 o                         
  -2   7   5        258.73        257.51         3.06 o                         
  -1   7   5          0.06          0.19         0.12 o                         
   0   7   5          7.51          4.95         0.29 o                         
   1   7   5         12.19         10.62         0.42 o                         
   2   7   5        134.43        110.96         1.46 o                         
   3   7   5         38.83         38.69         0.96 o                         
   4   7   5        441.56        413.79         4.23 o                         
   5   7   5         43.75         43.00         1.10 o                         
   6   7   5          0.33          1.05         0.35 o                         
   7   7   5         19.30         18.53         0.99 o                         
   8   7   5          3.51          2.39         0.56 o                         
   9   7   5          3.13          3.42         0.66 o                         
  -9   8   5         21.25         22.42         1.46 o                         
  -8   8   5         39.70         40.13         1.61 o                         
  -7   8   5          0.46         -0.15         0.38 o                         
  -6   8   5          9.73         10.40         0.74 o                         
  -5   8   5        512.11        537.96         5.44 o                         
  -4   8   5          0.74          1.47         0.31 o                         
  -3   8   5        123.62        122.22         1.68 o                         
  -2   8   5         34.83         33.64         0.76 o                         
  -1   8   5         46.49         42.37         1.01 o                         
   0   8   5          1.73          2.87         0.28 o                         
   1   8   5         27.44         16.30         0.78 o                         
   2   8   5          0.49          0.70         0.25 o                         
   3   8   5         47.02         44.96         1.04 o                         
   4   8   5        216.37        209.99         2.67 o                         
   5   8   5        200.19        191.51         3.02 o                         
   6   8   5         95.20         97.29         1.93 o                         
   7   8   5         88.99         87.54         1.89 o                         
   8   8   5          0.56          0.83         0.52 o                         
   9   8   5          0.04         -0.17         0.58 o                         
  -9   9   5         10.80          9.81         1.02 o                         
  -8   9   5         25.53         28.93         1.61 o                         
  -7   9   5         13.61         13.81         0.94 o                         
  -6   9   5          4.83          5.06         0.57 o                         
  -5   9   5        124.36        123.70         2.11 o                         
  -4   9   5          3.01          2.68         0.55 o                         
  -3   9   5          2.17          1.65         0.35 o                         
  -2   9   5         42.31         41.94         1.29 o                         
  -1   9   5         85.32         75.24         1.44 o                         
   0   9   5         26.56         21.82         0.74 o                         
   1   9   5         16.74         16.30         0.70 o                         
   2   9   5         84.68         90.62         1.68 o                         
   3   9   5        130.16        125.57         2.55 o                         
   4   9   5         29.49         31.50         1.11 o                         
   5   9   5          1.10          0.49         0.35 o                         
   6   9   5         20.20         20.95         1.05 o                         
   7   9   5          0.26          0.59         0.41 o                         
   8   9   5          9.59          7.83         0.91 o                         
  -8  10   5          1.62          2.23         0.66 o                         
  -7  10   5         30.51         33.32         1.62 o                         
  -6  10   5          0.34         -0.09         0.33 o                         
  -5  10   5        212.01        212.36         3.06 o                         
  -4  10   5         52.27         50.84         1.42 o                         
  -3  10   5         35.73         36.41         1.12 o                         
  -2  10   5          8.61         10.58         0.72 o                         
  -1  10   5         36.37         37.65         1.05 o                         
   0  10   5         33.57         36.81         0.97 o                         
   1  10   5        313.42        280.52         3.47 o                         
   2  10   5         31.79         32.44         1.01 o                         
   3  10   5          3.37          4.01         0.51 o                         
   4  10   5          0.00         -0.03         0.47 o                         
   5  10   5          9.70         11.24         0.88 o                         
   6  10   5         17.57         17.09         1.08 o                         
   7  10   5          5.46          6.97         0.81 o                         
  -7  11   5          3.91          4.04         0.71 o                         
  -6  11   5         21.67         19.41         1.43 o                         
  -5  11   5          9.93         11.64         0.83 o                         
  -4  11   5        206.51        209.02         2.90 o                         
  -3  11   5         14.41         13.76         0.91 o                         
  -2  11   5         34.38         34.90         1.42 o                         
  -1  11   5          8.11          5.90         0.87 o                         
   0  11   5         26.46         21.23         1.00 o                         
   1  11   5          5.22          5.17         0.53 o                         
   2  11   5         53.10         41.74         1.20 o                         
   3  11   5          0.00         -0.26         0.26 o                         
   4  11   5         12.27         15.20         0.98 o                         
   5  11   5          8.50          8.83         0.82 o                         
   6  11   5         28.73         37.91         1.62 o                         
   7  11   5          4.72          4.72         0.94 o                         
  -6  12   5          5.79          4.48         0.67 o                         
  -5  12   5         11.93         13.23         0.89 o                         
  -4  12   5          5.71          6.25         0.67 o                         
  -3  12   5          0.05          0.52         0.37 o                         
  -2  12   5          6.39          6.83         0.69 o                         
  -1  12   5          0.35          0.90         0.37 o                         
   0  12   5          0.91          0.94         0.40 o                         
   1  12   5          7.29          4.07         0.51 o                         
   2  12   5          1.03          1.83         0.42 o                         
   3  12   5         65.06         70.56         2.05 o                         
   4  12   5         21.74         25.11         1.29 o                         
   5  12   5          7.27          6.67         0.73 o                         
   6  12   5         30.55         32.20         1.79 o                         
  -5  13   5         39.77         35.88         1.56 o                         
  -4  13   5          2.23          1.69         0.53 o                         
  -3  13   5         12.20         11.40         0.97 o                         
  -2  13   5         91.04         92.80         2.12 o                         
  -1  13   5         13.53         12.98         1.02 o                         
   0  13   5          9.00          9.44         0.83 o                         
   1  13   5         62.92         62.97         1.74 o                         
   2  13   5          0.42         -0.21         0.44 o                         
   3  13   5          0.95          1.84         0.58 o                         
   4  13   5         91.45         95.77         2.55 o                         
   5  13   5         18.25         20.78         3.69 o                         
  -4  14   5          1.40          1.55         0.89 o                         
  -3  14   5         46.53         45.25         2.15 o                         
  -2  14   5         15.72         15.86         1.32 o                         
  -1  14   5         30.71         31.88         1.62 o                         
   0  14   5         13.80         15.34         1.20 o                         
   1  14   5         31.62         30.58         1.54 o                         
   2  14   5         10.71         12.16         1.21 o                         
   3  14   5         40.12         46.49         3.14 o                         
 -11   0   6        100.64        108.10         4.98 o                         
 -10   0   6         41.11         36.60         2.00 o                         
  -9   0   6          7.90         10.70         1.08 o                         
  -8   0   6        192.94        198.19         3.85 o                         
  -7   0   6         22.03         23.95         1.38 o                         
  -6   0   6        945.48        966.24        10.70 o                         
  -5   0   6        380.80        391.86         4.94 o                         
  -4   0   6        584.78        608.81         6.95 o                         
  -3   0   6        192.99        194.32         2.72 o                         
  -2   0   6         54.26         55.96         1.04 o                         
  -1   0   6         26.75         24.81         0.55 o                         
   0   0   6       1515.60       1580.22        13.53 o                         
   1   0   6        222.71        221.85         2.38 o                         
   2   0   6        147.06        135.85         2.33 o                         
   3   0   6        120.10        111.18         1.92 o                         
   4   0   6         38.71         48.65         1.94 o                         
   5   0   6         18.75         16.65         1.08 o                         
   6   0   6        116.87         80.06         2.13 o                         
   7   0   6        146.69        144.68         5.32 o                         
   8   0   6          7.31          9.18         0.95 o                         
   9   0   6          4.24          2.47         0.83 o                         
  10   0   6         51.86         57.78         3.32 o                         
 -11   1   6          8.23          5.53         0.78 o                         
 -10   1   6         24.95         22.29         1.30 o                         
  -9   1   6         35.71         36.52         1.25 o                         
  -8   1   6         31.38         30.27         1.11 o                         
  -7   1   6        126.34        130.80         2.01 o                         
  -6   1   6        177.51        173.44         2.12 o                         
  -5   1   6        319.25        326.83         3.21 o                         
  -4   1   6         85.90         90.89         1.21 o                         
  -3   1   6        120.25        120.38         1.20 o                         
  -2   1   6         14.78         16.00         0.35 o                         
  -1   1   6         49.83         46.08         0.56 o                         
   0   1   6         24.53         21.76         0.37 o                         
   1   1   6        566.08        585.99         4.19 o                         
   2   1   6        103.18        100.81         1.23 o                         
   3   1   6          1.06         -0.07         0.14 o                         
   4   1   6          0.04         -0.15         0.15 o                         
   5   1   6        811.42        673.73         6.28 o                         
   6   1   6         76.90         64.35         1.31 o                         
   7   1   6          4.20          3.83         0.43 o                         
   8   1   6         10.30         10.58         0.70 o                         
   9   1   6          4.52          2.50         0.58 o                         
  10   1   6          3.41          3.82         0.91 o                         
 -11   2   6          9.31         10.51         1.25 o                         
 -10   2   6          6.96          7.77         0.69 o                         
  -9   2   6         70.93         74.92         1.89 o                         
  -8   2   6         31.48         35.05         1.09 o                         
  -7   2   6          1.95          1.29         0.31 o                         
  -6   2   6          0.58          0.57         0.26 o                         
  -5   2   6        206.92        204.23         2.24 o                         
  -4   2   6          6.07          5.52         0.36 o                         
  -3   2   6          0.07         -0.11         0.11 o                         
  -2   2   6          2.57          3.26         0.21 o                         
  -1   2   6         23.02         19.19         0.32 o                         
   0   2   6         95.39        106.59         1.03 o                         
   1   2   6        345.29        335.76         2.72 o                         
   2   2   6        355.63        341.31         2.83 o                         
   3   2   6          9.13         10.71         0.45 o                         
   4   2   6          0.05         -0.17         0.17 o                         
   5   2   6         77.94         63.33         1.24 o                         
   6   2   6          5.41          7.01         0.54 o                         
   7   2   6          0.28          1.05         0.33 o                         
   8   2   6         21.69         20.60         1.06 o                         
   9   2   6         13.18         16.99         1.11 o                         
  10   2   6         48.82         59.14         3.24 o                         
 -11   3   6          0.92          0.39         1.28 o                         
 -10   3   6         18.97         17.47         1.10 o                         
  -9   3   6         39.79         40.11         1.30 o                         
  -8   3   6         17.97         15.96         0.78 o                         
  -7   3   6          5.86          5.84         0.49 o                         
  -6   3   6        100.38        105.38         1.59 o                         
  -5   3   6          0.34          0.91         0.24 o                         
  -4   3   6        102.16        111.30         1.34 o                         
  -3   3   6         88.91         83.29         0.96 o                         
  -2   3   6        151.35        154.34         1.34 o                         
  -1   3   6          0.23          0.02         0.12 o                         
   0   3   6          8.07          4.48         0.31 o                         
   1   3   6         53.89         43.78         0.64 o                         
   2   3   6          1.71          1.20         0.16 o                         
   3   3   6        708.00        655.86         5.27 o                         
   4   3   6        136.72        129.24         1.59 o                         
   5   3   6         58.91         48.89         1.01 o                         
   6   3   6          9.55          8.64         0.58 o                         
   7   3   6          0.76          1.25         0.37 o                         
   8   3   6          0.06          0.20         0.35 o                         
   9   3   6         27.60         28.16         1.40 o                         
  10   3   6          3.25          2.98         0.86 o                         
 -10   4   6         22.62         20.35         1.75 o                         
  -9   4   6          1.04          0.68         0.42 o                         
  -8   4   6         39.87         42.85         1.10 o                         
  -7   4   6          1.20          0.46         0.28 o                         
  -6   4   6          8.29         10.50         0.58 o                         
  -5   4   6          0.30          0.24         0.23 o                         
  -4   4   6        112.43        114.82         1.43 o                         
  -3   4   6          2.24          2.15         0.21 o                         
  -2   4   6         32.35         49.28         0.82 o                         
  -1   4   6         28.48         25.30         0.55 o                         
   0   4   6         13.52         18.00         0.52 o                         
   1   4   6         73.68         61.99         0.79 o                         
   2   4   6        707.24        700.61         5.28 o                         
   3   4   6          0.91          1.03         0.23 o                         
   4   4   6        225.59        217.06         2.31 o                         
   5   4   6         34.92         34.38         0.92 o                         
   6   4   6         52.93         56.53         1.54 o                         
   7   4   6          0.82          0.76         0.39 o                         
   8   4   6         73.19         85.87         2.05 o                         
   9   4   6          0.50          0.75         0.46 o                         
 -10   5   6          0.00         -0.32         0.43 o                         
  -9   5   6          4.37          4.20         0.58 o                         
  -8   5   6          7.06          6.76         0.55 o                         
  -7   5   6        169.72        178.60         2.35 o                         
  -6   5   6         21.39         21.43         0.81 o                         
  -5   5   6        150.17        143.12         1.86 o                         
  -4   5   6          0.90          1.01         0.24 o                         
  -3   5   6        764.40        794.41         7.11 o                         
  -2   5   6         64.93         65.23         1.00 o                         
  -1   5   6          9.92          9.69         0.44 o                         
   0   5   6        123.68        115.97         1.43 o                         
   1   5   6          1.28          2.33         0.18 o                         
   2   5   6         68.07         80.11         1.16 o                         
   3   5   6       2223.33       2094.46        15.23 o                         
   4   5   6          0.56          0.21         0.20 o                         
   5   5   6          0.03         -0.02         0.23 o                         
   6   5   6         74.70         73.68         1.38 o                         
   7   5   6         16.91         22.16         1.16 o                         
   8   5   6         55.67         61.19         2.13 o                         
   9   5   6         94.42         97.84         2.32 o                         
 -10   6   6         11.52         13.79         1.12 o                         
  -9   6   6          0.43          0.51         0.46 o                         
  -8   6   6         34.05         32.93         1.17 o                         
  -7   6   6         17.14         17.94         1.24 o                         
  -6   6   6         48.82         51.19         1.31 o                         
  -5   6   6          0.31          0.25         0.24 o                         
  -4   6   6        456.24        455.90         4.54 o                         
  -3   6   6        266.87        252.87         2.50 o                         
  -2   6   6         45.40         40.41         0.72 o                         
  -1   6   6          9.62          9.77         0.42 o                         
   0   6   6          0.05          0.10         0.14 o                         
   1   6   6          9.52         11.88         0.49 o                         
   2   6   6        429.62        401.92         3.57 o                         
   3   6   6        177.21        169.37         1.95 o                         
   4   6   6          0.15          0.31         0.20 o                         
   5   6   6         35.59         38.49         0.92 o                         
   6   6   6          0.00         -0.18         0.27 o                         
   7   6   6          3.60          6.62         0.67 o                         
   8   6   6          2.22          2.63         0.62 o                         
   9   6   6          3.06          2.27         0.68 o                         
  -9   7   6          8.10          8.84         0.79 o                         
  -8   7   6         42.63         41.47         1.28 o                         
  -7   7   6          1.06          0.44         0.34 o                         
  -6   7   6        330.18        341.00         3.85 o                         
  -5   7   6         17.36         16.51         0.66 o                         
  -4   7   6          9.49          8.00         0.47 o                         
  -3   7   6        123.25        117.61         1.47 o                         
  -2   7   6         15.03         11.24         0.48 o                         
  -1   7   6         95.74         86.78         1.08 o                         
   0   7   6         96.35         98.76         1.23 o                         
   1   7   6         30.62         36.29         0.88 o                         
   2   7   6        110.32        102.88         1.69 o                         
   3   7   6         32.05         25.58         1.12 o                         
   4   7   6          3.72          5.11         0.45 o                         
   5   7   6         22.92         21.65         0.95 o                         
   6   7   6          0.61          0.36         0.35 o                         
   7   7   6          1.10          0.41         0.41 o                         
   8   7   6         10.24         11.08         1.04 o                         
   9   7   6          5.49          4.25         1.50 o                         
  -9   8   6         12.55         12.77         1.16 o                         
  -8   8   6          7.33          8.47         1.21 o                         
  -7   8   6          1.84          2.28         0.49 o                         
  -6   8   6        348.73        349.64         4.66 o                         
  -5   8   6         38.93         40.74         1.07 o                         
  -4   8   6         28.07         27.99         0.87 o                         
  -3   8   6         27.42         27.15         0.85 o                         
  -2   8   6          4.84          4.70         0.39 o                         
  -1   8   6         70.58         70.19         1.25 o                         
   0   8   6        418.15        379.13         3.32 o                         
   1   8   6         30.01         26.88         0.78 o                         
   2   8   6          0.05         -0.16         0.20 o                         
   3   8   6          1.69          1.88         0.36 o                         
   4   8   6         60.28         64.28         1.33 o                         
   5   8   6          5.68          6.22         0.57 o                         
   6   8   6         56.77         58.45         1.55 o                         
   7   8   6          1.04          1.36         0.52 o                         
   8   8   6         23.37         22.19         1.62 o                         
  -8   9   6          0.87          0.64         0.58 o                         
  -7   9   6         11.03          9.53         0.86 o                         
  -6   9   6         49.33         49.19         1.46 o                         
  -5   9   6        339.49        362.17         4.38 o                         
  -4   9   6          1.16          1.09         0.45 o                         
  -3   9   6          0.10          0.24         0.25 o                         
  -2   9   6         27.20         25.10         1.02 o                         
  -1   9   6         23.08         19.95         0.91 o                         
   0   9   6          3.01          2.67         0.35 o                         
   1   9   6        160.91        139.09         2.13 o                         
   2   9   6         13.56         12.46         0.74 o                         
   3   9   6          8.65          9.93         0.69 o                         
   4   9   6         39.17         40.29         1.23 o                         
   5   9   6         52.33         58.92         1.92 o                         
   6   9   6          0.38         -0.06         0.36 o                         
   7   9   6          0.87          0.56         0.46 o                         
  -8  10   6          0.23         -0.17         0.95 o                         
  -7  10   6          3.33          3.31         0.64 o                         
  -6  10   6        227.13        234.41         3.69 o                         
  -5  10   6         25.03         29.38         1.92 o                         
  -4  10   6          6.77          5.01         0.63 o                         
  -3  10   6         26.28         26.40         1.14 o                         
  -2  10   6          0.11          0.48         0.40 o                         
  -1  10   6          9.41          8.18         0.70 o                         
   0  10   6        120.20        100.26         1.76 o                         
   1  10   6          2.76          2.32         0.41 o                         
   2  10   6          8.33          8.45         0.64 o                         
   3  10   6         49.60         53.29         1.78 o                         
   4  10   6        120.05        124.03         2.41 o                         
   5  10   6          6.74          5.70         0.74 o                         
   6  10   6        135.38        148.68         2.91 o                         
   7  10   6          6.75          8.16         0.92 o                         
  -7  11   6          2.28          2.25         0.98 o                         
  -6  11   6          7.83          7.54         0.88 o                         
  -5  11   6          5.94          5.33         0.82 o                         
  -4  11   6         26.22         26.76         1.26 o                         
  -3  11   6         16.56         16.10         1.01 o                         
  -2  11   6          3.25          2.13         0.45 o                         
  -1  11   6         20.65         24.62         1.10 o                         
   0  11   6         10.31         11.68         0.83 o                         
   1  11   6         42.67         45.43         1.26 o                         
   2  11   6         40.92         41.21         1.80 o                         
   3  11   6         90.94         86.13         1.87 o                         
   4  11   6          5.20          6.87         0.74 o                         
   5  11   6          8.80          8.75         0.83 o                         
   6  11   6          0.41          0.50         0.49 o                         
  -6  12   6          2.64          3.99         1.29 o                         
  -5  12   6         44.61         42.76         2.40 o                         
  -4  12   6         10.35         10.23         0.83 o                         
  -3  12   6         70.93         72.18         1.86 o                         
  -2  12   6          0.00         -0.31         0.39 o                         
  -1  12   6          0.08         -0.11         0.42 o                         
   0  12   6          0.18         -0.37         0.37 o                         
   1  12   6          0.14          0.18         0.35 o                         
   2  12   6         40.30         40.10         1.52 o                         
   3  12   6          8.21          7.01         0.74 o                         
   4  12   6         24.25         25.34         1.31 o                         
   5  12   6         12.08         13.80         1.12 o                         
  -4  13   6          1.02          0.80         0.65 o                         
  -3  13   6         33.84         35.22         1.51 o                         
  -2  13   6         30.42         34.52         1.64 o                         
  -1  13   6          0.40          0.43         0.46 o                         
   0  13   6          3.05          4.15         0.73 o                         
   1  13   6          1.34          0.82         0.53 o                         
   2  13   6          5.85          5.78         0.71 o                         
   3  13   6        228.68        251.00         4.03 o                         
  -2  14   6         40.14         49.21         2.55 o                         
  -1  14   6         41.75         47.34         2.48 o                         
   0  14   6         25.59         29.18         2.18 o                         
 -10   1   7          0.15         -0.26         0.38 o                         
  -9   1   7          0.89          0.62         0.39 o                         
  -8   1   7         28.28         27.89         1.09 o                         
  -7   1   7         30.41         28.55         1.41 o                         
  -6   1   7         90.56         93.66         1.48 o                         
  -5   1   7          0.04         -0.15         0.15 o                         
  -4   1   7         36.61         34.76         0.76 o                         
  -3   1   7        146.27        151.03         2.08 o                         
  -2   1   7          0.10          0.10         0.12 o                         
  -1   1   7         66.89         69.81         0.85 o                         
   0   1   7        249.52        268.09         2.08 o                         
   1   1   7          6.75          6.19         0.36 o                         
   2   1   7         37.09         34.06         0.70 o                         
   3   1   7        103.33        101.92         1.46 o                         
   4   1   7        463.59        373.31         3.92 o                         
   5   1   7         86.85         82.25         1.52 o                         
   6   1   7          0.31         -0.10         0.28 o                         
   7   1   7          0.14          0.21         0.28 o                         
   8   1   7          7.48          6.81         0.63 o                         
   9   1   7          1.07          0.48         0.46 o                         
 -10   2   7         12.33         14.06         0.93 o                         
  -9   2   7         64.85         73.81         1.64 o                         
  -8   2   7         17.67         16.08         0.89 o                         
  -7   2   7        178.86        180.81         2.36 o                         
  -6   2   7        141.11        140.86         1.85 o                         
  -5   2   7        103.56        104.16         1.54 o                         
  -4   2   7         27.65         29.73         0.70 o                         
  -3   2   7         14.85         17.46         0.64 o                         
  -2   2   7          1.44          0.75         0.18 o                         
  -1   2   7        166.04        178.96         1.63 o                         
   0   2   7          5.51          8.41         0.31 o                         
   1   2   7         21.89         25.51         0.54 o                         
   2   2   7          0.00          0.34         0.17 o                         
   3   2   7         69.76         75.41         1.24 o                         
   4   2   7         39.80         37.09         0.87 o                         
   5   2   7         19.20         11.23         0.59 o                         
   6   2   7         92.13         90.89         1.79 o                         
   7   2   7          4.13          4.07         0.48 o                         
   8   2   7          1.60          1.22         0.40 o                         
   9   2   7          2.47          1.24         0.56 o                         
 -10   3   7          8.20          8.41         0.81 o                         
  -9   3   7         47.34         47.78         1.26 o                         
  -8   3   7         22.29         23.24         1.04 o                         
  -7   3   7         87.24         85.60         1.73 o                         
  -6   3   7         99.16         98.15         1.58 o                         
  -5   3   7         25.29         26.42         0.81 o                         
  -4   3   7        458.35        465.04         4.03 o                         
  -3   3   7         37.98         34.65         0.70 o                         
  -2   3   7         43.36         37.35         0.61 o                         
  -1   3   7         21.09         19.66         0.45 o                         
   0   3   7         97.03         97.91         1.14 o                         
   1   3   7         60.00         65.19         0.87 o                         
   2   3   7        726.62        689.34         5.56 o                         
   3   3   7         27.43         28.24         0.74 o                         
   4   3   7        149.12        138.11         1.86 o                         
   5   3   7          0.00         -0.25         0.30 o                         
   6   3   7          1.86          0.51         0.29 o                         
   7   3   7         46.14         56.71         1.55 o                         
   8   3   7         57.45         59.12         1.73 o                         
   9   3   7         27.88         29.88         1.54 o                         
 -10   4   7         10.43          9.26         0.86 o                         
  -9   4   7         34.07         35.80         1.35 o                         
  -8   4   7         15.40         17.04         0.87 o                         
  -7   4   7         23.27         26.23         1.04 o                         
  -6   4   7         68.41         72.79         1.35 o                         
  -5   4   7        103.35        101.92         1.57 o                         
  -4   4   7         29.95         28.71         0.85 o                         
  -3   4   7          8.57          7.06         0.33 o                         
  -2   4   7         25.67         29.15         0.51 o                         
  -1   4   7          0.27          0.00         0.19 o                         
   0   4   7         91.10         90.59         1.10 o                         
   1   4   7        788.65        763.64         5.45 o                         
   2   4   7         76.06         77.13         1.14 o                         
   3   4   7         25.28         23.37         0.67 o                         
   4   4   7        104.25         91.77         1.47 o                         
   5   4   7          0.11         -0.31         0.31 o                         
   6   4   7          0.30         -0.26         0.26 o                         
   7   4   7         24.93         25.57         1.15 o                         
   8   4   7          2.01          0.91         0.47 o                         
   9   4   7          0.76          0.48         0.52 o                         
 -10   5   7          5.86          5.02         0.86 o                         
  -9   5   7          2.09          1.99         0.50 o                         
  -8   5   7          4.79          4.84         0.52 o                         
  -7   5   7         14.50         13.93         0.75 o                         
  -6   5   7          2.00          1.56         0.33 o                         
  -5   5   7          3.32          3.52         0.39 o                         
  -4   5   7        167.59        158.75         2.33 o                         
  -3   5   7         41.91         40.49         0.83 o                         
  -2   5   7         43.25         39.51         0.87 o                         
  -1   5   7         86.06         85.08         1.31 o                         
   0   5   7        129.91        135.75         1.66 o                         
   1   5   7         46.04         46.92         0.87 o                         
   2   5   7        721.52        677.56         5.55 o                         
   3   5   7         97.53         88.60         1.31 o                         
   4   5   7         31.08         29.67         0.98 o                         
   5   5   7          2.40          1.43         0.33 o                         
   6   5   7          1.85          1.54         0.37 o                         
   7   5   7          7.49          8.79         0.79 o                         
   8   5   7         16.03         13.67         1.01 o                         
   9   5   7          0.63         -0.63         0.63 o                         
  -9   6   7          7.66          7.93         0.75 o                         
  -8   6   7         15.64         15.33         0.91 o                         
  -7   6   7         14.48         15.12         0.78 o                         
  -6   6   7         40.56         41.31         1.07 o                         
  -5   6   7         23.36         24.26         0.83 o                         
  -4   6   7          6.55          5.07         0.44 o                         
  -3   6   7          9.97         12.04         0.57 o                         
  -2   6   7         82.18         78.10         0.95 o                         
  -1   6   7        165.64        152.22         2.04 o                         
   0   6   7         10.58         11.95         0.52 o                         
   1   6   7        130.03        128.28         1.58 o                         
   2   6   7         23.12         25.37         0.88 o                         
   3   6   7         55.97         55.75         1.24 o                         
   4   6   7         35.44         32.50         0.89 o                         
   5   6   7         26.28         25.80         0.93 o                         
   6   6   7          4.67          4.72         0.60 o                         
   7   6   7         66.03         72.36         2.52 o                         
   8   6   7          2.34          1.41         0.60 o                         
  -9   7   7          5.40          5.09         0.71 o                         
  -8   7   7          2.27          2.32         0.50 o                         
  -7   7   7         60.05         62.75         1.47 o                         
  -6   7   7        238.58        251.99         3.00 o                         
  -5   7   7          0.07          0.19         0.31 o                         
  -4   7   7         74.89         74.74         1.30 o                         
  -3   7   7          0.13          0.82         0.22 o                         
  -2   7   7         16.28         14.86         0.57 o                         
  -1   7   7         70.88         70.82         0.94 o                         
   0   7   7          0.10          0.24         0.18 o                         
   1   7   7          9.24         10.27         0.53 o                         
   2   7   7        401.95        376.26         3.73 o                         
   3   7   7          1.89          1.21         0.31 o                         
   4   7   7         15.93         16.14         0.80 o                         
   5   7   7         29.81         29.16         1.05 o                         
   6   7   7         24.11         24.99         1.35 o                         
   7   7   7          8.60          8.37         0.94 o                         
   8   7   7         12.48          8.37         0.94 o                         
  -8   8   7          0.78          0.03         0.44 o                         
  -7   8   7        104.13        107.41         2.29 o                         
  -6   8   7          6.22          4.25         0.83 o                         
  -5   8   7         39.87         36.28         1.27 o                         
  -4   8   7         41.19         39.44         1.01 o                         
  -3   8   7         13.17         11.61         0.64 o                         
  -2   8   7         10.28          8.04         0.59 o                         
  -1   8   7         57.75         50.35         1.00 o                         
   0   8   7          0.30          0.19         0.22 o                         
   1   8   7          8.40         10.56         0.76 o                         
   2   8   7         54.37         53.89         1.11 o                         
   3   8   7         37.64         34.30         0.98 o                         
   4   8   7         70.04         72.79         1.48 o                         
   5   8   7         75.81         79.69         1.76 o                         
   6   8   7          0.34          0.80         0.40 o                         
   7   8   7          2.47          1.54         0.60 o                         
  -8   9   7          0.03          0.01         1.01 o                         
  -7   9   7         89.30         91.78         2.41 o                         
  -6   9   7         24.79         24.40         1.34 o                         
  -5   9   7         24.71         23.48         1.85 o                         
  -4   9   7          0.01         -0.31         0.31 o                         
  -3   9   7          5.69          4.54         0.51 o                         
  -2   9   7          2.53          1.62         0.40 o                         
  -1   9   7          8.59          7.55         0.70 o                         
   0   9   7         15.12         19.05         1.02 o                         
   1   9   7         40.39         42.24         1.10 o                         
   2   9   7         44.87         48.98         1.24 o                         
   3   9   7         28.50         31.17         1.04 o                         
   4   9   7          6.82          8.18         0.66 o                         
   5   9   7          6.48          8.90         0.83 o                         
   6   9   7         13.93         14.81         0.97 o                         
   7   9   7          2.31          1.57         0.96 o                         
  -7  10   7        158.41        146.11         3.19 o                         
  -6  10   7          0.29          0.08         0.60 o                         
  -5  10   7          6.98          6.88         0.75 o                         
  -4  10   7          4.50          6.05         0.60 o                         
  -3  10   7          0.70          0.32         0.40 o                         
  -2  10   7          0.03         -0.17         0.45 o                         
  -1  10   7         95.69         84.43         2.21 o                         
   0  10   7         28.27         27.78         1.38 o                         
   1  10   7          0.41          0.03         0.33 o                         
   2  10   7         23.78         23.28         0.99 o                         
   3  10   7          8.71          9.22         0.87 o                         
   4  10   7          2.75          3.38         0.60 o                         
   5  10   7        102.17        114.67         2.45 o                         
   6  10   7          0.55          0.11         0.52 o                         
  -6  11   7         69.15         73.53         2.22 o                         
  -5  11   7         11.74         10.94         0.98 o                         
  -4  11   7          5.91          5.57         0.69 o                         
  -3  11   7          0.30          0.46         0.39 o                         
  -2  11   7          0.33         -0.34         0.34 o                         
  -1  11   7         16.29         16.51         1.05 o                         
   0  11   7         95.77         84.46         2.48 o                         
   1  11   7          0.05         -0.03         0.33 o                         
   2  11   7          3.18          3.34         0.52 o                         
   3  11   7         35.11         33.96         1.61 o                         
   4  11   7          2.93          4.79         0.66 o                         
   5  11   7          1.19          0.44         0.45 o                         
  -5  12   7          2.07          2.42         1.05 o                         
  -4  12   7         44.81         46.54         1.65 o                         
  -3  12   7         74.03         87.07         2.08 o                         
  -2  12   7         24.55         26.89         1.82 o                         
  -1  12   7          2.76          1.10         0.61 o                         
   0  12   7         18.86         20.03         1.16 o                         
   1  12   7        119.85        130.36         3.02 o                         
   2  12   7         27.17         28.08         1.20 o                         
   3  12   7          0.93          0.92         0.46 o                         
   4  12   7         14.34         15.14         1.48 o                         
  -3  13   7          9.77          7.89         1.17 o                         
  -2  13   7         86.96         89.14         2.36 o                         
  -1  13   7          0.87          0.74         0.46 o                         
   0  13   7         19.80         20.63         1.36 o                         
   1  13   7         32.38         34.88         1.65 o                         
   2  13   7        121.67        142.14         7.71 o                         
 -10   0   8         14.08         16.87         1.65 o                         
  -9   0   8         13.06         12.82         1.21 o                         
  -8   0   8        304.46        321.30         5.56 o                         
  -7   0   8         71.12         71.45         2.17 o                         
  -6   0   8        245.80        235.59         4.17 o                         
  -5   0   8         21.49         24.52         1.06 o                         
  -4   0   8          1.82          2.21         0.56 o                         
  -3   0   8          0.51         -0.26         0.26 o                         
  -2   0   8        149.39        146.07         3.58 o                         
  -1   0   8         10.25         11.88         0.69 o                         
   0   0   8         67.89         62.14         1.39 o                         
   1   0   8         77.25         76.92         3.05 o                         
   2   0   8         42.33         36.18         1.13 o                         
   3   0   8        143.58        138.93         2.83 o                         
   4   0   8        210.79        169.87         3.33 o                         
   5   0   8        133.54        134.69         2.96 o                         
   6   0   8         10.36         16.30         1.21 o                         
   7   0   8          4.38          2.40         0.70 o                         
   8   0   8         39.61         49.75         1.97 o                         
   9   0   8        267.11        300.29         7.70 o                         
 -10   1   8         64.32         65.65         1.98 o                         
  -9   1   8          2.26          2.07         0.65 o                         
  -8   1   8         12.60         10.68         1.12 o                         
  -7   1   8        106.81        106.42         1.87 o                         
  -6   1   8         38.07         37.07         1.28 o                         
  -5   1   8         70.91         70.15         1.20 o                         
  -4   1   8          1.62          1.08         0.29 o                         
  -3   1   8          3.40          3.15         0.30 o                         
  -2   1   8          0.52          1.46         0.26 o                         
  -1   1   8        632.57        635.32         5.43 o                         
   0   1   8        102.68         98.45         1.31 o                         
   1   1   8         68.39         61.07         1.10 o                         
   2   1   8         12.97         14.34         0.57 o                         
   3   1   8        295.99        256.52         2.85 o                         
   4   1   8         20.90         18.00         0.83 o                         
   5   1   8          2.37          2.30         0.34 o                         
   6   1   8          6.57          7.20         0.57 o                         
   7   1   8          6.49          4.59         0.71 o                         
   8   1   8         17.89         21.47         1.08 o                         
   9   1   8        348.85        382.50         9.01 o                         
 -10   2   8          0.02          0.07         0.50 o                         
  -9   2   8          0.97          0.61         0.42 o                         
  -8   2   8         35.27         35.43         1.27 o                         
  -7   2   8        216.27        211.64         2.85 o                         
  -6   2   8          8.21          9.17         0.56 o                         
  -5   2   8         17.91         16.19         0.69 o                         
  -4   2   8          0.10         -0.17         0.17 o                         
  -3   2   8         54.73         50.19         0.94 o                         
  -2   2   8         18.97         17.14         0.57 o                         
  -1   2   8         27.09         28.66         0.65 o                         
   0   2   8        211.14        203.89         2.11 o                         
   1   2   8          5.45          5.75         0.38 o                         
   2   2   8         17.60         16.14         0.81 o                         
   3   2   8         64.37         59.31         1.11 o                         
   4   2   8         13.17          9.10         0.79 o                         
   5   2   8         36.03         36.33         1.12 o                         
   6   2   8          5.93          5.39         0.54 o                         
   7   2   8          3.23          3.08         0.48 o                         
   8   2   8          6.45          7.04         0.67 o                         
  -9   3   8          3.66          3.92         0.57 o                         
  -8   3   8         51.34         49.38         1.35 o                         
  -7   3   8         27.07         26.12         0.99 o                         
  -6   3   8          0.50          0.37         0.27 o                         
  -5   3   8        134.76        132.33         1.84 o                         
  -4   3   8        226.43        228.77         2.55 o                         
  -3   3   8         31.17         25.85         0.72 o                         
  -2   3   8          7.86          9.23         0.47 o                         
  -1   3   8         57.29         57.15         0.85 o                         
   0   3   8         57.18         58.37         0.95 o                         
   1   3   8        441.57        415.85         3.69 o                         
   2   3   8        356.97        341.08         3.41 o                         
   3   3   8        198.25        178.48         2.20 o                         
   4   3   8         20.82         23.58         0.91 o                         
   5   3   8          1.09          0.73         0.33 o                         
   6   3   8          5.79          4.10         0.51 o                         
   7   3   8         29.07         32.30         1.28 o                         
   8   3   8          8.17          9.51         0.91 o                         
  -9   4   8          0.31         -0.20         0.40 o                         
  -8   4   8          0.21         -0.29         0.32 o                         
  -7   4   8         25.98         24.31         0.97 o                         
  -6   4   8          0.00         -0.20         0.30 o                         
  -5   4   8          0.44          0.29         0.26 o                         
  -4   4   8         14.13         16.27         0.72 o                         
  -3   4   8         58.67         58.36         1.00 o                         
  -2   4   8         74.39         72.16         0.94 o                         
  -1   4   8          9.75          9.64         0.42 o                         
   0   4   8        238.43        242.95         2.15 o                         
   1   4   8         16.83         16.24         0.77 o                         
   2   4   8        404.00        397.43         4.39 o                         
   3   4   8         10.50          9.44         0.51 o                         
   4   4   8         84.30         83.24         1.45 o                         
   5   4   8         19.09         16.17         0.84 o                         
   6   4   8        105.42        126.11         2.11 o                         
   7   4   8          4.30          3.52         0.53 o                         
   8   4   8         34.76         39.74         2.17 o                         
  -9   5   8         12.52         13.88         1.30 o                         
  -8   5   8          2.37          1.42         0.43 o                         
  -7   5   8         61.67         68.66         1.50 o                         
  -6   5   8          0.41         -0.18         0.29 o                         
  -5   5   8        357.65        367.36         4.02 o                         
  -4   5   8          6.28          6.51         0.51 o                         
  -3   5   8          1.69          1.87         0.29 o                         
  -2   5   8        106.35        108.09         1.58 o                         
  -1   5   8         35.80         38.12         0.97 o                         
   0   5   8        108.96        111.15         1.29 o                         
   1   5   8       1231.08       1185.29         9.09 o                         
   2   5   8          3.52          2.51         0.32 o                         
   3   5   8          0.94          1.02         0.28 o                         
   4   5   8          5.54          5.45         0.45 o                         
   5   5   8          1.56          1.90         0.40 o                         
   6   5   8         30.53         34.97         1.31 o                         
   7   5   8         88.47         92.08         2.20 o                         
   8   5   8          1.58          1.26         0.56 o                         
  -9   6   8         21.61         22.05         1.68 o                         
  -8   6   8         22.78         26.27         1.25 o                         
  -7   6   8         23.90         23.07         1.04 o                         
  -6   6   8         43.23         46.55         1.23 o                         
  -5   6   8         63.62         60.19         1.30 o                         
  -4   6   8         12.16         11.49         0.65 o                         
  -3   6   8          0.31          0.35         0.21 o                         
  -2   6   8          6.06          4.14         0.41 o                         
  -1   6   8          0.00         -0.05         0.24 o                         
   0   6   8        119.83        114.66         1.47 o                         
   1   6   8         66.12         65.09         1.10 o                         
   2   6   8         90.99         92.22         1.41 o                         
   3   6   8         28.55         27.78         1.03 o                         
   4   6   8         28.60         27.97         1.14 o                         
   5   6   8          9.87         12.17         0.75 o                         
   6   6   8         10.26         12.40         0.95 o                         
   7   6   8          8.95          9.45         0.97 o                         
  -8   7   8        118.96        128.42         2.46 o                         
  -7   7   8          1.27          2.17         0.50 o                         
  -6   7   8          0.09          0.82         0.35 o                         
  -5   7   8         11.03         10.85         0.68 o                         
  -4   7   8          8.09          7.67         0.54 o                         
  -3   7   8         24.70         24.23         0.91 o                         
  -2   7   8         37.02         39.09         1.00 o                         
  -1   7   8          2.65          4.67         0.46 o                         
   0   7   8          6.44          6.88         0.45 o                         
   1   7   8         60.20         52.77         1.06 o                         
   2   7   8          5.01          5.28         0.45 o                         
   3   7   8          0.51         -0.23         0.25 o                         
   4   7   8         24.28         29.08         1.06 o                         
   5   7   8         25.79         29.42         1.16 o                         
   6   7   8          2.01          1.51         0.56 o                         
   7   7   8          2.27          2.83         0.61 o                         
  -8   8   8         96.02         91.72         6.54 o                         
  -7   8   8         49.66         49.61         1.84 o                         
  -6   8   8          0.11          0.02         0.50 o                         
  -5   8   8          6.75          5.53         0.60 o                         
  -4   8   8         16.00         15.72         0.80 o                         
  -3   8   8          0.06          0.11         0.23 o                         
  -2   8   8        134.04        129.94         1.90 o                         
  -1   8   8         27.24         25.46         0.77 o                         
   0   8   8          4.72          6.71         0.56 o                         
   1   8   8         13.70         15.38         0.66 o                         
   2   8   8         13.65         14.79         0.69 o                         
   3   8   8         37.02         38.14         1.19 o                         
   4   8   8         63.38         63.82         1.54 o                         
   5   8   8         15.46         16.14         1.25 o                         
   6   8   8          8.86         11.32         1.11 o                         
  -7   9   8        161.59        167.67         3.49 o                         
  -6   9   8          5.68          5.34         0.74 o                         
  -5   9   8         42.21         45.31         1.85 o                         
  -4   9   8          2.72          3.15         0.49 o                         
  -3   9   8         14.37         14.16         0.83 o                         
  -2   9   8          5.91          5.75         0.50 o                         
  -1   9   8        108.90         98.14         1.99 o                         
   0   9   8          0.00         -0.13         0.25 o                         
   1   9   8          8.05          6.67         0.63 o                         
   2   9   8          8.21          8.89         0.67 o                         
   3   9   8         69.86         78.55         1.61 o                         
   4   9   8         10.71         12.34         0.81 o                         
   5   9   8          5.89          6.95         0.76 o                         
   6   9   8          5.26          5.20         1.42 o                         
  -6  10   8          1.11         -0.08         0.65 o                         
  -5  10   8         13.22         13.99         1.02 o                         
  -4  10   8         43.17         44.12         1.52 o                         
  -3  10   8          4.40          4.59         0.59 o                         
  -2  10   8         44.51         41.09         1.30 o                         
  -1  10   8         30.85         32.19         1.24 o                         
   0  10   8          3.33          2.43         0.48 o                         
   1  10   8          6.57          5.36         0.61 o                         
   2  10   8         38.60         42.66         1.31 o                         
   3  10   8         21.50         21.11         1.03 o                         
   4  10   8        100.52        109.92         2.41 o                         
   5  10   8         15.00         16.60         1.65 o                         
  -5  11   8          5.12          5.68         0.90 o                         
  -4  11   8          2.87          3.46         0.63 o                         
  -3  11   8         68.01         74.75         2.07 o                         
  -2  11   8          8.72          7.88         0.82 o                         
  -1  11   8         58.22         57.57         1.69 o                         
   0  11   8         47.93         49.67         1.84 o                         
   1  11   8         80.06         82.32         2.36 o                         
   2  11   8          9.16         10.23         0.79 o                         
   3  11   8         23.57         24.70         1.30 o                         
   4  11   8          0.47         -0.08         0.64 o                         
  -3  12   8          2.92          1.47         0.52 o                         
  -2  12   8          6.68          9.85         0.88 o                         
  -1  12   8         25.02         28.10         2.27 o                         
   0  12   8          3.62          3.77         0.68 o                         
   1  12   8         34.58         34.64         1.52 o                         
   2  12   8         29.49         34.90         1.77 o                         
  -9   1   9         48.07         49.79         1.52 o                         
  -8   1   9         57.07         54.48         1.62 o                         
  -7   1   9          4.97          4.72         0.54 o                         
  -6   1   9         38.98         38.87         1.09 o                         
  -5   1   9        118.57        124.23         1.94 o                         
  -4   1   9          2.12          1.78         0.30 o                         
  -3   1   9         25.73         23.79         0.82 o                         
  -2   1   9        110.94        110.28         1.67 o                         
  -1   1   9         14.22         13.18         0.63 o                         
   0   1   9         82.23         74.52         1.22 o                         
   1   1   9         87.94         84.26         1.25 o                         
   2   1   9        256.80        230.71         2.63 o                         
   3   1   9         12.76         15.27         0.76 o                         
   4   1   9          0.68          0.16         0.29 o                         
   5   1   9          5.60          4.87         0.51 o                         
   6   1   9          3.84          1.94         0.43 o                         
   7   1   9          1.98          0.93         0.43 o                         
   8   1   9        246.54        277.30         4.64 o                         
  -9   2   9         49.90         52.96         1.52 o                         
  -8   2   9         37.20         37.42         1.37 o                         
  -7   2   9         62.15         56.52         1.47 o                         
  -6   2   9          0.17          0.20         0.28 o                         
  -5   2   9          0.14          0.15         0.31 o                         
  -4   2   9         37.77         34.90         0.91 o                         
  -3   2   9         51.98         53.66         1.13 o                         
  -2   2   9          4.58          5.20         0.40 o                         
  -1   2   9          0.01         -0.12         0.21 o                         
   0   2   9         47.54         46.96         0.95 o                         
   1   2   9          1.76          2.51         0.32 o                         
   2   2   9        103.76         97.85         1.59 o                         
   3   2   9         27.18         19.74         0.85 o                         
   4   2   9         76.28         82.69         1.63 o                         
   5   2   9          5.78          6.65         0.61 o                         
   6   2   9          9.20          7.36         0.64 o                         
   7   2   9          0.09          0.41         0.41 o                         
   8   2   9         93.00        101.66         2.60 o                         
  -9   3   9         17.85         15.24         1.03 o                         
  -8   3   9         55.88         55.27         1.56 o                         
  -7   3   9         15.42         14.46         0.84 o                         
  -6   3   9        204.60        205.71         2.78 o                         
  -5   3   9         10.94         10.33         0.62 o                         
  -4   3   9          0.08         -0.09         0.22 o                         
  -3   3   9         75.43         75.14         1.26 o                         
  -2   3   9         47.11         48.32         1.04 o                         
  -1   3   9         23.02         21.28         0.84 o                         
   0   3   9        762.35        739.36         6.34 o                         
   1   3   9         10.38          9.50         0.52 o                         
   2   3   9         11.83         10.35         0.63 o                         
   3   3   9          0.02         -0.04         0.24 o                         
   4   3   9          1.07          0.49         0.29 o                         
   5   3   9         10.70         14.15         0.85 o                         
   6   3   9         43.39         49.12         1.72 o                         
   7   3   9         27.20         29.36         1.24 o                         
  -9   4   9         24.34         22.46         3.35 o                         
  -8   4   9         42.99         44.75         1.50 o                         
  -7   4   9         14.25         15.65         0.88 o                         
  -6   4   9          1.46          2.08         0.43 o                         
  -5   4   9          1.64          1.45         0.34 o                         
  -4   4   9         10.29         12.39         0.86 o                         
  -3   4   9         19.89         20.17         0.75 o                         
  -2   4   9          8.62          9.62         0.52 o                         
  -1   4   9        143.78        138.61         1.87 o                         
   0   4   9          5.94          5.34         0.47 o                         
   1   4   9         10.25         11.70         0.63 o                         
   2   4   9         91.03         89.87         1.49 o                         
   3   4   9         33.33         31.07         0.95 o                         
   4   4   9         20.20         17.63         0.86 o                         
   5   4   9         16.95         20.47         0.94 o                         
   6   4   9          1.23          1.39         0.47 o                         
   7   4   9         24.04         28.47         1.34 o                         
  -8   5   9         15.07         14.41         0.87 o                         
  -7   5   9          5.51          5.23         0.58 o                         
  -6   5   9         74.10         71.91         1.52 o                         
  -5   5   9         14.31         13.22         0.68 o                         
  -4   5   9         62.25         59.18         1.49 o                         
  -3   5   9          0.00         -0.14         0.22 o                         
  -2   5   9         27.35         31.68         1.15 o                         
  -1   5   9         75.24         74.21         1.45 o                         
   0   5   9        208.46        194.65         2.44 o                         
   1   5   9         60.81         57.66         1.20 o                         
   2   5   9         38.75         31.29         0.90 o                         
   3   5   9          0.10         -0.05         0.28 o                         
   4   5   9         18.73         19.92         0.91 o                         
   5   5   9         11.66          9.24         0.70 o                         
   6   5   9         31.27         37.31         1.31 o                         
   7   5   9          3.21          3.47         0.64 o                         
  -8   6   9          3.44          2.55         0.75 o                         
  -7   6   9          0.15         -0.36         0.37 o                         
  -6   6   9         11.31         11.19         0.82 o                         
  -5   6   9         36.16         35.01         1.25 o                         
  -4   6   9          3.24          3.24         0.41 o                         
  -3   6   9        109.33        108.62         1.67 o                         
  -2   6   9         19.03         19.30         0.90 o                         
  -1   6   9        105.79        102.40         1.57 o                         
   0   6   9         96.12         98.14         1.69 o                         
   1   6   9        245.77        244.63         2.94 o                         
   2   6   9          2.22          1.62         0.36 o                         
   3   6   9         20.64         17.87         0.80 o                         
   4   6   9          4.19          7.58         0.58 o                         
   5   6   9         24.90         24.80         1.37 o                         
   6   6   9          0.19         -0.37         0.43 o                         
  -7   7   9          3.77          3.25         0.60 o                         
  -6   7   9          7.56          9.63         0.96 o                         
  -5   7   9          0.14          0.14         0.33 o                         
  -4   7   9          1.31          1.03         0.36 o                         
  -3   7   9          0.12          0.30         0.29 o                         
  -2   7   9          0.49          0.20         0.45 o                         
  -1   7   9         69.31         70.02         1.55 o                         
   0   7   9         76.38         74.54         1.38 o                         
   1   7   9          2.02          1.76         0.38 o                         
   2   7   9         49.90         50.52         1.23 o                         
   3   7   9          0.31          0.24         0.31 o                         
   4   7   9          2.20          1.30         0.38 o                         
   5   7   9          0.05          0.08         0.44 o                         
   6   7   9         46.62         44.82         1.88 o                         
  -7   8   9          0.01          0.45         0.77 o                         
  -6   8   9          1.41          1.01         0.49 o                         
  -5   8   9         18.27         20.73         1.06 o                         
  -4   8   9          0.16          0.39         0.47 o                         
  -3   8   9         44.41         42.12         1.04 o                         
  -2   8   9         18.77         19.91         1.04 o                         
  -1   8   9          0.88          2.03         0.53 o                         
   0   8   9         16.30         17.13         0.70 o                         
   1   8   9         23.25         21.48         1.14 o                         
   2   8   9          2.92          2.47         0.44 o                         
   3   8   9        136.38        141.88         2.40 o                         
   4   8   9          1.12          0.30         0.38 o                         
   5   8   9          1.48          0.71         0.56 o                         
  -6   9   9          2.98          1.67         0.74 o                         
  -5   9   9          6.64          8.22         0.84 o                         
  -4   9   9         32.21         36.54         1.39 o                         
  -3   9   9         54.84         53.23         1.53 o                         
  -2   9   9         14.74         15.45         0.92 o                         
  -1   9   9          0.20         -0.30         0.30 o                         
   0   9   9          0.00         -0.22         0.31 o                         
   1   9   9          5.18          5.81         0.62 o                         
   2   9   9         21.48         21.68         1.29 o                         
   3   9   9         33.06         34.36         1.30 o                         
   4   9   9         52.42         59.28         1.89 o                         
  -5  10   9          1.62          1.34         0.55 o                         
  -4  10   9          5.15          5.04         0.69 o                         
  -3  10   9          0.00          0.23         0.43 o                         
  -2  10   9          8.34          9.48         0.69 o                         
  -1  10   9         39.30         40.57         1.51 o                         
   0  10   9         11.64         12.47         0.90 o                         
   1  10   9          4.44          3.92         0.58 o                         
   2  10   9         12.11         14.20         1.45 o                         
   3  10   9         95.21        101.56         3.22 o                         
  -3  11   9          8.88         10.39         1.20 o                         
  -2  11   9         77.82         73.70         1.83 o                         
  -1  11   9          3.07          2.60         0.54 o                         
   0  11   9         27.57         30.67         1.35 o                         
   1  11   9          1.20          0.92         0.47 o                         
   2  11   9         12.94         16.14         1.57 o                         
  -8   0  10         56.90         53.92         2.55 o                         
  -7   0  10          2.66          2.53         0.77 o                         
  -6   0  10          7.60         10.33         1.75 o                         
  -5   0  10         89.14         87.95         2.32 o                         
  -4   0  10         64.61         60.85         1.87 o                         
  -3   0  10         10.90         10.23         0.91 o                         
  -2   0  10        197.14        194.95         3.61 o                         
  -1   0  10         65.22         61.61         2.25 o                         
   0   0  10        112.36        113.81         2.49 o                         
   1   0  10        343.42        333.85         4.74 o                         
   2   0  10         99.75         83.11         2.24 o                         
   3   0  10         97.48        110.14         2.66 o                         
   4   0  10          3.34          3.22         1.12 o                         
   5   0  10         12.31          9.41         0.98 o                         
   6   0  10         10.50         11.60         1.19 o                         
   7   0  10        122.71        140.89         4.86 o                         
  -8   1  10         39.22         38.28         1.53 o                         
  -7   1  10         59.72         59.28         1.68 o                         
  -6   1  10          6.37          6.48         0.66 o                         
  -5   1  10         19.14         17.88         1.04 o                         
  -4   1  10         49.07         49.14         1.18 o                         
  -3   1  10         89.43         87.11         1.58 o                         
  -2   1  10        136.44        132.09         1.99 o                         
  -1   1  10        248.55        247.01         3.57 o                         
   0   1  10          5.70          5.45         0.46 o                         
   1   1  10        118.32        114.50         1.83 o                         
   2   1  10          0.03          0.03         0.28 o                         
   3   1  10          6.21          4.38         0.47 o                         
   4   1  10         11.35         14.26         1.17 o                         
   5   1  10          0.53          1.55         0.42 o                         
   6   1  10          0.03         -0.16         0.36 o                         
   7   1  10        340.20        375.49         5.57 o                         
  -8   2  10          2.82          1.95         0.52 o                         
  -7   2  10         23.88         21.43         1.20 o                         
  -6   2  10          2.57          2.48         0.46 o                         
  -5   2  10          2.28          1.79         0.44 o                         
  -4   2  10          5.17          4.52         0.46 o                         
  -3   2  10          9.07         10.16         0.63 o                         
  -2   2  10          0.59          0.05         0.23 o                         
  -1   2  10         57.74         56.67         1.51 o                         
   0   2  10         10.53         10.02         0.63 o                         
   1   2  10          1.26          0.89         0.31 o                         
   2   2  10          2.45          1.65         0.32 o                         
   3   2  10         36.26         31.12         1.07 o                         
   4   2  10          6.49          7.13         0.59 o                         
   5   2  10         13.00         14.39         0.82 o                         
   6   2  10          6.15          7.33         0.65 o                         
   7   2  10         46.11         54.64         4.36 o                         
  -8   3  10          1.01          0.58         0.60 o                         
  -7   3  10         39.23         39.65         1.38 o                         
  -6   3  10         92.12         92.80         1.88 o                         
  -5   3  10         23.30         21.60         1.05 o                         
  -4   3  10         64.01         63.93         1.59 o                         
  -3   3  10          0.37          0.11         0.22 o                         
  -2   3  10         75.83         80.62         1.46 o                         
  -1   3  10         72.04         64.98         1.50 o                         
   0   3  10        102.42         96.52         1.74 o                         
   1   3  10         46.79         42.24         1.07 o                         
   2   3  10          0.03         -0.25         0.25 o                         
   3   3  10          4.56          4.27         0.46 o                         
   4   3  10          9.67          9.24         1.01 o                         
   5   3  10         43.41         49.36         1.41 o                         
   6   3  10          0.00          0.12         0.40 o                         
  -8   4  10          7.99          5.70         2.01 o                         
  -7   4  10          3.53          4.04         0.56 o                         
  -6   4  10         22.19         23.06         1.04 o                         
  -5   4  10          5.47          5.53         0.54 o                         
  -4   4  10         42.44         42.21         1.14 o                         
  -3   4  10          3.72          3.26         0.41 o                         
  -2   4  10        211.22        209.00         2.68 o                         
  -1   4  10          0.22          0.00         0.33 o                         
   0   4  10        278.73        282.17         3.26 o                         
   1   4  10          1.03          1.00         0.30 o                         
   2   4  10          8.62          8.60         0.61 o                         
   3   4  10          0.73          0.07         0.29 o                         
   4   4  10         47.99         56.16         1.38 o                         
   5   4  10          8.46         10.53         0.76 o                         
   6   4  10         18.20         18.52         1.01 o                         
  -7   5  10         71.34         77.28         1.70 o                         
  -6   5  10          0.46          0.50         0.37 o                         
  -5   5  10          5.12          6.17         0.55 o                         
  -4   5  10          4.29          4.13         0.52 o                         
  -3   5  10          0.11         -0.21         0.26 o                         
  -2   5  10         25.10         23.87         1.00 o                         
  -1   5  10        503.03        498.91         5.02 o                         
   0   5  10          0.07         -0.24         0.24 o                         
   1   5  10          6.28          5.51         0.50 o                         
   2   5  10          0.78         -0.08         0.28 o                         
   3   5  10          8.07          6.72         0.61 o                         
   4   5  10          4.84          5.48         0.58 o                         
   5   5  10        159.50        173.22         2.67 o                         
   6   5  10         24.27         26.30         2.00 o                         
  -7   6  10          0.60          0.57         0.65 o                         
  -6   6  10         22.25         24.29         1.22 o                         
  -5   6  10          9.61          9.84         0.79 o                         
  -4   6  10          0.33          0.27         0.36 o                         
  -3   6  10          0.35          0.42         0.28 o                         
  -2   6  10         34.08         32.29         1.36 o                         
  -1   6  10         37.86         40.29         1.39 o                         
   0   6  10        106.73        105.48         1.60 o                         
   1   6  10        131.03        132.26         2.03 o                         
   2   6  10        140.36        147.02         2.21 o                         
   3   6  10          0.91          1.24         0.38 o                         
   4   6  10          5.12          4.65         0.57 o                         
   5   6  10         31.68         33.70         1.35 o                         
  -6   7  10         27.74         30.10         1.19 o                         
  -5   7  10          3.75          3.60         0.53 o                         
  -4   7  10         48.96         52.57         1.29 o                         
  -3   7  10          2.64          2.82         0.45 o                         
  -2   7  10          3.36          1.99         0.56 o                         
  -1   7  10         42.87         37.74         2.10 o                         
   0   7  10          2.56          2.05         0.30 o                         
   1   7  10          2.38          1.52         0.50 o                         
   2   7  10          3.76          4.50         0.54 o                         
   3   7  10         84.01         91.33         1.88 o                         
   4   7  10         15.41         19.27         1.10 o                         
   5   7  10          0.18          0.03         0.78 o                         
  -5   8  10          9.72         10.84         0.82 o                         
  -4   8  10          8.17          5.72         0.65 o                         
  -3   8  10          0.83          0.91         0.49 o                         
  -2   8  10         16.56         14.56         1.25 o                         
  -1   8  10         54.74         58.45         2.13 o                         
   0   8  10         11.95         11.02         0.53 o                         
   1   8  10         24.49         25.01         0.94 o                         
   2   8  10         18.15         17.40         0.98 o                         
   3   8  10          1.83          1.96         0.52 o                         
   4   8  10         26.38         28.42         1.63 o                         
  -4   9  10          9.32         10.52         0.93 o                         
  -3   9  10         85.83         89.08         2.61 o                         
  -2   9  10          0.01         -0.65         0.65 o                         
  -1   9  10          2.38          2.53         1.34 o                         
   0   9  10          0.47          0.67         0.39 o                         
   1   9  10        151.20        159.21         3.08 o                         
   2   9  10          2.31          2.28         0.51 o                         
   3   9  10          9.23         12.01         1.09 o                         
  -2  10  10          0.30          1.15         0.84 o                         
  -1  10  10          0.06          0.39         0.58 o                         
   0  10  10          0.60         -0.31         0.31 o                         
   1  10  10          5.33          5.10         0.77 o                         
  -7   1  11         53.74         55.72         2.15 o                         
  -6   1  11          2.04          0.93         0.44 o                         
  -5   1  11          3.76          2.67         0.48 o                         
  -4   1  11         14.91         14.24         0.79 o                         
  -3   1  11          0.01          0.11         0.31 o                         
  -2   1  11         43.22         43.33         1.13 o                         
  -1   1  11         53.42         51.87         1.22 o                         
   0   1  11         72.50         70.53         2.28 o                         
   1   1  11          7.21          6.73         0.66 o                         
   2   1  11         15.91         14.32         0.85 o                         
   3   1  11         17.05         16.93         1.01 o                         
   4   1  11          0.86          0.51         0.39 o                         
   5   1  11          8.19          8.67         0.76 o                         
  -7   2  11          0.05         -0.54         1.34 o                         
  -6   2  11         49.57         50.51         1.60 o                         
  -5   2  11         52.40         48.20         1.39 o                         
  -4   2  11          0.74          0.81         0.38 o                         
  -3   2  11          8.40          8.69         0.63 o                         
  -2   2  11         21.74         21.92         0.84 o                         
  -1   2  11          0.70          0.39         0.31 o                         
   0   2  11         93.72         90.54         1.75 o                         
   1   2  11         24.93         22.67         1.18 o                         
   2   2  11         20.44         20.50         1.00 o                         
   3   2  11          1.06          0.78         0.40 o                         
   4   2  11         15.57         15.22         0.92 o                         
   5   2  11          0.00         -0.06         0.42 o                         
  -6   3  11          0.28          0.54         0.44 o                         
  -5   3  11         43.05         46.99         1.39 o                         
  -4   3  11          0.86          1.15         0.35 o                         
  -3   3  11         18.09         17.40         0.98 o                         
  -2   3  11        494.25        505.27         5.21 o                         
  -1   3  11          2.40          1.64         0.37 o                         
   0   3  11          1.74          2.00         0.45 o                         
   1   3  11          0.58          0.98         0.35 o                         
   2   3  11          0.06         -0.02         0.37 o                         
   3   3  11          2.79          2.43         0.48 o                         
   4   3  11         41.04         45.15         1.41 o                         
   5   3  11          8.69          8.90         0.82 o                         
  -6   4  11          2.41          2.30         0.52 o                         
  -5   4  11          0.07         -0.13         0.34 o                         
  -4   4  11          8.03          8.24         0.68 o                         
  -3   4  11          1.10          0.79         0.48 o                         
  -2   4  11         49.64         48.34         1.16 o                         
  -1   4  11         26.86         22.86         1.24 o                         
   0   4  11         29.22         29.39         1.06 o                         
   1   4  11         22.97         24.68         0.99 o                         
   2   4  11         22.36         21.60         0.96 o                         
   3   4  11         17.90         19.78         1.02 o                         
   4   4  11          1.22          0.78         0.42 o                         
   5   4  11         22.24         20.06         1.47 o                         
  -6   5  11          0.16         -0.03         0.44 o                         
  -5   5  11          0.45          0.30         0.41 o                         
  -4   5  11          3.82          2.54         0.44 o                         
  -3   5  11          4.54          4.95         0.50 o                         
  -2   5  11         42.29         37.13         1.42 o                         
  -1   5  11          0.22         -0.21         0.26 o                         
   0   5  11          0.04         -0.24         0.24 o                         
   1   5  11          0.57          0.54         0.37 o                         
   2   5  11         39.43         43.86         1.16 o                         
   3   5  11         22.33         23.66         1.16 o                         
   4   5  11         22.18         26.23         1.22 o                         
  -5   6  11          2.39          1.09         0.44 o                         
  -4   6  11          2.40          2.62         0.45 o                         
  -3   6  11         90.43         92.44         1.68 o                         
  -2   6  11         17.45         18.86         1.25 o                         
  -1   6  11        152.54        150.37         2.83 o                         
   0   6  11          1.06          1.66         0.28 o                         
   1   6  11          1.01          0.64         0.37 o                         
   2   6  11          8.32          9.26         0.74 o                         
   3   6  11          1.32          1.19         0.47 o                         
  -4   7  11         59.41         64.99         1.97 o                         
  -3   7  11          0.09         -0.24         0.59 o                         
  -2   7  11         35.07         34.83         1.96 o                         
  -1   7  11          0.19          0.59         0.67 o                         
   0   7  11         19.93         21.85         1.05 o                         
   1   7  11          9.22          8.43         0.64 o                         
   2   7  11          0.66          0.04         0.39 o                         
   3   7  11          7.95          8.04         0.98 o                         
  -3   8  11          2.37          2.01         1.19 o                         
  -2   8  11         48.11         49.12         2.20 o                         
  -1   8  11         26.41         26.83         1.75 o                         
   0   8  11         33.55         34.17         2.01 o                         
   1   8  11        154.86        165.68         2.62 o                         
  -5   0  12          4.22          2.78         0.83 o                         
  -4   0  12        110.57        115.62         2.93 o                         
  -3   0  12          0.86          0.60         0.51 o                         
  -2   0  12          1.92          1.79         0.77 o                         
  -1   0  12        147.46        147.41         3.27 o                         
   0   0  12         75.40         75.29         2.61 o                         
   1   0  12         20.57         22.50         1.67 o                         
   2   0  12          3.35          3.53         0.89 o                         
   3   0  12         26.23         27.13         1.92 o                         
   4   0  12         22.68         32.52         4.02 o                         
  -5   1  12          0.01          0.52         0.42 o                         
  -4   1  12          2.65          1.57         0.46 o                         
  -3   1  12         87.79         87.52         1.76 o                         
  -2   1  12         10.94          9.41         0.86 o                         
  -1   1  12         60.54         61.19         1.41 o                         
   0   1  12          0.36          0.42         0.41 o                         
   1   1  12          6.92          4.20         0.62 o                         
   2   1  12          0.38          0.06         0.41 o                         
   3   1  12          0.07          0.30         0.46 o                         
  -5   2  12          3.64          2.54         0.56 o                         
  -4   2  12          1.76          1.00         0.51 o                         
  -3   2  12        184.18        192.34         2.77 o                         
  -2   2  12          8.50          8.54         1.05 o                         
  -1   2  12          0.04         -0.27         0.35 o                         
   0   2  12          0.08          0.66         0.38 o                         
   1   2  12         13.33         12.42         0.92 o                         
   2   2  12         18.94         22.72         1.31 o                         
   3   2  12          0.13         -0.28         0.41 o                         
  -5   3  12         12.08         11.69         1.73 o                         
  -4   3  12          8.16          8.08         0.72 o                         
  -3   3  12         32.42         34.09         1.23 o                         
  -2   3  12         17.72         20.09         0.92 o                         
  -1   3  12          1.61          1.74         0.40 o                         
   0   3  12         47.32         49.60         1.41 o                         
   1   3  12         41.58         45.57         1.70 o                         
   2   3  12         33.77         39.05         1.46 o                         
   3   3  12         22.04         25.18         1.62 o                         
  -4   4  12         70.19         71.83         1.66 o                         
  -3   4  12         10.84          9.93         0.69 o                         
  -2   4  12         64.89         62.82         1.56 o                         
  -1   4  12          0.28         -0.31         0.36 o                         
   0   4  12          0.23          0.17         0.42 o                         
   1   4  12          6.30          6.22         0.63 o                         
   2   4  12          1.42          0.62         0.45 o                         
  -3   5  12        295.14        301.87         4.25 o                         
  -2   5  12          8.20          8.63         0.69 o                         
  -1   5  12          9.78          8.99         0.64 o                         
   0   5  12          0.02         -0.40         0.40 o                         
   1   5  12          0.33          0.63         0.43 o                         
   2   5  12         22.44         23.37         1.46 o                         
  -2   6  12         37.29         34.02         2.00 o                         
  -1   6  12         53.06         53.36         2.99 o                         
   0   6  12         78.11         82.80         2.48 o                         
  -2   1  13         11.36         10.87         1.21 o                         
  -1   1  13         28.31         27.72         2.11 o                         
   0   1  13         27.91         23.13         4.02 o                         
  -1   2  13         28.66         32.18         3.69 o                         
                                                                                
